# Supplementary material for: Photocatalytic CO2 reduction to syngas using metallosalen covalent organic frameworks
Source: Nat Commun. 2023 Nov 1;14:6971. doi: 10.1038/s41467-023-42757-7 (PMC10620383; doi:10.1038/s41467-023-42757-7)
Supplement: Supplementary file 4 — Supplementary Data 1 [file 41467_2023_42757_MOESM4_ESM.zip]

Archive with 16 entries (12 files):
- CIF/
- CIF/Co-TAPT-COF-1-cif/
- CIF/Co-TAPT-COF-1-cif/Co-TAPT-COF-AA-eclipsed.cif
- CIF/Co-TAPT-COF-1-cif/Co-TAPT-COF-AA-inclined.cif
- CIF/Co-TAPT-COF-1-cif/Co-TAPT-COF-AA-serrated.cif
- CIF/Co-TAPT-COF-1-cif/Co-TAPT-COF-AB.cif
- CIF/Zn-TAPB-COF-1-cif/
- CIF/Zn-TAPB-COF-1-cif/Zn-TAPB-COF-AA-eclipsed .cif
- CIF/Zn-TAPB-COF-1-cif/Zn-TAPB-COF-AA-inclined.cif
- CIF/Zn-TAPB-COF-1-cif/Zn-TAPB-COF-AA-serrated.cif
- CIF/Zn-TAPB-COF-1-cif/Zn-TAPB-COF-AB.cif
- CIF/ZnZn-TAPB-COF-1-cif/
- CIF/ZnZn-TAPB-COF-1-cif/ZnZn-TAPB-COF-AA-eclipsed.cif
- CIF/ZnZn-TAPB-COF-1-cif/ZnZn-TAPB-COF-AA-inclined.cif
- CIF/ZnZn-TAPB-COF-1-cif/ZnZn-TAPB-COF-AA-serated.cif
- CIF/ZnZn-TAPB-COF-1-cif/ZnZn-TAPB-COF-AB.cif
