# Supplementary material for: Photocatalytic CO2 reduction to syngas using metallosalen covalent organic frameworks
Source: Nat Commun. 2023 Nov 1;14:6971. doi: 10.1038/s41467-023-42757-7 (PMC10620383; doi:10.1038/s41467-023-42757-7)
Supplement: Supplementary file 4 — Supplementary Data 1 [file 41467_2023_42757_MOESM4_ESM.zip › CIF/Co-TAPT-COF-1-cif/Co-TAPT-COF-AA-eclipsed.cif]

data_opt-Co-Salen-TAPT-AA-eclipsed
_audit_creation_date              2023-08-27
_audit_creation_method            'Materials Studio'
_symmetry_space_group_name_H-M    'P3'
_symmetry_Int_Tables_number       143
_symmetry_cell_setting            trigonal
loop_
_symmetry_equiv_pos_as_xyz
  x,y,z
  -y,x-y,z
  -x+y,-x,z
_cell_length_a                    50.1602
_cell_length_b                    50.1602
_cell_length_c                    3.8090
_cell_angle_alpha                 90.0000
_cell_angle_beta                  90.0000
_cell_angle_gamma                 120.0000
loop_
_atom_site_label
_atom_site_type_symbol
_atom_site_fract_x
_atom_site_fract_y
_atom_site_fract_z
_atom_site_U_iso_or_equiv
_atom_site_adp_type
_atom_site_occupancy
C1     C     0.41136   0.00653   0.59407   0.00000  Uiso   1.00
C2     C     0.49145   0.06779   0.79613   0.00000  Uiso   1.00
C3     C     0.45953   0.05084   0.78750   0.00000  Uiso   1.00
C4     C     0.50668   0.10013   0.92096   0.00000  Uiso   1.00
H5     H     0.44546   0.06149   0.88556   0.00000  Uiso   1.00
H6     H     0.49227   0.10994   1.03234   0.00000  Uiso   1.00
O7     O     0.49836   0.02893   0.54974   0.00000  Uiso   1.00
C8     C     0.50978   0.05628   0.66533   0.00000  Uiso   1.00
C9     C     0.53742   0.11826   0.90513   0.00000  Uiso   1.00
N10    N     0.44420   0.02166   0.66506   0.00000  Uiso   1.00
C11    C     0.54350   0.07648   0.65606   0.00000  Uiso   1.00
C12    C     0.55653   0.10557   0.76835   0.00000  Uiso   1.00
H13    H     0.58265   0.12069   0.75822   0.00000  Uiso   1.00
H14    H     0.40739   0.01168   0.31353   0.00000  Uiso   1.00
H15    H     0.40001   0.01526   0.78599   0.00000  Uiso   1.00
C16    C     0.55178   0.15086   1.01096   0.00000  Uiso   1.00
N17    N     0.58121   0.16913   0.97246   0.00000  Uiso   1.00
H18    H     0.53704   0.16010   1.12700   0.00000  Uiso   1.00
C19    C     0.59819   0.20162   1.04287   0.00000  Uiso   1.00
C20    C     0.62822   0.21844   0.91362   0.00000  Uiso   1.00
C21    C     0.58568   0.21721   1.22555   0.00000  Uiso   1.00
C22    C     0.64511   0.25040   0.94923   0.00000  Uiso   1.00
H23    H     0.63919   0.20607   0.77725   0.00000  Uiso   1.00
C24    C     0.60280   0.24915   1.26811   0.00000  Uiso   1.00
H25    H     0.56147   0.20379   1.33973   0.00000  Uiso   1.00
C26    C     0.63259   0.26637   1.12466   0.00000  Uiso   1.00
H27    H     0.66934   0.26390   0.83570   0.00000  Uiso   1.00
H28    H     0.59270   0.26160   1.42045   0.00000  Uiso   1.00
C29    C     0.65011   0.30074   1.14785   0.00000  Uiso   1.00
C30    N     0.68248   0.31701   1.15020   0.00000  Uiso   1.00
N31    N     0.42087   0.96422   0.52274   0.00000  Uiso   1.00
C32    C     0.48556   0.93639   0.23254   0.00000  Uiso   1.00
C33    C     0.47408   0.90528   0.15889   0.00000  Uiso   1.00
H34    H     0.49042   0.89686   0.07439   0.00000  Uiso   1.00
O35    O     0.47702   0.97539   0.40488   0.00000  Uiso   1.00
C36    C     0.46581   0.94702   0.33454   0.00000  Uiso   1.00
C37    C     0.44254   0.88391   0.18685   0.00000  Uiso   1.00
C38    C     0.39808   0.97223   0.63921   0.00000  Uiso   1.00
C39    C     0.43255   0.92504   0.35912   0.00000  Uiso   1.00
C40    C     0.41184   0.93443   0.45366   0.00000  Uiso   1.00
C41    C     0.42194   0.89392   0.28552   0.00000  Uiso   1.00
H42    H     0.38647   0.91612   0.47243   0.00000  Uiso   1.00
H43    H     0.39626   0.87666   0.30650   0.00000  Uiso   1.00
H44    H     0.39240   0.96583   0.92763   0.00000  Uiso   1.00
H45    H     0.37630   0.95920   0.47461   0.00000  Uiso   1.00
C46    C     0.43163   0.85106   0.11772   0.00000  Uiso   1.00
N47    N     0.40288   0.83041   0.16313   0.00000  Uiso   1.00
H48    H     0.44849   0.84361   0.02355   0.00000  Uiso   1.00
C49    C     0.38938   0.79774   0.11792   0.00000  Uiso   1.00
C50    C     0.36013   0.77864   0.25879   0.00000  Uiso   1.00
C51    C     0.40438   0.78430  -0.05850   0.00000  Uiso   1.00
C52    C     0.34645   0.74667   0.23903   0.00000  Uiso   1.00
H53    H     0.34716   0.78914   0.39177   0.00000  Uiso   1.00
C54    C     0.39044   0.75229  -0.08541   0.00000  Uiso   1.00
H55    H     0.42802   0.79953  -0.18041   0.00000  Uiso   1.00
C56    C     0.36143   0.73289   0.06784   0.00000  Uiso   1.00
H57    H     0.32288   0.73137   0.36221   0.00000  Uiso   1.00
H58    H     0.40253   0.74155  -0.23272   0.00000  Uiso   1.00
C59    C     0.34708   0.69859   0.05494   0.00000  Uiso   1.00
C60    N     0.31476   0.67952   0.05390   0.00000  Uiso   1.00
H61    H     0.50861   0.44129   0.55240   0.00000  Uiso   1.00
H62    H     0.44184   0.48867   0.20871   0.00000  Uiso   1.00
H66    Co    0.46087   0.99769   0.53420   0.00000  Uiso   1.00
loop_
_geom_bond_atom_site_label_1
_geom_bond_atom_site_label_2
_geom_bond_distance
_geom_bond_site_symmetry_2
_ccdc_geom_bond_type
C1     N10     1.453   .     S
C1     H14     1.140   .     S
C1     H15     1.140   .     S
C1     C38     1.512   1_545 S
C2     C8      1.399   .     A
C2     C3      1.388   .     A
C2     C4      1.484   .     S
C3     H5      1.140   .     S
C3     N10     1.351   .     A
C4     C9      1.344   .     D
C4     H6      1.140   .     S
O7     C8      1.272   .     A
O7     H66     1.746   1_545 S
C8     C11     1.475   .     S
C9     C12     1.485   .     S
C9     C16     1.476   .     S
N10    H66     1.844   1_545 S
C11    C12     1.336   .     D
C11    H61     1.140   2_655 A
C12    H13     1.140   .     S
C16    N17     1.299   .     D
C16    H18     1.140   .     S
N17    C19     1.437   .     S
C19    C20     1.397   .     A
C19    C21     1.407   .     A
C20    C22     1.396   .     A
C20    H23     1.140   .     S
C21    C24     1.398   .     A
C21    H25     1.140   .     S
C22    C26     1.409   .     A
C22    H27     1.140   .     S
C24    C26     1.410   .     A
C24    H28     1.140   .     S
C26    C29     1.496   .     S
C29    C30     1.406   .     A
C29    C30     1.406   3_665 A
C30    C29     1.406   2_655 A
N31    C40     1.353   .     A
N31    C38     1.458   .     S
N31    H66     1.865   .     S
C32    C36     1.395   .     A
C32    C33     1.395   .     A
C32    H62     1.140   2_665 S
C33    C37     1.403   .     A
C33    H34     1.140   .     S
O35    C36     1.270   .     A
O35    H66     1.748   .     S
C36    C39     1.473   .     S
C37    C41     1.407   .     A
C37    C46     1.477   .     S
C38    H44     1.140   .     S
C38    H45     1.140   .     S
C38    C1      1.512   1_565 S
C39    C40     1.386   .     A
C39    C41     1.403   .     A
C40    H42     1.140   .     S
C41    H43     1.140   .     S
C46    N47     1.300   .     D
C46    H48     1.140   .     S
N47    C49     1.437   .     S
C49    C50     1.397   .     A
C49    C51     1.407   .     A
C50    C52     1.396   .     A
C50    H53     1.140   .     S
C51    C54     1.398   .     A
C51    H55     1.140   .     S
C52    C56     1.410   .     A
C52    H57     1.140   .     S
C54    C56     1.410   .     A
C54    H58     1.140   .     S
C56    C59     1.497   .     S
C59    C60     1.412   .     A
C59    C60     1.352   3_565 D
C60    C59     1.352   2_665 D
H61    C11     1.140   3_665 A
H62    C32     1.140   3_565 S
H66    O7      1.746   1_565 S
H66    N10     1.844   1_565 S
