# Supplementary material for: Photocatalytic CO2 reduction to syngas using metallosalen covalent organic frameworks
Source: Nat Commun. 2023 Nov 1;14:6971. doi: 10.1038/s41467-023-42757-7 (PMC10620383; doi:10.1038/s41467-023-42757-7)
Supplement: Supplementary file 4 — Supplementary Data 1 [file 41467_2023_42757_MOESM4_ESM.zip › CIF/Co-TAPT-COF-1-cif/Co-TAPT-COF-AA-inclined.cif]

data_Co-TAPT-COF-AA-inclined-opt
_audit_creation_date              2023-07-25
_audit_creation_method            'Materials Studio'
_symmetry_space_group_name_H-M    'P1'
_symmetry_Int_Tables_number       1
_symmetry_cell_setting            triclinic
loop_
_symmetry_equiv_pos_as_xyz
  x,y,z
_cell_length_a                    46.6386
_cell_length_b                    52.4609
_cell_length_c                    4.0891
_cell_angle_alpha                 121.0402
_cell_angle_beta                  74.3034
_cell_angle_gamma                 123.1498
loop_
_atom_site_label
_atom_site_type_symbol
_atom_site_fract_x
_atom_site_fract_y
_atom_site_fract_z
_atom_site_U_iso_or_equiv
_atom_site_adp_type
_atom_site_occupancy
C1     C     0.41993   0.00333   4.54558   0.00000  Uiso   1.00
C2     C     0.50465   0.06803   4.34944   0.00000  Uiso   1.00
C3     C     0.47107   0.05135   4.50355   0.00000  Uiso   1.00
C4     C     0.51570   0.10030   4.38558   0.00000  Uiso   1.00
H5     H     0.49923   0.11163   4.51882   0.00000  Uiso   1.00
O6     O     0.51815   0.02258   4.14422   0.00000  Uiso   1.00
C7     C     0.52613   0.05368   4.17805   0.00000  Uiso   1.00
C8     C     0.54761   0.11803   4.24877   0.00000  Uiso   1.00
N9     N     0.45558   0.01965   4.43415   0.00000  Uiso   1.00
C10    C     0.55827   0.07173   4.04879   0.00000  Uiso   1.00
C11    C     0.56896   0.10346   4.08091   0.00000  Uiso   1.00
H12    H     0.59382   0.11643   3.97186   0.00000  Uiso   1.00
C13    C     0.55820   0.15155   4.28464   0.00000  Uiso   1.00
N14    N     0.58703   0.16734   4.14133   0.00000  Uiso   1.00
H15    H     0.54170   0.16261   4.43637   0.00000  Uiso   1.00
C16    C     0.60190   0.20039   4.16058   0.00000  Uiso   1.00
C17    C     0.63372   0.21252   3.99048   0.00000  Uiso   1.00
C18    C     0.58665   0.22130   4.35148   0.00000  Uiso   1.00
C19    C     0.65081   0.24536   4.02131   0.00000  Uiso   1.00
H20    H     0.64552   0.19657   3.83790   0.00000  Uiso   1.00
C21    C     0.60376   0.25421   4.38164   0.00000  Uiso   1.00
H22    H     0.56205   0.21305   4.48563   0.00000  Uiso   1.00
C23    C     0.63644   0.26692   4.22542   0.00000  Uiso   1.00
H24    H     0.67552   0.25406   3.88787   0.00000  Uiso   1.00
H25    H     0.59192   0.27003   4.53898   0.00000  Uiso   1.00
C26    C     0.65658   0.30292   4.28683   0.00000  Uiso   1.00
C27    N     0.69093   0.32064   4.35156   0.00000  Uiso   1.00
N28    N     0.42843   0.95411   4.17620   0.00000  Uiso   1.00
C29    C     0.50353   0.92273   3.93055   0.00000  Uiso   1.00
C30    C     0.49384   0.89479   3.98187   0.00000  Uiso   1.00
H31    H     0.51206   0.88646   3.92514   0.00000  Uiso   1.00
O32    O     0.48986   0.95816   3.88263   0.00000  Uiso   1.00
C33    C     0.48049   0.93400   3.99699   0.00000  Uiso   1.00
C34    C     0.46062   0.87730   4.09709   0.00000  Uiso   1.00
C35    C     0.40301   0.96483   4.27249   0.00000  Uiso   1.00
C36    C     0.44724   0.91716   4.11977   0.00000  Uiso   1.00
C37    C     0.42109   0.92639   4.17277   0.00000  Uiso   1.00
C38    C     0.43762   0.88890   4.16981   0.00000  Uiso   1.00
H39    H     0.39482   0.90934   4.21413   0.00000  Uiso   1.00
H40    H     0.41192   0.87558   4.25869   0.00000  Uiso   1.00
C41    C     0.45052   0.84668   4.12969   0.00000  Uiso   1.00
N42    N     0.42006   0.83000   4.23889   0.00000  Uiso   1.00
H43    H     0.46927   0.83864   4.06281   0.00000  Uiso   1.00
C44    C     0.40662   0.79886   4.26003   0.00000  Uiso   1.00
C45    C     0.37627   0.78814   4.45765   0.00000  Uiso   1.00
C46    C     0.42144   0.77767   4.06738   0.00000  Uiso   1.00
C47    C     0.36099   0.75707   4.46815   0.00000  Uiso   1.00
H48    H     0.36442   0.80402   4.60663   0.00000  Uiso   1.00
C49    C     0.40595   0.74640   4.07306   0.00000  Uiso   1.00
H50    H     0.44417   0.78422   3.89967   0.00000  Uiso   1.00
C51    C     0.37527   0.73534   4.27100   0.00000  Uiso   1.00
H52    H     0.33833   0.75069   4.63846   0.00000  Uiso   1.00
H53    H     0.41778   0.73070   3.91034   0.00000  Uiso   1.00
C54    C     0.35838   0.70158   4.27269   0.00000  Uiso   1.00
C55    N     0.32407   0.68542   4.33523   0.00000  Uiso   1.00
H56    H     0.51225   0.42885   3.94237   0.00000  Uiso   1.00
H57    H     0.43194   0.47467   3.95450   0.00000  Uiso   1.00
H58    H     0.70245   0.30955   4.38071   0.00000  Uiso   1.00
H59    H     0.30889   0.69534   4.36269   0.00000  Uiso   1.00
Zn60   Co    0.53816   0.53310   4.33520   0.00000  Uiso   1.00
C61    C     1.01325   0.41252   5.20588   0.00000  Uiso   1.00
C62    C     0.95057   0.43006   5.06890   0.00000  Uiso   1.00
C63    C     0.96443   0.41166   5.08798   0.00000  Uiso   1.00
C64    C     0.91582   0.41340   4.98394   0.00000  Uiso   1.00
H65    H     0.89915   0.38762   4.95315   0.00000  Uiso   1.00
O66    O     1.00778   0.47785   5.12959   0.00000  Uiso   1.00
C67    C     0.97256   0.46279   5.09077   0.00000  Uiso   1.00
C68    C     0.90256   0.42944   4.93122   0.00000  Uiso   1.00
N69    N     0.99375   0.42827   5.25232   0.00000  Uiso   1.00
C70    C     0.95951   0.47901   5.04076   0.00000  Uiso   1.00
C71    C     0.92458   0.46275   4.96839   0.00000  Uiso   1.00
H72    H     0.91495   0.47558   4.92719   0.00000  Uiso   1.00
C73    C     0.86629   0.41016   4.81770   0.00000  Uiso   1.00
N74    N     0.85160   0.42480   4.80576   0.00000  Uiso   1.00
H75    H     0.85162   0.38329   4.75181   0.00000  Uiso   1.00
C76    C     0.81664   0.40700   4.68706   0.00000  Uiso   1.00
C77    C     0.79784   0.42423   4.85337   0.00000  Uiso   1.00
C78    C     0.80108   0.37277   4.40379   0.00000  Uiso   1.00
C79    C     0.76327   0.40703   4.75472   0.00000  Uiso   1.00
H80    H     0.80963   0.45069   5.06894   0.00000  Uiso   1.00
C81    C     0.76678   0.35575   4.30089   0.00000  Uiso   1.00
H82    H     0.81547   0.35926   4.26026   0.00000  Uiso   1.00
C83    C     0.74731   0.37246   4.48126   0.00000  Uiso   1.00
H84    H     0.74874   0.42036   4.89903   0.00000  Uiso   1.00
H85    H     0.75534   0.32940   4.08099   0.00000  Uiso   1.00
C86    C     0.71012   0.35326   4.39839   0.00000  Uiso   1.00
C87    N     0.69482   0.36826   4.37772   0.00000  Uiso   1.00
H88    H     0.57507   0.06082   3.91853   0.00000  Uiso   1.00
H89    H     0.71012   0.39251   4.39119   0.00000  Uiso   1.00
N90    N     0.05439   0.46967   5.27084   0.00000  Uiso   1.00
C91    C     0.07698   0.57394   5.71856   0.00000  Uiso   1.00
C92    C     0.10531   0.59433   5.56852   0.00000  Uiso   1.00
H93    H     0.11205   0.62061   5.67334   0.00000  Uiso   1.00
O94    O     0.04193   0.52195   5.77925   0.00000  Uiso   1.00
C95    C     0.06809   0.54006   5.59358   0.00000  Uiso   1.00
C96    C     0.12535   0.58111   5.29149   0.00000  Uiso   1.00
C97    C     0.05042   0.43614   5.14388   0.00000  Uiso   1.00
C98    C     0.08782   0.52652   5.31358   0.00000  Uiso   1.00
C99    C     0.08222   0.49268   5.19707   0.00000  Uiso   1.00
C100   C     0.11617   0.54705   5.16365   0.00000  Uiso   1.00
H101   H     0.13152   0.53644   4.95045   0.00000  Uiso   1.00
H102   H     0.06820   0.43895   5.30917   0.00000  Uiso   1.00
C103   C     0.15642   0.60321   5.14997   0.00000  Uiso   1.00
N104   N     0.17428   0.59047   4.88560   0.00000  Uiso   1.00
H105   H     0.16415   0.63002   5.27600   0.00000  Uiso   1.00
C106   C     0.20620   0.60810   4.73175   0.00000  Uiso   1.00
C107   C     0.21902   0.58831   4.42244   0.00000  Uiso   1.00
C108   C     0.22614   0.64408   4.89503   0.00000  Uiso   1.00
C109   C     0.25175   0.60374   4.28782   0.00000  Uiso   1.00
H110   H     0.20388   0.56064   4.29255   0.00000  Uiso   1.00
C111   C     0.25886   0.65962   4.75634   0.00000  Uiso   1.00
H112   H     0.21738   0.66035   5.13616   0.00000  Uiso   1.00
C113   C     0.27230   0.63954   4.45882   0.00000  Uiso   1.00
H114   H     0.26129   0.58768   4.05368   0.00000  Uiso   1.00
H115   H     0.27437   0.68723   4.89539   0.00000  Uiso   1.00
C116   C     0.30876   0.65547   4.35372   0.00000  Uiso   1.00
C117   N     0.32764   0.64099   4.29712   0.00000  Uiso   1.00
H118   H     0.52883   0.93526   3.82800   0.00000  Uiso   1.00
H119   H     0.31621   0.61883   4.32760   0.00000  Uiso   1.00
Zn120  Co    0.47356   0.98892   4.15943   0.00000  Uiso   1.00
N121   N     0.54316   0.57769   4.60781   0.00000  Uiso   1.00
C122   C     0.44353   0.50170   4.04323   0.00000  Uiso   1.00
C123   C     0.42558   0.51348   3.98765   0.00000  Uiso   1.00
H124   H     0.40040   0.49533   3.85353   0.00000  Uiso   1.00
O125   O     0.49089   0.51129   4.29542   0.00000  Uiso   1.00
C126   C     0.47598   0.52447   4.21830   0.00000  Uiso   1.00
C127   C     0.43972   0.54838   4.10870   0.00000  Uiso   1.00
C128   C     0.57698   0.60393   4.78573   0.00000  Uiso   1.00
C129   C     0.49044   0.55967   4.34471   0.00000  Uiso   1.00
C130   C     0.52255   0.58545   4.56917   0.00000  Uiso   1.00
C131   C     0.47232   0.57132   4.28497   0.00000  Uiso   1.00
H132   H     0.52936   0.61215   4.70350   0.00000  Uiso   1.00
H133   H     0.48336   0.59851   4.38441   0.00000  Uiso   1.00
H134   H     0.57639   0.60644   5.07289   0.00000  Uiso   1.00
H135   H     0.58487   0.62925   4.81410   0.00000  Uiso   1.00
C136   C     0.41986   0.56032   4.05647   0.00000  Uiso   1.00
N137   N     0.43255   0.59241   4.15321   0.00000  Uiso   1.00
H138   H     0.39406   0.54162   3.94539   0.00000  Uiso   1.00
C139   C     0.41543   0.60738   4.13012   0.00000  Uiso   1.00
C140   C     0.43142   0.64309   4.30148   0.00000  Uiso   1.00
C141   C     0.38290   0.58783   3.95658   0.00000  Uiso   1.00
C142   C     0.41489   0.65923   4.31654   0.00000  Uiso   1.00
H143   H     0.45647   0.65850   4.43451   0.00000  Uiso   1.00
C144   C     0.36623   0.60394   3.97525   0.00000  Uiso   1.00
H145   H     0.36985   0.56025   3.80979   0.00000  Uiso   1.00
C146   C     0.38154   0.63977   4.16570   0.00000  Uiso   1.00
H147   H     0.42769   0.68682   4.46181   0.00000  Uiso   1.00
H148   H     0.34104   0.58821   3.84367   0.00000  Uiso   1.00
C149   C     0.36164   0.65621   4.22408   0.00000  Uiso   1.00
C150   N     0.37700   0.68667   4.21733   0.00000  Uiso   1.00
H151   H     0.06231   0.58469   5.93967   0.00000  Uiso   1.00
H152   H     0.40328   0.69859   4.17297   0.00000  Uiso   1.00
Zn153  Co    0.01738   0.47411   5.50801   0.00000  Uiso   1.00
C154   C     0.60268   0.59229   4.53895   0.00000  Uiso   1.00
C155   C     0.58416   0.50594   4.34462   0.00000  Uiso   1.00
C156   C     0.60172   0.54189   4.42091   0.00000  Uiso   1.00
C157   C     0.60219   0.49484   4.41691   0.00000  Uiso   1.00
H158   H     0.62842   0.55760   4.50646   0.00000  Uiso   1.00
H159   H     0.62776   0.51293   4.54073   0.00000  Uiso   1.00
O160   O     0.53411   0.49000   4.04848   0.00000  Uiso   1.00
C161   C     0.55124   0.48194   4.17667   0.00000  Uiso   1.00
C162   C     0.58793   0.46034   4.32180   0.00000  Uiso   1.00
N163   N     0.58634   0.55548   4.40146   0.00000  Uiso   1.00
C164   C     0.53708   0.44753   4.08221   0.00000  Uiso   1.00
C165   C     0.55508   0.43674   4.15444   0.00000  Uiso   1.00
H166   H     0.54370   0.40983   4.07135   0.00000  Uiso   1.00
H167   H     0.60954   0.59754   4.29087   0.00000  Uiso   1.00
H168   H     0.62643   0.60675   4.70828   0.00000  Uiso   1.00
C169   C     0.60806   0.44917   4.38494   0.00000  Uiso   1.00
N170   N     0.59563   0.41708   4.28488   0.00000  Uiso   1.00
H171   H     0.63373   0.46804   4.50247   0.00000  Uiso   1.00
C172   C     0.61223   0.40190   4.31358   0.00000  Uiso   1.00
C173   C     0.59666   0.36625   4.12858   0.00000  Uiso   1.00
C174   C     0.64327   0.42117   4.51395   0.00000  Uiso   1.00
C175   C     0.61198   0.34982   4.13159   0.00000  Uiso   1.00
H176   H     0.57280   0.35120   3.97323   0.00000  Uiso   1.00
C177   C     0.65849   0.40476   4.52177   0.00000  Uiso   1.00
H178   H     0.65561   0.44871   4.67182   0.00000  Uiso   1.00
C179   C     0.64339   0.36877   4.32518   0.00000  Uiso   1.00
H180   H     0.59937   0.32237   3.97395   0.00000  Uiso   1.00
H181   H     0.68165   0.42052   4.69112   0.00000  Uiso   1.00
C182   C     0.66018   0.35136   4.32738   0.00000  Uiso   1.00
C183   N     0.64119   0.31859   4.28232   0.00000  Uiso   1.00
H184   H     0.97644   0.50403   5.05233   0.00000  Uiso   1.00
H185   H     0.61464   0.30525   4.24673   0.00000  Uiso   1.00
H186   H     0.10214   0.48653   5.03850   0.00000  Uiso   1.00
H187   H     0.40515   0.01383   4.52994   0.00000  Uiso   1.00
H188   H     0.37993   0.95072   4.40801   0.00000  Uiso   1.00
H189   H     0.95082   0.38398   4.94447   0.00000  Uiso   1.00
H190   H     0.45772   0.06588   4.65924   0.00000  Uiso   1.00
H191   H     0.41949   0.00794   4.84495   0.00000  Uiso   1.00
H192   H     0.39449   0.95969   4.00358   0.00000  Uiso   1.00
H193   H     1.00348   0.38633   4.96181   0.00000  Uiso   1.00
H194   H     1.01147   0.41102   5.47125   0.00000  Uiso   1.00
H195   H     0.05636   0.42492   4.83572   0.00000  Uiso   1.00
loop_
_geom_bond_atom_site_label_1
_geom_bond_atom_site_label_2
_geom_bond_distance
_geom_bond_site_symmetry_2
_ccdc_geom_bond_type
C1     N9      1.463   .     S
C1     H187    1.121   .     S
C1     H191    1.115   .     S
C1     C35     1.535   1_545 S
C2     C7      1.401   .     D
C2     C3      1.467   .     S
C2     C4      1.408   .     S
C3     N9      1.295   .     D
C3     H190    1.086   .     S
C4     C8      1.402   .     D
C4     H5      1.086   .     S
O6     C7      1.397   .     S
O6     Zn120   1.864   1_545 S
C7     C10     1.399   .     S
C8     C11     1.403   .     S
C8     C13     1.477   .     S
N9     Zn120   1.914   1_545 S
C10    C11     1.392   .     D
C10    H88     1.084   .     S
C11    H12     1.085   .     S
C13    N14     1.301   .     D
C13    H15     1.083   .     S
N14    C16     1.438   .     S
C16    C17     1.398   .     D
C16    C18     1.410   .     S
C17    C19     1.396   .     S
C17    H20     1.083   .     S
C18    C21     1.400   .     D
C18    H22     1.080   .     S
C19    C23     1.406   .     D
C19    H24     1.084   .     S
C21    C23     1.406   .     S
C21    H25     1.080   .     S
C23    C26     1.487   .     S
C26    C27     1.359   .     S
C26    C183    1.363   .     D
C27    H58     1.044   .     S
C27    C86     1.359   .     D
N28    C37     1.292   .     D
N28    C35     1.458   .     S
N28    Zn120   1.902   .     S
C29    C33     1.396   .     S
C29    C30     1.392   .     D
C29    H118    1.081   .     S
C30    C34     1.400   .     S
C30    H31     1.078   .     S
O32    C33     1.382   .     S
O32    Zn120   1.859   .     S
C33    C36     1.405   .     D
C34    C38     1.402   .     D
C34    C41     1.476   .     S
C35    H188    1.115   .     S
C35    H192    1.119   .     S
C35    C1      1.535   1_565 S
C36    C37     1.471   .     S
C36    C38     1.406   .     S
C37    H39     1.084   .     S
C38    H40     1.080   .     S
C41    N42     1.297   .     D
C41    H43     1.083   .     S
N42    C44     1.437   .     S
C44    C45     1.397   .     D
C44    C46     1.406   .     S
C45    C47     1.397   .     S
C45    H48     1.081   .     S
C46    C49     1.395   .     D
C46    H50     1.079   .     S
C47    C51     1.409   .     D
C47    H52     1.081   .     S
C49    C51     1.410   .     S
C49    H53     1.076   .     S
C51    C54     1.497   .     S
C54    C55     1.365   .     S
C54    C150    1.368   .     D
C55    H59     1.041   .     S
C55    C116    1.361   .     D
H56    C164    1.080   .     S
H57    C122    1.082   .     S
Zn60   O160    1.855   .     S
Zn60   N163    1.902   .     S
Zn60   N121    1.903   .     S
Zn60   O125    1.855   .     S
C61    N69     1.453   .     S
C61    H193    1.113   .     S
C61    H194    1.106   .     S
C61    C97     1.530   1_655 S
C62    C67     1.405   .     D
C62    C63     1.464   .     S
C62    C64     1.398   .     S
C63    N69     1.293   .     D
C63    H189    1.082   .     S
C64    C68     1.402   .     D
C64    H65     1.085   .     S
O66    C67     1.393   .     S
O66    Zn153   1.848   1_655 S
C67    C70     1.396   .     S
C68    C71     1.407   .     S
C68    C73     1.473   .     S
N69    Zn153   1.796   1_655 D
C70    C71     1.396   .     D
C70    H184    1.082   .     S
C71    H72     1.082   .     S
C73    N74     1.301   .     D
C73    H75     1.087   .     S
N74    C76     1.436   .     S
C76    C77     1.400   .     S
C76    C78     1.406   .     D
C77    C79     1.401   .     D
C77    H80     1.083   .     S
C78    C81     1.396   .     S
C78    H82     1.084   .     S
C79    C83     1.406   .     S
C79    H84     1.083   .     S
C81    C83     1.407   .     D
C81    H85     1.084   .     S
C83    C86     1.481   .     S
C86    C87     1.360   .     S
C87    H89     1.043   .     S
C87    C182    1.365   .     D
N90    C99     1.297   .     D
N90    C97     1.467   .     S
N90    Zn153   1.810   .     S
C91    C95     1.401   .     S
C91    C92     1.400   .     D
C91    H151    1.079   .     S
C92    C96     1.401   .     S
C92    H93     1.083   .     S
O94    C95     1.394   .     S
O94    Zn153   1.874   .     S
C95    C98     1.403   .     D
C96    C100    1.404   .     D
C96    C103    1.476   .     S
C97    H102    1.110   .     S
C97    H195    1.112   .     S
C97    C61     1.530   1_455 S
C98    C99     1.461   .     S
C98    C100    1.403   .     S
C99    H186    1.083   .     S
C100   H101    1.086   .     S
C103   N104    1.298   .     D
C103   H105    1.083   .     S
N104   C106    1.433   .     S
C106   C107    1.397   .     S
C106   C108    1.411   .     D
C107   C109    1.393   .     D
C107   H110    1.084   .     S
C108   C111    1.401   .     S
C108   H112    1.078   .     S
C109   C113    1.405   .     S
C109   H114    1.083   .     S
C111   C113    1.404   .     D
C111   H115    1.083   .     S
C113   C116    1.482   .     S
C116   C117    1.358   .     S
C117   H119    1.043   .     S
C117   C149    1.359   .     D
Zn120  O6      1.864   1_565 S
Zn120  N9      1.914   1_565 S
N121   C130    1.300   .     D
N121   C128    1.458   .     S
C122   C126    1.399   .     D
C122   C123    1.396   .     S
C123   C127    1.398   .     D
C123   H124    1.083   .     S
O125   C126    1.389   .     S
C126   C129    1.405   .     S
C127   C131    1.406   .     S
C127   C136    1.475   .     S
C128   H134    1.106   .     S
C128   H135    1.115   .     S
C128   C154    1.529   .     S
C129   C130    1.471   .     S
C129   C131    1.406   .     D
C130   H132    1.086   .     S
C131   H133    1.085   .     S
C136   N137    1.300   .     D
C136   H138    1.078   .     S
N137   C139    1.438   .     S
C139   C140    1.399   .     D
C139   C141    1.410   .     S
C140   C142    1.396   .     S
C140   H143    1.083   .     S
C141   C144    1.394   .     D
C141   H145    1.078   .     S
C142   C146    1.405   .     D
C142   H147    1.079   .     S
C144   C146    1.405   .     S
C144   H148    1.084   .     S
C146   C149    1.485   .     S
C149   C150    1.360   .     S
C150   H152    1.042   .     S
Zn153  O66     1.848   1_455 S
Zn153  N69     1.796   1_455 D
C154   N163    1.459   .     S
C154   H167    1.106   .     S
C154   H168    1.112   .     S
C155   C161    1.407   .     D
C155   C156    1.472   .     S
C155   C157    1.407   .     S
C156   H158    1.081   .     S
C156   N163    1.295   .     D
C157   C162    1.403   .     D
C157   H159    1.083   .     S
O160   C161    1.385   .     S
C161   C164    1.400   .     S
C162   C165    1.403   .     S
C162   C169    1.477   .     S
C164   C165    1.392   .     D
C165   H166    1.083   .     S
C169   N170    1.300   .     D
C169   H171    1.081   .     S
N170   C172    1.438   .     S
C172   C173    1.396   .     D
C172   C174    1.406   .     S
C173   C175    1.394   .     S
C173   H176    1.082   .     S
C174   C177    1.398   .     D
C174   H178    1.080   .     S
C175   C179    1.408   .     D
C175   H180    1.075   .     S
C177   C179    1.412   .     S
C177   H181    1.081   .     S
C179   C182    1.497   .     S
C182   C183    1.368   .     S
C183   H185    1.044   .     S
