# Supplementary material for: Photocatalytic CO2 reduction to syngas using metallosalen covalent organic frameworks
Source: Nat Commun. 2023 Nov 1;14:6971. doi: 10.1038/s41467-023-42757-7 (PMC10620383; doi:10.1038/s41467-023-42757-7)
Supplement: Supplementary file 4 — Supplementary Data 1 [file 41467_2023_42757_MOESM4_ESM.zip › CIF/Co-TAPT-COF-1-cif/Co-TAPT-COF-AA-serrated.cif]

data_Zn-TAPB-COF-AA-serrated
_audit_creation_date              2023-08-30
_audit_creation_method            'Materials Studio'
_symmetry_space_group_name_H-M    'P1'
_symmetry_Int_Tables_number       1
_symmetry_cell_setting            triclinic
loop_
_symmetry_equiv_pos_as_xyz
  x,y,z
_cell_length_a                    50.5732
_cell_length_b                    50.1277
_cell_length_c                    7.0875
_cell_angle_alpha                 74.4833
_cell_angle_beta                  97.2283
_cell_angle_gamma                 120.9587
loop_
_atom_site_label
_atom_site_type_symbol
_atom_site_fract_x
_atom_site_fract_y
_atom_site_fract_z
_atom_site_U_iso_or_equiv
_atom_site_adp_type
_atom_site_occupancy
C1     C     0.41406   0.00689   0.17893   0.00000  Uiso   1.00
C2     C     0.49367   0.07385   0.24481   0.00000  Uiso   1.00
C3     C     0.46150   0.05621   0.18490   0.00000  Uiso   1.00
C4     C     0.50600   0.10520   0.26715   0.00000  Uiso   1.00
H5     H     0.44893   0.06900   0.13944   0.00000  Uiso   1.00
H6     H     0.49141   0.11572   0.24562   0.00000  Uiso   1.00
O7     O     0.50224   0.03097   0.23334   0.00000  Uiso   1.00
C8     C     0.51266   0.06047   0.27153   0.00000  Uiso   1.00
C9     C     0.53712   0.12308   0.31576   0.00000  Uiso   1.00
N10    N     0.44753   0.02562   0.19637   0.00000  Uiso   1.00
C11    C     0.54365   0.07827   0.31757   0.00000  Uiso   1.00
C12    C     0.55588   0.10932   0.34089   0.00000  Uiso   1.00
H13    H     0.58001   0.12274   0.37669   0.00000  Uiso   1.00
H14    H     0.40842  -0.00044   0.03779   0.00000  Uiso   1.00
H15    H     0.40254   0.02058   0.18383   0.00000  Uiso   1.00
C16    C     0.54972   0.15607   0.33649   0.00000  Uiso   1.00
N17    N     0.57836   0.17278   0.38392   0.00000  Uiso   1.00
H18    H     0.53468   0.16603   0.30706   0.00000  Uiso   1.00
C19    C     0.59414   0.20516   0.40605   0.00000  Uiso   1.00
C20    C     0.62604   0.22014   0.43215   0.00000  Uiso   1.00
C21    C     0.57903   0.22235   0.40074   0.00000  Uiso   1.00
C22    C     0.64297   0.25203   0.44682   0.00000  Uiso   1.00
H23    H     0.63776   0.20696   0.43815   0.00000  Uiso   1.00
C24    C     0.59587   0.25422   0.41612   0.00000  Uiso   1.00
H25    H     0.55437   0.21153   0.38517   0.00000  Uiso   1.00
C26    C     0.62809   0.26957   0.43749   0.00000  Uiso   1.00
H27    H     0.66771   0.26305   0.46470   0.00000  Uiso   1.00
H28    H     0.58374   0.26701   0.40990   0.00000  Uiso   1.00
C29    C     0.64606   0.30368   0.44822   0.00000  Uiso   1.00
C30    N     0.67726   0.31894   0.45501   0.00000  Uiso   1.00
N31    N     0.42453   0.96610   0.36930   0.00000  Uiso   1.00
C32    C     0.48943   0.93588   0.36172   0.00000  Uiso   1.00
C33    C     0.47839   0.90547   0.33124   0.00000  Uiso   1.00
H34    H     0.49461   0.89781   0.32227   0.00000  Uiso   1.00
O35    O     0.48078   0.97579   0.41644   0.00000  Uiso   1.00
C36    C     0.46910   0.94650   0.37191   0.00000  Uiso   1.00
C37    C     0.44669   0.88524   0.31135   0.00000  Uiso   1.00
C38    C     0.40252   0.97731   0.34791   0.00000  Uiso   1.00
C39    C     0.43733   0.92636   0.35695   0.00000  Uiso   1.00
C40    C     0.41549   0.93630   0.38063   0.00000  Uiso   1.00
C41    C     0.42619   0.89573   0.32633   0.00000  Uiso   1.00
H42    H     0.39115   0.91843   0.39758   0.00000  Uiso   1.00
H43    H     0.40161   0.88003   0.31462   0.00000  Uiso   1.00
H44    H     0.40183   0.98379   0.48464   0.00000  Uiso   1.00
H45    H     0.37876   0.95885   0.31823   0.00000  Uiso   1.00
C46    C     0.43557   0.85345   0.27529   0.00000  Uiso   1.00
N47    N     0.40663   0.83520   0.24080   0.00000  Uiso   1.00
H48    H     0.45222   0.84595   0.27879   0.00000  Uiso   1.00
C49    C     0.39236   0.80362   0.20703   0.00000  Uiso   1.00
C50    C     0.36049   0.78765   0.17986   0.00000  Uiso   1.00
C51    C     0.40869   0.78781   0.20678   0.00000  Uiso   1.00
C52    C     0.34485   0.75633   0.15538   0.00000  Uiso   1.00
H53    H     0.34776   0.79960   0.18035   0.00000  Uiso   1.00
C54    C     0.39308   0.75645   0.18242   0.00000  Uiso   1.00
H55    H     0.43328   0.79914   0.22685   0.00000  Uiso   1.00
C56    C     0.36095   0.74027   0.15733   0.00000  Uiso   1.00
H57    H     0.32010   0.74455   0.13643   0.00000  Uiso   1.00
H58    H     0.40611   0.74468   0.18480   0.00000  Uiso   1.00
C59    C     0.34425   0.70669   0.13678   0.00000  Uiso   1.00
C60    N     0.31302   0.69038   0.12969   0.00000  Uiso   1.00
H61    H     0.50097   0.44505   0.35882   0.00000  Uiso   1.00
H62    H     0.42615   0.48797   0.16931   0.00000  Uiso   1.00
Zn65   Co    0.46437   0.99971   0.30418   0.00000  Uiso   1.00
C66    C     0.99362   0.41220   0.60897   0.00000  Uiso   1.00
C67    C     0.92789   0.42771   0.49796   0.00000  Uiso   1.00
C68    C     0.94596   0.41341   0.56838   0.00000  Uiso   1.00
C69    C     0.89577   0.41002   0.52635   0.00000  Uiso   1.00
H70    H     0.93449   0.38833   0.64547   0.00000  Uiso   1.00
H71    H     0.88474   0.38504   0.60460   0.00000  Uiso   1.00
O72    O     0.97066   0.47416   0.37311   0.00000  Uiso   1.00
C73    C     0.94184   0.45978   0.39676   0.00000  Uiso   1.00
C74    C     0.87783   0.42450   0.45392   0.00000  Uiso   1.00
N75    N     0.97733   0.42982   0.54254   0.00000  Uiso   1.00
C76    C     0.92453   0.47469   0.32430   0.00000  Uiso   1.00
C77    C     0.89242   0.45702   0.35281   0.00000  Uiso   1.00
H78    H     0.87885   0.46842   0.29443   0.00000  Uiso   1.00
H79    H     0.98790   0.39573   0.51304   0.00000  Uiso   1.00
H80    H     0.98665   0.39768   0.76176   0.00000  Uiso   1.00
C81    C     0.84406   0.40489   0.48260   0.00000  Uiso   1.00
N82    N     0.82635   0.41718   0.42462   0.00000  Uiso   1.00
H83    H     0.83443   0.37990   0.55749   0.00000  Uiso   1.00
C84    C     0.79327   0.39955   0.44126   0.00000  Uiso   1.00
C85    C     0.77789   0.41641   0.43053   0.00000  Uiso   1.00
C86    C     0.77586   0.36625   0.45862   0.00000  Uiso   1.00
C87    C     0.74566   0.40045   0.43991   0.00000  Uiso   1.00
H88    H     0.79111   0.44204   0.41529   0.00000  Uiso   1.00
C89    C     0.74366   0.35025   0.46748   0.00000  Uiso   1.00
H90    H     0.78685   0.35263   0.45893   0.00000  Uiso   1.00
C91    C     0.72814   0.36716   0.45752   0.00000  Uiso   1.00
H92    H     0.73437   0.41414   0.43141   0.00000  Uiso   1.00
H93    H     0.73079   0.32468   0.47874   0.00000  Uiso   1.00
C94    C     0.69391   0.35031   0.45903   0.00000  Uiso   1.00
C95    N     0.67901   0.36642   0.45661   0.00000  Uiso   1.00
N96    N     0.03350   0.46604   0.46478   0.00000  Uiso   1.00
C97    C     0.05859   0.55944   0.14438   0.00000  Uiso   1.00
C98    C     0.08981   0.58178   0.09813   0.00000  Uiso   1.00
H99    H     0.09648   0.60603   0.01748   0.00000  Uiso   1.00
O100   O     0.02097   0.50867   0.29424   0.00000  Uiso   1.00
C101   C     0.04935   0.52800   0.25008   0.00000  Uiso   1.00
C102   C     0.11214   0.57266   0.15574   0.00000  Uiso   1.00
C103   C     0.02777   0.43589   0.59835   0.00000  Uiso   1.00
C104   C     0.07147   0.51879   0.30657   0.00000  Uiso   1.00
C105   C     0.06314   0.48824   0.41328   0.00000  Uiso   1.00
C106   C     0.10271   0.54101   0.25925   0.00000  Uiso   1.00
H107   H     0.08107   0.48218   0.46107   0.00000  Uiso   1.00
H108   H     0.11984   0.53380   0.30524   0.00000  Uiso   1.00
H109   H     0.03631   0.44046   0.74395   0.00000  Uiso   1.00
H110   H     0.04040   0.42605   0.55082   0.00000  Uiso   1.00
C111   C     0.14518   0.59610   0.11152   0.00000  Uiso   1.00
N112   N     0.16533   0.58674   0.15500   0.00000  Uiso   1.00
H113   H     0.15211   0.62081   0.04196   0.00000  Uiso   1.00
C114   C     0.19819   0.60618   0.13186   0.00000  Uiso   1.00
C115   C     0.21497   0.59077   0.14248   0.00000  Uiso   1.00
C116   C     0.21407   0.63945   0.11354   0.00000  Uiso   1.00
C117   C     0.24717   0.60805   0.13420   0.00000  Uiso   1.00
H118   H     0.20281   0.56513   0.15807   0.00000  Uiso   1.00
C119   C     0.24636   0.65683   0.10668   0.00000  Uiso   1.00
H120   H     0.20178   0.65189   0.11095   0.00000  Uiso   1.00
C121   C     0.26329   0.64128   0.11805   0.00000  Uiso   1.00
H122   H     0.25949   0.59537   0.14316   0.00000  Uiso   1.00
H123   H     0.25816   0.68237   0.09557   0.00000  Uiso   1.00
C124   C     0.29752   0.65935   0.11836   0.00000  Uiso   1.00
C125   N     0.31357   0.64469   0.11339   0.00000  Uiso   1.00
H126   H     0.55816   0.06778   0.33422   0.00000  Uiso   1.00
H127   H     0.51387   0.95149   0.37780   0.00000  Uiso   1.00
Zn130  Co    0.00069   0.47077   0.41475   0.00000  Uiso   1.00
C131   C     0.58177   0.59397  -0.04903   0.00000  Uiso   1.00
C132   C     0.57144   0.51489   0.20529   0.00000  Uiso   1.00
C133   C     0.58479   0.54620   0.13135   0.00000  Uiso   1.00
C134   C     0.59041   0.49930   0.24757   0.00000  Uiso   1.00
H135   H     0.60948   0.56004   0.10343   0.00000  Uiso   1.00
H136   H     0.61499   0.51382   0.21601   0.00000  Uiso   1.00
O137   O     0.52029   0.50508   0.20346   0.00000  Uiso   1.00
C138   C     0.53796   0.49467   0.24187   0.00000  Uiso   1.00
C139   C     0.57749   0.46749   0.31839   0.00000  Uiso   1.00
N140   N     0.56739   0.56209   0.08028   0.00000  Uiso   1.00
C141   C     0.52542   0.46015   0.32648   0.00000  Uiso   1.00
C142   C     0.54379   0.44740   0.36159   0.00000  Uiso   1.00
H143   H     0.53385   0.42189   0.42297   0.00000  Uiso   1.00
H144   H     0.58379   0.59170  -0.19637   0.00000  Uiso   1.00
H145   H     0.60527   0.60947   0.00062   0.00000  Uiso   1.00
C146   C     0.59707   0.45279   0.34664   0.00000  Uiso   1.00
N147   N     0.58496   0.42185   0.38963   0.00000  Uiso   1.00
H148   H     0.62155   0.46851   0.31824   0.00000  Uiso   1.00
C149   C     0.60150   0.40493   0.41114   0.00000  Uiso   1.00
C150   C     0.58464   0.37242   0.41110   0.00000  Uiso   1.00
C151   C     0.63372   0.41967   0.43198   0.00000  Uiso   1.00
C152   C     0.59951   0.35489   0.42597   0.00000  Uiso   1.00
H153   H     0.55986   0.36086   0.39631   0.00000  Uiso   1.00
C154   C     0.64867   0.40224   0.44658   0.00000  Uiso   1.00
H155   H     0.64748   0.44437   0.44039   0.00000  Uiso   1.00
C156   C     0.63178   0.36969   0.44214   0.00000  Uiso   1.00
H157   H     0.58585   0.32987   0.42238   0.00000  Uiso   1.00
H158   H     0.67348   0.41417   0.46198   0.00000  Uiso   1.00
C159   C     0.64780   0.35150   0.45102   0.00000  Uiso   1.00
C160   N     0.63149   0.32014   0.44627   0.00000  Uiso   1.00
N161   N     0.53027   0.58333  -0.00529   0.00000  Uiso   1.00
C162   C     0.43469   0.51343   0.13856   0.00000  Uiso   1.00
C163   C     0.41520   0.52419   0.13621   0.00000  Uiso   1.00
H164   H     0.39089   0.50706   0.16469   0.00000  Uiso   1.00
O165   O     0.48524   0.52509   0.12044   0.00000  Uiso   1.00
C166   C     0.46798   0.53581   0.10419   0.00000  Uiso   1.00
C167   C     0.42628   0.55897   0.09813   0.00000  Uiso   1.00
C168   C     0.56191   0.60875  -0.05548   0.00000  Uiso   1.00
C169   C     0.47887   0.57033   0.05392   0.00000  Uiso   1.00
C170   C     0.50781   0.59216   0.00035   0.00000  Uiso   1.00
C171   C     0.45629   0.58057   0.05765   0.00000  Uiso   1.00
H172   H     0.51461   0.61733  -0.04137   0.00000  Uiso   1.00
H173   H     0.46421   0.60594   0.02759   0.00000  Uiso   1.00
H174   H     0.56310   0.62420  -0.20329   0.00000  Uiso   1.00
H175   H     0.57042   0.62388   0.05193   0.00000  Uiso   1.00
C176   C     0.40402   0.56942   0.10732   0.00000  Uiso   1.00
N177   N     0.41349   0.59956   0.08814   0.00000  Uiso   1.00
H178   H     0.38003   0.55134   0.13582   0.00000  Uiso   1.00
C179   C     0.39528   0.61376   0.09538   0.00000  Uiso   1.00
C180   C     0.41084   0.64615   0.09783   0.00000  Uiso   1.00
C181   C     0.36285   0.59672   0.09790   0.00000  Uiso   1.00
C182   C     0.39458   0.66145   0.10612   0.00000  Uiso   1.00
H183   H     0.43579   0.65940   0.09466   0.00000  Uiso   1.00
C184   C     0.34648   0.61199   0.10557   0.00000  Uiso   1.00
H185   H     0.34999   0.57190   0.09156   0.00000  Uiso   1.00
C186   C     0.36216   0.64451   0.11065   0.00000  Uiso   1.00
H187   H     0.40733   0.68657   0.10814   0.00000  Uiso   1.00
H188   H     0.32152   0.59843   0.10626   0.00000  Uiso   1.00
C189   C     0.34481   0.66075   0.11821   0.00000  Uiso   1.00
C190   N     0.35997   0.69173   0.13047   0.00000  Uiso   1.00
H191   H     0.93589   0.49955   0.24498   0.00000  Uiso   1.00
H192   H     0.04136   0.56645   0.09976   0.00000  Uiso   1.00
Zn195  Co    0.52519   0.54309   0.10202   0.00000  Uiso   1.00
C196   C     0.45916   0.01276   0.72060   0.00000  Uiso   1.00
C197   C     0.53713   0.07871   0.81097   0.00000  Uiso   1.00
C198   C     0.50516   0.06050   0.75478   0.00000  Uiso   1.00
C199   C     0.54871   0.10984   0.83392   0.00000  Uiso   1.00
H200   H     0.49200   0.07274   0.71746   0.00000  Uiso   1.00
H201   H     0.53347   0.11950   0.81833   0.00000  Uiso   1.00
O202   O     0.54678   0.03740   0.78353   0.00000  Uiso   1.00
C203   C     0.55680   0.06649   0.82669   0.00000  Uiso   1.00
C204   C     0.57996   0.12872   0.87381   0.00000  Uiso   1.00
N205   N     0.49220   0.03055   0.75077   0.00000  Uiso   1.00
C206   C     0.58801   0.08526   0.86478   0.00000  Uiso   1.00
C207   C     0.59958   0.11610   0.89033   0.00000  Uiso   1.00
H208   H     0.62386   0.13033   0.91974   0.00000  Uiso   1.00
H209   H     0.45520   0.00799   0.57369   0.00000  Uiso   1.00
H210   H     0.44709   0.02553   0.73405   0.00000  Uiso   1.00
C211   C     0.59170   0.16158   0.89324   0.00000  Uiso   1.00
N212   N     0.62068   0.17964   0.92725   0.00000  Uiso   1.00
H213   H     0.57573   0.17033   0.87316   0.00000  Uiso   1.00
C214   C     0.63584   0.21229   0.94277   0.00000  Uiso   1.00
C215   C     0.66781   0.22798   0.96356   0.00000  Uiso   1.00
C216   C     0.62026   0.22918   0.93325   0.00000  Uiso   1.00
C217   C     0.68435   0.26011   0.97145   0.00000  Uiso   1.00
H218   H     0.67989   0.21512   0.97104   0.00000  Uiso   1.00
C219   C     0.63678   0.26142   0.94166   0.00000  Uiso   1.00
H220   H     0.59556   0.21792   0.91931   0.00000  Uiso   1.00
C221   C     0.66906   0.27731   0.95949   0.00000  Uiso   1.00
H222   H     0.70917   0.27161   0.98557   0.00000  Uiso   1.00
H223   H     0.62439   0.27404   0.93268   0.00000  Uiso   1.00
C224   C     0.68693   0.31169   0.96277   0.00000  Uiso   1.00
C225   N     0.71815   0.32709   0.96432   0.00000  Uiso   1.00
N226   N     0.46983   0.97181   0.87907   0.00000  Uiso   1.00
C227   C     0.53303   0.93940   0.88068   0.00000  Uiso   1.00
C228   C     0.52159   0.90881   0.85112   0.00000  Uiso   1.00
H229   H     0.53739   0.90028   0.85070   0.00000  Uiso   1.00
O230   O     0.52488   0.98022   0.92759   0.00000  Uiso   1.00
C231   C     0.51320   0.95109   0.88036   0.00000  Uiso   1.00
C232   C     0.48991   0.88930   0.82480   0.00000  Uiso   1.00
C233   C     0.44733   0.98182   0.87277   0.00000  Uiso   1.00
C234   C     0.48171   0.93191   0.85470   0.00000  Uiso   1.00
C235   C     0.46041   0.94254   0.87313   0.00000  Uiso   1.00
C236   C     0.47004   0.90100   0.82765   0.00000  Uiso   1.00
H237   H     0.43594   0.92506   0.88138   0.00000  Uiso   1.00
H238   H     0.44546   0.88594   0.81025   0.00000  Uiso   1.00
H239   H     0.44668   0.98602   1.01658   0.00000  Uiso   1.00
H240   H     0.42368   0.96403   0.83612   0.00000  Uiso   1.00
C241   C     0.47804   0.85697   0.79508   0.00000  Uiso   1.00
N242   N     0.44872   0.83846   0.77134   0.00000  Uiso   1.00
H243   H     0.49447   0.84946   0.79155   0.00000  Uiso   1.00
C244   C     0.43374   0.80665   0.74026   0.00000  Uiso   1.00
C245   C     0.40195   0.79138   0.70820   0.00000  Uiso   1.00
C246   C     0.44953   0.79021   0.74345   0.00000  Uiso   1.00
C247   C     0.38595   0.76021   0.68008   0.00000  Uiso   1.00
H248   H     0.38966   0.80387   0.70574   0.00000  Uiso   1.00
C249   C     0.43367   0.75921   0.71380   0.00000  Uiso   1.00
H250   H     0.47394   0.80080   0.76970   0.00000  Uiso   1.00
C251   C     0.40170   0.74382   0.68159   0.00000  Uiso   1.00
H252   H     0.36134   0.74901   0.65548   0.00000  Uiso   1.00
H253   H     0.44640   0.74711   0.71723   0.00000  Uiso   1.00
C254   C     0.38515   0.71090   0.64991   0.00000  Uiso   1.00
C255   N     0.35394   0.69431   0.64245   0.00000  Uiso   1.00
H256   H     0.54548   0.45754   0.84816   0.00000  Uiso   1.00
H257   H     0.47308   0.49942   0.64080   0.00000  Uiso   1.00
Zn260  Co    0.50817   1.00496   0.83502   0.00000  Uiso   1.00
C261   C     1.03302   0.41663   1.13916   0.00000  Uiso   1.00
C262   C     0.96940   0.43402   1.02762   0.00000  Uiso   1.00
C263   C     0.98651   0.41928   1.09858   0.00000  Uiso   1.00
C264   C     0.93539   0.41550   1.05427   0.00000  Uiso   1.00
H265   H     0.97448   0.39401   1.17135   0.00000  Uiso   1.00
H266   H     0.92434   0.39050   1.13245   0.00000  Uiso   1.00
O267   O     1.01244   0.48262   0.89682   0.00000  Uiso   1.00
C268   C     0.98355   0.46595   0.92706   0.00000  Uiso   1.00
C269   C     0.91834   0.42943   0.98270   0.00000  Uiso   1.00
N270   N     1.01758   0.43527   1.07626   0.00000  Uiso   1.00
C271   C     0.96449   0.48085   0.85078   0.00000  Uiso   1.00
C272   C     0.93378   0.46372   0.87621   0.00000  Uiso   1.00
H273   H     0.92009   0.47496   0.81745   0.00000  Uiso   1.00
H274   H     1.02742   0.40102   1.03722   0.00000  Uiso   1.00
H275   H     1.02521   0.40094   1.28850   0.00000  Uiso   1.00
C276   C     0.88451   0.41033   1.00871   0.00000  Uiso   1.00
N277   N     0.86739   0.42315   0.94253   0.00000  Uiso   1.00
H278   H     0.87430   0.38543   1.08691   0.00000  Uiso   1.00
C279   C     0.83428   0.40630   0.95321   0.00000  Uiso   1.00
C280   C     0.81938   0.42386   0.93453   0.00000  Uiso   1.00
C281   C     0.81640   0.37302   0.97199   0.00000  Uiso   1.00
C282   C     0.78713   0.40853   0.93909   0.00000  Uiso   1.00
H283   H     0.83300   0.44951   0.91791   0.00000  Uiso   1.00
C284   C     0.78423   0.35767   0.97552   0.00000  Uiso   1.00
H285   H     0.82707   0.35889   0.97825   0.00000  Uiso   1.00
C286   C     0.76917   0.37520   0.95961   0.00000  Uiso   1.00
H287   H     0.77619   0.42267   0.92582   0.00000  Uiso   1.00
H288   H     0.77106   0.33206   0.98884   0.00000  Uiso   1.00
C289   C     0.73495   0.35866   0.96191   0.00000  Uiso   1.00
C290   N     0.72016   0.37488   0.95911   0.00000  Uiso   1.00
N291   N     0.07381   0.47009   1.00606   0.00000  Uiso   1.00
C292   C     0.10083   0.56363   0.67733   0.00000  Uiso   1.00
C293   C     0.13189   0.58502   0.62404   0.00000  Uiso   1.00
H294   H     0.13889   0.60928   0.54183   0.00000  Uiso   1.00
O295   O     0.06295   0.51377   0.83291   0.00000  Uiso   1.00
C296   C     0.09120   0.53225   0.78487   0.00000  Uiso   1.00
C297   C     0.15366   0.57505   0.67700   0.00000  Uiso   1.00
C298   C     0.06724   0.43943   1.13670   0.00000  Uiso   1.00
C299   C     0.11260   0.52201   0.83789   0.00000  Uiso   1.00
C300   C     0.10355   0.49136   0.94875   0.00000  Uiso   1.00
C301   C     0.14380   0.54339   0.78338   0.00000  Uiso   1.00
H302   H     0.12095   0.48446   0.99360   0.00000  Uiso   1.00
H303   H     0.16059   0.53566   0.82677   0.00000  Uiso   1.00
H304   H     0.07517   0.44293   1.28618   0.00000  Uiso   1.00
H305   H     0.07950   0.42934   1.08659   0.00000  Uiso   1.00
C306   C     0.18659   0.59807   0.62710   0.00000  Uiso   1.00
N307   N     0.20683   0.58881   0.66858   0.00000  Uiso   1.00
H308   H     0.19344   0.62270   0.55561   0.00000  Uiso   1.00
C309   C     0.23960   0.60885   0.64053   0.00000  Uiso   1.00
C310   C     0.25686   0.59421   0.64283   0.00000  Uiso   1.00
C311   C     0.25501   0.64200   0.62699   0.00000  Uiso   1.00
C312   C     0.28905   0.61213   0.63152   0.00000  Uiso   1.00
H313   H     0.24513   0.56867   0.65508   0.00000  Uiso   1.00
C314   C     0.28726   0.65999   0.61726   0.00000  Uiso   1.00
H315   H     0.24241   0.65385   0.63177   0.00000  Uiso   1.00
C316   C     0.30467   0.64519   0.62107   0.00000  Uiso   1.00
H317   H     0.30179   0.60005   0.63462   0.00000  Uiso   1.00
H318   H     0.29869   0.68538   0.61031   0.00000  Uiso   1.00
C319   C     0.33887   0.66380   0.62044   0.00000  Uiso   1.00
C320   N     0.35536   0.65000   0.60538   0.00000  Uiso   1.00
H321   H     0.60321   0.07580   0.87261   0.00000  Uiso   1.00
H322   H     0.55735   0.95423   0.90520   0.00000  Uiso   1.00
Zn325  Co    0.04157   0.47616   0.95059   0.00000  Uiso   1.00
C326   C     0.62909   0.60637   0.43243   0.00000  Uiso   1.00
C327   C     0.61648   0.52565   0.67970   0.00000  Uiso   1.00
C328   C     0.63032   0.55692   0.60030   0.00000  Uiso   1.00
C329   C     0.63471   0.50923   0.72652   0.00000  Uiso   1.00
H330   H     0.65498   0.57022   0.57151   0.00000  Uiso   1.00
H331   H     0.65920   0.52299   0.69231   0.00000  Uiso   1.00
O332   O     0.56600   0.51724   0.67854   0.00000  Uiso   1.00
C333   C     0.58311   0.50622   0.72024   0.00000  Uiso   1.00
C334   C     0.62117   0.47753   0.80567   0.00000  Uiso   1.00
N335   N     0.61347   0.57347   0.54827   0.00000  Uiso   1.00
C336   C     0.56988   0.47191   0.81319   0.00000  Uiso   1.00
C337   C     0.58759   0.45844   0.85269   0.00000  Uiso   1.00
H338   H     0.57720   0.43305   0.92056   0.00000  Uiso   1.00
H339   H     0.63386   0.60654   0.28332   0.00000  Uiso   1.00
H340   H     0.65143   0.62082   0.49995   0.00000  Uiso   1.00
C341   C     0.63988   0.46185   0.83961   0.00000  Uiso   1.00
N342   N     0.62720   0.43093   0.90060   0.00000  Uiso   1.00
H343   H     0.66413   0.47657   0.80056   0.00000  Uiso   1.00
C344   C     0.64310   0.41330   0.92872   0.00000  Uiso   1.00
C345   C     0.62595   0.38079   0.92876   0.00000  Uiso   1.00
C346   C     0.67523   0.42770   0.95216   0.00000  Uiso   1.00
C347   C     0.64064   0.36314   0.94129   0.00000  Uiso   1.00
H348   H     0.60120   0.36950   0.91287   0.00000  Uiso   1.00
C349   C     0.68997   0.41017   0.96452   0.00000  Uiso   1.00
H350   H     0.68904   0.45233   0.96236   0.00000  Uiso   1.00
C351   C     0.67294   0.37784   0.95539   0.00000  Uiso   1.00
H352   H     0.62685   0.33817   0.93636   0.00000  Uiso   1.00
H353   H     0.71477   0.42190   0.98082   0.00000  Uiso   1.00
C354   C     0.68888   0.35978   0.95922   0.00000  Uiso   1.00
C355   N     0.67242   0.32820   0.96008   0.00000  Uiso   1.00
N356   N     0.57650   0.59514   0.44902   0.00000  Uiso   1.00
C357   C     0.48117   0.52483   0.60454   0.00000  Uiso   1.00
C358   C     0.46143   0.53525   0.60083   0.00000  Uiso   1.00
H359   H     0.43729   0.51788   0.63409   0.00000  Uiso   1.00
O360   O     0.53173   0.53717   0.58442   0.00000  Uiso   1.00
C361   C     0.51421   0.54754   0.56403   0.00000  Uiso   1.00
C362   C     0.47202   0.56997   0.55527   0.00000  Uiso   1.00
C363   C     0.60864   0.62072   0.42033   0.00000  Uiso   1.00
C364   C     0.52465   0.58192   0.50367   0.00000  Uiso   1.00
C365   C     0.55352   0.60375   0.44574   0.00000  Uiso   1.00
C366   C     0.50176   0.59188   0.50636   0.00000  Uiso   1.00
H367   H     0.56006   0.62883   0.39873   0.00000  Uiso   1.00
H368   H     0.50926   0.61719   0.47107   0.00000  Uiso   1.00
H369   H     0.61195   0.63788   0.27638   0.00000  Uiso   1.00
H370   H     0.61518   0.63406   0.53682   0.00000  Uiso   1.00
C371   C     0.44937   0.57971   0.56815   0.00000  Uiso   1.00
N372   N     0.45825   0.60952   0.55583   0.00000  Uiso   1.00
H373   H     0.42553   0.56115   0.59645   0.00000  Uiso   1.00
C374   C     0.43923   0.62247   0.57103   0.00000  Uiso   1.00
C375   C     0.45398   0.65483   0.57271   0.00000  Uiso   1.00
C376   C     0.40680   0.60432   0.58177   0.00000  Uiso   1.00
C377   C     0.43696   0.66913   0.58538   0.00000  Uiso   1.00
H378   H     0.47889   0.66892   0.56436   0.00000  Uiso   1.00
C379   C     0.38967   0.61862   0.59378   0.00000  Uiso   1.00
H380   H     0.39446   0.57941   0.57795   0.00000  Uiso   1.00
C381   C     0.40456   0.65120   0.59578   0.00000  Uiso   1.00
H382   H     0.44912   0.69426   0.58670   0.00000  Uiso   1.00
H383   H     0.36475   0.60423   0.60116   0.00000  Uiso   1.00
C384   C     0.38656   0.66646   0.60981   0.00000  Uiso   1.00
C385   N     0.40123   0.69685   0.63236   0.00000  Uiso   1.00
H386   H     0.97564   0.50573   0.77186   0.00000  Uiso   1.00
H387   H     0.08403   0.57131   0.63644   0.00000  Uiso   1.00
Zn390  Co    0.57127   0.55493   0.56650   0.00000  Uiso   1.00
loop_
_geom_bond_atom_site_label_1
_geom_bond_atom_site_label_2
_geom_bond_distance
_geom_bond_site_symmetry_2
_ccdc_geom_bond_type
C1     N10     1.462   .     S
C1     H14     1.111   .     S
C1     H15     1.114   .     S
C1     C38     1.520   1_545 S
C2     C8      1.399   .     D
C2     C3      1.468   .     S
C2     C4      1.408   .     S
C3     H5      1.085   .     S
C3     N10     1.300   .     D
C4     C9      1.406   .     D
C4     H6      1.084   .     S
O7     C8      1.383   .     S
O7     Zn65    1.763   1_545 S
C8     C11     1.395   .     S
C9     C12     1.404   .     S
C9     C16     1.478   .     S
N10    Zn65    1.855   1_545 S
C11    C12     1.398   .     D
C11    H126    1.082   .     S
C12    H13     1.084   .     S
C16    N17     1.301   .     D
C16    H18     1.080   .     S
N17    C19     1.438   .     S
C19    C20     1.398   .     D
C19    C21     1.407   .     S
C20    C22     1.399   .     S
C20    H23     1.082   .     S
C21    C24     1.400   .     D
C21    H25     1.078   .     S
C22    C26     1.407   .     D
C22    H27     1.083   .     S
C24    C26     1.407   .     S
C24    H28     1.083   .     S
C26    C29     1.486   .     S
C29    C30     1.355   .     S
C29    C160    1.356   .     D
C30    C94     1.356   .     D
N31    C40     1.300   .     D
N31    C38     1.461   .     S
N31    Zn65    1.854   .     S
C32    C36     1.395   .     D
C32    C33     1.397   .     S
C32    H127    1.082   .     S
C33    C37     1.402   .     D
C33    H34     1.084   .     S
O35    C36     1.383   .     S
O35    Zn65    1.763   .     S
C36    C39     1.399   .     S
C37    C41     1.408   .     S
C37    C46     1.477   .     S
C38    H44     1.111   .     S
C38    H45     1.114   .     S
C38    C1      1.520   1_565 S
C39    C40     1.468   .     S
C39    C41     1.407   .     D
C40    H42     1.085   .     S
C41    H43     1.083   .     S
C46    N47     1.301   .     D
C46    H48     1.080   .     S
N47    C49     1.438   .     S
C49    C50     1.397   .     D
C49    C51     1.409   .     S
C50    C52     1.398   .     S
C50    H53     1.082   .     S
C51    C54     1.400   .     D
C51    H55     1.078   .     S
C52    C56     1.406   .     D
C52    H57     1.083   .     S
C54    C56     1.407   .     S
C54    H58     1.084   .     S
C56    C59     1.485   .     S
C59    C60     1.356   .     S
C59    C190    1.355   .     D
C60    C124    1.355   .     D
H61    C141    1.082   .     S
H62    C162    1.082   .     S
Zn65   O7      1.763   1_565 S
Zn65   N10     1.855   1_565 S
C66    N75     1.453   .     S
C66    H79     1.110   .     S
C66    H80     1.112   .     S
C66    C103    1.508   1_655 S
C67    C73     1.393   .     S
C67    C68     1.402   .     D
C67    C69     1.404   .     S
C68    H70     1.085   .     S
C68    N75     1.370   .     S
C69    C74     1.405   .     D
C69    H71     1.084   .     S
O72    C73     1.260   .     D
O72    Zn130   1.597   1_655 D
C73    C76     1.394   .     S
C74    C77     1.409   .     S
C74    C81     1.476   .     S
N75    Zn130   1.791   1_655 D
C76    C77     1.403   .     D
C76    H191    1.081   .     S
C77    H78     1.083   .     S
C81    N82     1.300   .     D
C81    H83     1.081   .     S
N82    C84     1.437   .     S
C84    C85     1.397   .     D
C84    C86     1.408   .     S
C85    C87     1.400   .     S
C85    H88     1.082   .     S
C86    C89     1.398   .     D
C86    H90     1.079   .     S
C87    C91     1.408   .     D
C87    H92     1.083   .     S
C89    C91     1.406   .     S
C89    H93     1.083   .     S
C91    C94     1.485   .     S
C94    C95     1.355   .     S
C95    C159    1.355   .     D
N96    C105    1.350   .     S
N96    C103    1.455   .     S
N96    Zn130   1.774   .     S
C97    C101    1.401   .     S
C97    C98     1.403   .     D
C97    H192    1.081   .     S
C98    C102    1.403   .     S
C98    H99     1.083   .     S
O100   C101    1.272   .     D
O100   Zn130   1.655   .     S
C101   C104    1.394   .     S
C102   C106    1.403   .     D
C102   C111    1.478   .     S
C103   H109    1.103   .     S
C103   H110    1.110   .     S
C103   C66     1.508   1_455 S
C104   C105    1.375   .     D
C104   C106    1.404   .     S
C105   H107    1.086   .     S
C106   H108    1.084   .     S
C111   N112    1.300   .     D
C111   H113    1.082   .     S
N112   C114    1.434   .     S
C114   C115    1.396   .     D
C114   C116    1.406   .     S
C115   C117    1.397   .     S
C115   H118    1.082   .     S
C116   C119    1.400   .     D
C116   H120    1.080   .     S
C117   C121    1.406   .     D
C117   H122    1.083   .     S
C119   C121    1.408   .     S
C119   H123    1.083   .     S
C121   C124    1.484   .     S
C124   C125    1.355   .     S
C125   C189    1.355   .     D
Zn130  O72     1.597   1_455 D
Zn130  N75     1.791   1_455 D
C131   N140    1.453   .     S
C131   H144    1.103   .     S
C131   H145    1.110   .     S
C131   C168    1.515   .     S
C132   C138    1.472   .     S
C132   C133    1.324   .     D
C132   C134    1.481   .     S
C133   H135    1.085   .     S
C133   N140    1.424   .     S
C134   C139    1.343   .     D
C134   H136    1.085   .     S
O137   C138    1.220   .     D
O137   Zn195   1.742   .     S
C138   C141    1.472   .     S
C139   C142    1.488   .     S
C139   C146    1.478   .     S
N140   Zn195   1.843   .     S
C141   C142    1.342   .     D
C142   H143    1.084   .     S
C146   N147    1.300   .     D
C146   H148    1.081   .     S
N147   C149    1.439   .     S
C149   C150    1.398   .     D
C149   C151    1.408   .     S
C150   C152    1.399   .     S
C150   H153    1.082   .     S
C151   C154    1.399   .     D
C151   H155    1.079   .     S
C152   C156    1.407   .     D
C152   H157    1.083   .     S
C154   C156    1.407   .     S
C154   H158    1.083   .     S
C156   C159    1.486   .     S
C159   C160    1.356   .     S
N161   C170    1.423   .     S
N161   C168    1.454   .     S
N161   Zn195   1.846   .     S
C162   C166    1.472   .     S
C162   C163    1.342   .     D
C163   C167    1.486   .     S
C163   H164    1.083   .     S
O165   C166    1.220   .     D
O165   Zn195   1.744   .     S
C166   C169    1.471   .     S
C167   C171    1.345   .     D
C167   C176    1.480   .     S
C168   H174    1.111   .     S
C168   H175    1.110   .     S
C169   C170    1.324   .     D
C169   C171    1.479   .     S
C170   H172    1.085   .     S
C171   H173    1.084   .     S
C176   N177    1.301   .     D
C176   H178    1.080   .     S
N177   C179    1.436   .     S
C179   C180    1.397   .     D
C179   C181    1.406   .     S
C180   C182    1.398   .     S
C180   H183    1.082   .     S
C181   C184    1.400   .     D
C181   H185    1.079   .     S
C182   C186    1.406   .     D
C182   H187    1.083   .     S
C184   C186    1.408   .     S
C184   H188    1.083   .     S
C186   C189    1.485   .     S
C189   C190    1.356   .     S
C196   N205    1.454   .     S
C196   H209    1.101   .     S
C196   H210    1.114   .     S
C196   C233    1.496   1_545 S
C197   C203    1.393   .     D
C197   C198    1.456   .     S
C197   C199    1.406   .     S
C198   H200    1.086   .     S
C198   N205    1.300   .     D
C199   C204    1.402   .     D
C199   H201    1.084   .     S
O202   C203    1.384   .     S
O202   Zn260   1.785   1_545 S
C203   C206    1.396   .     S
C204   C207    1.405   .     S
C204   C211    1.476   .     S
N205   Zn260   1.786   1_545 D
C206   C207    1.399   .     D
C206   H321    1.082   .     S
C207   H208    1.084   .     S
C211   N212    1.299   .     D
C211   H213    1.080   .     S
N212   C214    1.436   .     S
C214   C215    1.396   .     D
C214   C216    1.409   .     S
C215   C217    1.396   .     S
C215   H218    1.082   .     S
C216   C219    1.401   .     D
C216   H220    1.078   .     S
C217   C221    1.406   .     D
C217   H222    1.083   .     S
C219   C221    1.407   .     S
C219   H223    1.084   .     S
C221   C224    1.484   .     S
C224   C225    1.355   .     S
C224   C355    1.355   .     D
C225   C289    1.354   .     D
N226   C235    1.300   .     D
N226   C233    1.453   .     S
N226   Zn260   1.783   .     S
C227   C231    1.397   .     D
C227   C228    1.400   .     S
C227   H322    1.082   .     S
C228   C232    1.403   .     D
C228   H229    1.084   .     S
O230   C231    1.385   .     S
O230   Zn260   1.785   .     S
C231   C234    1.393   .     S
C232   C236    1.405   .     S
C232   C241    1.477   .     S
C233   H239    1.102   .     S
C233   H240    1.114   .     S
C233   C196    1.496   1_565 S
C234   C235    1.457   .     S
C234   C236    1.406   .     D
C235   H237    1.086   .     S
C236   H238    1.084   .     S
C241   N242    1.301   .     D
C241   H243    1.079   .     S
N242   C244    1.438   .     S
C244   C245    1.399   .     D
C244   C246    1.407   .     S
C245   C247    1.400   .     S
C245   H248    1.082   .     S
C246   C249    1.397   .     D
C246   H250    1.078   .     S
C247   C251    1.406   .     D
C247   H252    1.083   .     S
C249   C251    1.407   .     S
C249   H253    1.083   .     S
C251   C254    1.485   .     S
C254   C255    1.356   .     S
C254   C385    1.355   .     D
C255   C319    1.357   .     D
H256   C336    1.082   .     S
H257   C357    1.082   .     S
Zn260  O202    1.785   1_565 S
Zn260  N205    1.786   1_565 D
C261   N270    1.457   .     S
C261   H274    1.112   .     S
C261   H275    1.111   .     S
C261   C298    1.505   1_655 S
C262   C268    1.386   .     S
C262   C263    1.377   .     D
C262   C264    1.484   .     S
C263   H265    1.085   .     S
C263   N270    1.355   .     S
C264   C269    1.345   .     D
C264   H266    1.084   .     S
O267   C268    1.267   .     D
O267   Zn325   1.644   1_655 S
C268   C271    1.474   .     S
C269   C272    1.486   .     S
C269   C276    1.476   .     S
N270   Zn325   1.790   1_655 D
C271   C272    1.341   .     D
C271   H386    1.081   .     S
C272   H273    1.083   .     S
C276   N277    1.300   .     D
C276   H278    1.082   .     S
N277   C279    1.437   .     S
C279   C280    1.398   .     D
C279   C281    1.406   .     S
C280   C282    1.401   .     S
C280   H283    1.081   .     S
C281   C284    1.397   .     D
C281   H285    1.079   .     S
C282   C286    1.407   .     D
C282   H287    1.083   .     S
C284   C286    1.407   .     S
C284   H288    1.083   .     S
C286   C289    1.485   .     S
C289   C290    1.355   .     S
C290   C354    1.358   .     D
N291   C300    1.355   .     S
N291   C298    1.456   .     S
N291   Zn325   1.786   .     S
C292   C296    1.399   .     S
C292   C293    1.400   .     D
C292   H387    1.082   .     S
C293   C297    1.402   .     S
C293   H294    1.083   .     S
O295   C296    1.268   .     D
O295   Zn325   1.645   .     S
C296   C299    1.394   .     S
C297   C301    1.406   .     D
C297   C306    1.477   .     S
C298   H304    1.111   .     S
C298   H305    1.114   .     S
C298   C261    1.505   1_455 S
C299   C300    1.381   .     D
C299   C301    1.407   .     S
C300   H302    1.086   .     S
C301   H303    1.084   .     S
C306   N307    1.300   .     D
C306   H308    1.082   .     S
N307   C309    1.435   .     S
C309   C310    1.397   .     D
C309   C311    1.407   .     S
C310   C312    1.397   .     S
C310   H313    1.082   .     S
C311   C314    1.400   .     D
C311   H315    1.080   .     S
C312   C316    1.407   .     D
C312   H317    1.083   .     S
C314   C316    1.407   .     S
C314   H318    1.083   .     S
C316   C319    1.484   .     S
C319   C320    1.357   .     S
C320   C384    1.354   .     D
Zn325  O267    1.644   1_455 S
Zn325  N270    1.790   1_455 D
C326   N335    1.455   .     S
C326   H339    1.110   .     S
C326   H340    1.113   .     S
C326   C363    1.518   .     S
C327   C333    1.470   .     S
C327   C328    1.327   .     D
C327   C329    1.481   .     S
C328   H330    1.085   .     S
C328   N335    1.427   .     S
C329   C334    1.345   .     D
C329   H331    1.085   .     S
O332   C333    1.217   .     D
O332   Zn390   1.733   .     S
C333   C336    1.470   .     S
C334   C337    1.487   .     S
C334   C341    1.476   .     S
N335   Zn390   1.844   .     S
C336   C337    1.340   .     D
C337   H338    1.084   .     S
C341   N342    1.300   .     D
C341   H343    1.082   .     S
N342   C344    1.437   .     S
C344   C345    1.398   .     D
C344   C346    1.407   .     S
C345   C347    1.400   .     S
C345   H348    1.082   .     S
C346   C349    1.397   .     D
C346   H350    1.079   .     S
C347   C351    1.408   .     D
C347   H352    1.083   .     S
C349   C351    1.406   .     S
C349   H353    1.083   .     S
C351   C354    1.484   .     S
C354   C355    1.356   .     S
N356   C365    1.428   .     S
N356   C363    1.458   .     S
N356   Zn390   1.854   .     S
C357   C361    1.469   .     S
C357   C358    1.339   .     D
C358   C362    1.484   .     S
C358   H359    1.083   .     S
O360   C361    1.216   .     D
O360   Zn390   1.726   .     S
C361   C364    1.469   .     S
C362   C366    1.348   .     D
C362   C371    1.478   .     S
C363   H369    1.111   .     S
C363   H370    1.112   .     S
C364   C365    1.328   .     D
C364   C366    1.482   .     S
C365   H367    1.085   .     S
C366   H368    1.084   .     S
C371   N372    1.301   .     D
C371   H373    1.080   .     S
N372   C374    1.437   .     S
C374   C375    1.397   .     D
C374   C376    1.408   .     S
C375   C377    1.397   .     S
C375   H378    1.082   .     S
C376   C379    1.400   .     D
C376   H380    1.078   .     S
C377   C381    1.406   .     D
C377   H382    1.083   .     S
C379   C381    1.407   .     S
C379   H383    1.083   .     S
C381   C384    1.484   .     S
C384   C385    1.354   .     S
