# Supplementary material for: Photocatalytic CO2 reduction to syngas using metallosalen covalent organic frameworks
Source: Nat Commun. 2023 Nov 1;14:6971. doi: 10.1038/s41467-023-42757-7 (PMC10620383; doi:10.1038/s41467-023-42757-7)
Supplement: Supplementary file 4 — Supplementary Data 1 [file 41467_2023_42757_MOESM4_ESM.zip › CIF/Co-TAPT-COF-1-cif/Co-TAPT-COF-AB.cif]

data_Layer
_audit_creation_date              2023-04-16
_audit_creation_method            'Materials Studio'
_symmetry_space_group_name_H-M    'P3'
_symmetry_Int_Tables_number       143
_symmetry_cell_setting            trigonal
loop_
_symmetry_equiv_pos_as_xyz
  x,y,z
  -y,x-y,z
  -x+y,-x,z
_cell_length_a                    50.0812
_cell_length_b                    50.0812
_cell_length_c                    18.1921
_cell_angle_alpha                 90.0000
_cell_angle_beta                  90.0000
_cell_angle_gamma                 120.0000
loop_
_atom_site_label
_atom_site_type_symbol
_atom_site_fract_x
_atom_site_fract_y
_atom_site_fract_z
_atom_site_U_iso_or_equiv
_atom_site_adp_type
_atom_site_occupancy
C1     C     0.41038   0.00654   0.23637   0.00000  Uiso   1.00
C2     C     0.49093   0.06887   0.27599   0.00000  Uiso   1.00
C3     C     0.45896   0.05135   0.27547   0.00000  Uiso   1.00
C4     C     0.50526   0.10091   0.30494   0.00000  Uiso   1.00
H5     H     0.44464   0.06127   0.29890   0.00000  Uiso   1.00
H6     H     0.49017   0.10965   0.32988   0.00000  Uiso   1.00
O7     O     0.50051   0.03243   0.21676   0.00000  Uiso   1.00
C8     C     0.51020   0.05891   0.24514   0.00000  Uiso   1.00
C9     C     0.53591   0.11996   0.30232   0.00000  Uiso   1.00
N10    N     0.44358   0.02251   0.24804   0.00000  Uiso   1.00
C11    C     0.54376   0.08032   0.24378   0.00000  Uiso   1.00
C12    C     0.55591   0.10889   0.27083   0.00000  Uiso   1.00
H13    H     0.58198   0.12478   0.26945   0.00000  Uiso   1.00
Co14   Co    0.46203   0.99943   0.21626   0.00000  Uiso   1.00
H15    H     0.40520   0.01172   0.17878   0.00000  Uiso   1.00
H16    H     0.39924   0.01461   0.27894   0.00000  Uiso   1.00
C17    C     0.54931   0.15222   0.32690   0.00000  Uiso   1.00
N18    N     0.57890   0.16950   0.33567   0.00000  Uiso   1.00
H19    H     0.53367   0.16221   0.33838   0.00000  Uiso   1.00
C20    C     0.59428   0.20184   0.35204   0.00000  Uiso   1.00
C21    C     0.62229   0.21511   0.38979   0.00000  Uiso   1.00
C22    C     0.58344   0.22090   0.32482   0.00000  Uiso   1.00
C23    C     0.63928   0.24700   0.40118   0.00000  Uiso   1.00
H24    H     0.63152   0.19994   0.41165   0.00000  Uiso   1.00
C25    C     0.60072   0.25283   0.33431   0.00000  Uiso   1.00
H26    H     0.56040   0.21035   0.29476   0.00000  Uiso   1.00
C27    C     0.62903   0.26647   0.37237   0.00000  Uiso   1.00
H28    H     0.66165   0.25748   0.43404   0.00000  Uiso   1.00
H29    H     0.59197   0.26820   0.31114   0.00000  Uiso   1.00
C30    C     0.64832   0.30078   0.37864   0.00000  Uiso   1.00
C31    C     0.68067   0.31524   0.37928   0.00000  Uiso   1.00
N32    N     0.42111   0.96481   0.21754   0.00000  Uiso   1.00
C33    C     0.48641   0.93822   0.14451   0.00000  Uiso   1.00
C34    C     0.47491   0.90689   0.13086   0.00000  Uiso   1.00
H35    H     0.49084   0.89863   0.10875   0.00000  Uiso   1.00
O36    O     0.47946   0.97757   0.18368   0.00000  Uiso   1.00
C37    C     0.46733   0.94892   0.17098   0.00000  Uiso   1.00
C38    C     0.44387   0.88522   0.14396   0.00000  Uiso   1.00
C39    C     0.39794   0.97203   0.24442   0.00000  Uiso   1.00
C40    C     0.43431   0.92649   0.18311   0.00000  Uiso   1.00
C41    C     0.41331   0.93516   0.20581   0.00000  Uiso   1.00
C42    C     0.42381   0.89511   0.16988   0.00000  Uiso   1.00
H43    H     0.39853   0.87758   0.18056   0.00000  Uiso   1.00
H44    H     0.39285   0.96523   0.30478   0.00000  Uiso   1.00
H45    H     0.37590   0.95874   0.21086   0.00000  Uiso   1.00
C46    C     0.43280   0.85219   0.13067   0.00000  Uiso   1.00
N47    N     0.40460   0.83139   0.14650   0.00000  Uiso   1.00
H48    H     0.44903   0.84474   0.10633   0.00000  Uiso   1.00
C49    C     0.39087   0.79857   0.13859   0.00000  Uiso   1.00
C50    C     0.36192   0.77990   0.17012   0.00000  Uiso   1.00
C51    C     0.40527   0.78457   0.10125   0.00000  Uiso   1.00
C52    C     0.34776   0.74778   0.16687   0.00000  Uiso   1.00
H53    H     0.34953   0.79082   0.19898   0.00000  Uiso   1.00
C54    C     0.39096   0.75243   0.09688   0.00000  Uiso   1.00
H55    H     0.42873   0.79943   0.07434   0.00000  Uiso   1.00
C56    C     0.36212   0.73351   0.13034   0.00000  Uiso   1.00
H57    H     0.32435   0.73286   0.19396   0.00000  Uiso   1.00
H58    H     0.40263   0.74124   0.06596   0.00000  Uiso   1.00
C59    C     0.34732   0.69919   0.12804   0.00000  Uiso   1.00
C60    C     0.31505   0.68047   0.12781   0.00000  Uiso   1.00
H61    H     0.51184   0.95513   0.13366   0.00000  Uiso   1.00
H62    H     0.29987   0.69146   0.12745   0.00000  Uiso   1.00
H63    H     0.38850   0.91595   0.21457   0.00000  Uiso   1.00
C64    C     0.74371   0.67321   0.73637   0.00000  Uiso   1.00
C65    C     0.82426   0.73554   0.77599   0.00000  Uiso   1.00
C66    C     0.79229   0.71802   0.77547   0.00000  Uiso   1.00
C67    C     0.83859   0.76758   0.80494   0.00000  Uiso   1.00
H68    H     0.77797   0.72794   0.79890   0.00000  Uiso   1.00
H69    H     0.82350   0.77632   0.82988   0.00000  Uiso   1.00
O70    O     0.83384   0.69910   0.71676   0.00000  Uiso   1.00
C71    C     0.84353   0.72558   0.74514   0.00000  Uiso   1.00
C72    C     0.86924   0.78663   0.80232   0.00000  Uiso   1.00
N73    N     0.77691   0.68918   0.74804   0.00000  Uiso   1.00
C74    C     0.87709   0.74699   0.74378   0.00000  Uiso   1.00
C75    C     0.88924   0.77556   0.77083   0.00000  Uiso   1.00
H76    H     0.91531   0.79145   0.76945   0.00000  Uiso   1.00
Co77   Co    0.79536   0.66610   0.71626   0.00000  Uiso   1.00
H78    H     0.73854   0.67839   0.67878   0.00000  Uiso   1.00
H79    H     0.73257   0.68127   0.77894   0.00000  Uiso   1.00
C80    C     0.88264   0.81889   0.82690   0.00000  Uiso   1.00
N81    N     0.91223   0.83617   0.83567   0.00000  Uiso   1.00
H82    H     0.86700   0.82887   0.83838   0.00000  Uiso   1.00
C83    C     0.92761   0.86851   0.85204   0.00000  Uiso   1.00
C84    C     0.95562   0.88178   0.88979   0.00000  Uiso   1.00
C85    C     0.91677   0.88757   0.82482   0.00000  Uiso   1.00
C86    C     0.97261   0.91367   0.90118   0.00000  Uiso   1.00
H87    H     0.96485   0.86661   0.91165   0.00000  Uiso   1.00
C88    C     0.93405   0.91950   0.83431   0.00000  Uiso   1.00
H89    H     0.89374   0.87702   0.79476   0.00000  Uiso   1.00
C90    C     0.96236   0.93314   0.87237   0.00000  Uiso   1.00
H91    H     0.99498   0.92415   0.93404   0.00000  Uiso   1.00
H92    H     0.92530   0.93487   0.81114   0.00000  Uiso   1.00
C93    C     0.98165   0.96745   0.87864   0.00000  Uiso   1.00
C94    C     0.01400   0.98191   0.87928   0.00000  Uiso   1.00
N95    N     0.75444   0.63148   0.71754   0.00000  Uiso   1.00
C96    C     0.81974   0.60489   0.64451   0.00000  Uiso   1.00
C97    C     0.80824   0.57356   0.63086   0.00000  Uiso   1.00
H98    H     0.82417   0.56530   0.60875   0.00000  Uiso   1.00
O99    O     0.81279   0.64424   0.68368   0.00000  Uiso   1.00
C100   C     0.80066   0.61559   0.67098   0.00000  Uiso   1.00
C101   C     0.77720   0.55189   0.64396   0.00000  Uiso   1.00
C102   C     0.73127   0.63870   0.74442   0.00000  Uiso   1.00
C103   C     0.76764   0.59316   0.68311   0.00000  Uiso   1.00
C104   C     0.74664   0.60183   0.70581   0.00000  Uiso   1.00
C105   C     0.75714   0.56178   0.66988   0.00000  Uiso   1.00
H106   H     0.73187   0.54425   0.68056   0.00000  Uiso   1.00
H107   H     0.72619   0.63190   0.80478   0.00000  Uiso   1.00
H108   H     0.70923   0.62541   0.71086   0.00000  Uiso   1.00
C109   C     0.76613   0.51886   0.63067   0.00000  Uiso   1.00
N110   N     0.73793   0.49806   0.64650   0.00000  Uiso   1.00
H111   H     0.78237   0.51141   0.60633   0.00000  Uiso   1.00
C112   C     0.72420   0.46524   0.63859   0.00000  Uiso   1.00
C113   C     0.69525   0.44657   0.67012   0.00000  Uiso   1.00
C114   C     0.73860   0.45124   0.60125   0.00000  Uiso   1.00
C115   C     0.68109   0.41445   0.66687   0.00000  Uiso   1.00
H116   H     0.68286   0.45749   0.69898   0.00000  Uiso   1.00
C117   C     0.72429   0.41910   0.59688   0.00000  Uiso   1.00
H118   H     0.76206   0.46609   0.57434   0.00000  Uiso   1.00
C119   C     0.69545   0.40018   0.63034   0.00000  Uiso   1.00
H120   H     0.65768   0.39952   0.69396   0.00000  Uiso   1.00
H121   H     0.73597   0.40791   0.56596   0.00000  Uiso   1.00
C122   C     0.68065   0.36586   0.62804   0.00000  Uiso   1.00
C123   C     0.64838   0.34714   0.62781   0.00000  Uiso   1.00
H124   H     0.84517   0.62180   0.63366   0.00000  Uiso   1.00
H125   H     0.63320   0.35813   0.62745   0.00000  Uiso   1.00
H126   H     0.72183   0.58261   0.71457   0.00000  Uiso   1.00
H127   H     0.02112   0.97271   0.83023   0.00000  Uiso   1.00
H128   H     0.69239   0.30073   0.38034   0.00000  Uiso   1.00
H129   H     0.98083   0.96598   0.94121   0.00000  Uiso   1.00
H130   H     0.02183   0.97493   0.93105   0.00000  Uiso   1.00
H131   H     0.55979   0.07261   0.21942   0.00000  Uiso   1.00
H132   H     0.89312   0.73928   0.71942   0.00000  Uiso   1.00
loop_
_geom_bond_atom_site_label_1
_geom_bond_atom_site_label_2
_geom_bond_distance
_geom_bond_site_symmetry_2
_ccdc_geom_bond_type
C1     N10     1.456   .     S
C1     H15     1.140   .     S
C1     H16     1.140   .     S
C1     C39     1.523   1_545 S
C2     C8      1.406   .     D
C2     C3      1.389   .     A
C2     C4      1.488   .     S
C3     H5      1.140   .     S
C3     N10     1.348   .     D
C4     C9      1.343   .     D
C4     H6      1.140   .     S
O7     C8      1.272   .     A
O7     Co14    1.806   1_545 S
C8     C11     1.474   .     S
C9     C12     1.481   .     S
C9     C17     1.475   .     S
N10    Co14    1.895   1_545 S
C11    C12     1.338   .     D
C11    H131    1.140   .     S
C12    H13     1.140   .     S
Co14   N32     1.911   .     S
Co14   O36     1.808   .     S
Co14   O7      1.806   1_565 S
Co14   N10     1.895   1_565 S
C17    N18     1.299   .     D
C17    H19     1.140   .     S
N18    C20     1.434   .     S
C20    C21     1.396   .     A
C20    C22     1.403   .     A
C21    C23     1.400   .     A
C21    H24     1.140   .     S
C22    C25     1.397   .     A
C22    H26     1.140   .     S
C23    C27     1.411   .     A
C23    H28     1.140   .     S
C25    C27     1.410   .     A
C25    H29     1.140   .     S
C27    C30     1.496   .     S
C30    C31     1.406   .     S
C30    C31     1.406   3_665 D
C31    C30     1.406   2_655 D
C31    H128    1.140   .     S
N32    C41     1.350   .     D
N32    C39     1.461   .     S
C33    C37     1.394   .     A
C33    C34     1.397   .     A
C33    H61     1.140   .     S
C34    C38     1.401   .     A
C34    H35     1.140   .     S
O36    C37     1.269   .     S
C37    C40     1.479   .     S
C38    C42     1.405   .     A
C38    C46     1.478   .     S
C39    H44     1.140   .     S
C39    H45     1.140   .     S
C39    C1      1.523   1_565 S
C40    C41     1.386   .     S
C40    C42     1.406   .     A
C41    H63     1.140   .     S
C42    H43     1.140   .     S
C46    N47     1.301   .     D
C46    H48     1.140   .     S
N47    C49     1.437   .     S
C49    C50     1.396   .     A
C49    C51     1.407   .     A
C50    C52     1.398   .     A
C50    H53     1.140   .     S
C51    C54     1.399   .     A
C51    H55     1.140   .     S
C52    C56     1.408   .     A
C52    H57     1.140   .     S
C54    C56     1.409   .     A
C54    H58     1.140   .     S
C56    C59     1.494   .     S
C59    C60     1.406   .     D
C59    C60     1.406   3_565 S
C60    H62     1.140   .     S
C60    C59     1.406   2_665 S
C64    N73     1.456   .     S
C64    H78     1.140   .     S
C64    H79     1.140   .     S
C64    C102    1.523   .     S
C65    C71     1.406   .     D
C65    C66     1.389   .     A
C65    C67     1.488   .     S
C66    H68     1.140   .     S
C66    N73     1.348   .     D
C67    C72     1.343   .     D
C67    H69     1.140   .     S
O70    C71     1.272   .     A
O70    Co77    1.806   .     S
C71    C74     1.474   .     S
C72    C75     1.481   .     S
C72    C80     1.475   .     S
N73    Co77    1.895   .     S
C74    C75     1.338   .     D
C74    H132    1.140   .     S
C75    H76     1.140   .     S
Co77   N95     1.911   .     S
Co77   O99     1.808   .     S
C80    N81     1.299   .     D
C80    H82     1.140   .     S
N81    C83     1.434   .     S
C83    C84     1.396   .     A
C83    C85     1.403   .     A
C84    C86     1.400   .     A
C84    H87     1.140   .     S
C85    C88     1.397   .     A
C85    H89     1.140   .     S
C86    C90     1.411   .     A
C86    H91     1.140   .     S
C88    C90     1.410   .     A
C88    H92     1.140   .     S
C90    C93     1.496   .     S
C93    C94     1.406   1_655 S
C93    C94     1.406   3_565 S
C93    H129    1.140   .     S
C94    C93     1.406   1_455 S
C94    H127    1.140   .     S
C94    C93     1.406   2_665 S
C94    H130    1.140   .     S
N95    C104    1.350   .     D
N95    C102    1.461   .     S
C96    C100    1.394   .     A
C96    C97     1.397   .     A
C96    H124    1.140   .     S
C97    C101    1.401   .     A
C97    H98     1.140   .     S
O99    C100    1.269   .     S
C100   C103    1.479   .     S
C101   C105    1.405   .     A
C101   C109    1.478   .     S
C102   H107    1.140   .     S
C102   H108    1.140   .     S
C103   C104    1.386   .     S
C103   C105    1.406   .     A
C104   H126    1.140   .     S
C105   H106    1.140   .     S
C109   N110    1.301   .     D
C109   H111    1.140   .     S
N110   C112    1.437   .     S
C112   C113    1.396   .     A
C112   C114    1.407   .     A
C113   C115    1.398   .     A
C113   H116    1.140   .     S
C114   C117    1.399   .     A
C114   H118    1.140   .     S
C115   C119    1.408   .     A
C115   H120    1.140   .     S
C117   C119    1.409   .     A
C117   H121    1.140   .     S
C119   C122    1.494   .     S
C122   C123    1.406   .     D
C122   C123    1.406   3_665 S
C123   H125    1.140   .     S
C123   C122    1.406   2_655 S
