# Supplementary material for: Photocatalytic CO2 reduction to syngas using metallosalen covalent organic frameworks
Source: Nat Commun. 2023 Nov 1;14:6971. doi: 10.1038/s41467-023-42757-7 (PMC10620383; doi:10.1038/s41467-023-42757-7)
Supplement: Supplementary file 4 — Supplementary Data 1 [file 41467_2023_42757_MOESM4_ESM.zip › CIF/Zn-TAPB-COF-1-cif/Zn-TAPB-COF-AA-eclipsed .cif]

data_unopt-Zn-Salen-TAPB-AA-eclipsed
_audit_creation_date              2023-08-22
_audit_creation_method            'Materials Studio'
_symmetry_space_group_name_H-M    'P3'
_symmetry_Int_Tables_number       143
_symmetry_cell_setting            trigonal
loop_
_symmetry_equiv_pos_as_xyz
  x,y,z
  -y,x-y,z
  -x+y,-x,z
_cell_length_a                    50.1511
_cell_length_b                    50.1511
_cell_length_c                    3.8715
_cell_angle_alpha                 90.0000
_cell_angle_beta                  90.0000
_cell_angle_gamma                 120.0000
loop_
_atom_site_label
_atom_site_type_symbol
_atom_site_fract_x
_atom_site_fract_y
_atom_site_fract_z
_atom_site_U_iso_or_equiv
_atom_site_adp_type
_atom_site_occupancy
C1     C     0.42129   0.00580   0.65445   0.00000  Uiso   1.00
C2     C     0.50182   0.06728   0.87645   0.00000  Uiso   1.00
C3     C     0.46963   0.04986   0.86824   0.00000  Uiso   1.00
C4     C     0.51586   0.09895   1.02243   0.00000  Uiso   1.00
H5     H     0.45661   0.06031   0.96225   0.00000  Uiso   1.00
H6     H     0.50100   0.10686   1.12829   0.00000  Uiso   1.00
O7     O     0.51242   0.03163   0.59485   0.00000  Uiso   1.00
C8     C     0.52170   0.05771   0.73554   0.00000  Uiso   1.00
C9     C     0.54647   0.11815   1.01709   0.00000  Uiso   1.00
N10    N     0.45405   0.02113   0.73672   0.00000  Uiso   1.00
C11    C     0.55517   0.07909   0.74257   0.00000  Uiso   1.00
C12    C     0.56687   0.10745   0.87252   0.00000  Uiso   1.00
H13    H     0.59156   0.12286   0.86904   0.00000  Uiso   1.00
H14    H     0.41877   0.01314   0.39354   0.00000  Uiso   1.00
H15    H     0.40850   0.01249   0.83533   0.00000  Uiso   1.00
C16    C     0.55951   0.15011   1.14184   0.00000  Uiso   1.00
N17    N     0.58868   0.16969   1.10335   0.00000  Uiso   1.00
H18    H     0.54401   0.15722   1.24498   0.00000  Uiso   1.00
C19    C     0.60437   0.20192   1.18668   0.00000  Uiso   1.00
C20    C     0.63411   0.22028   1.05754   0.00000  Uiso   1.00
C21    C     0.59075   0.21582   1.37803   0.00000  Uiso   1.00
C22    C     0.64965   0.25220   1.10155   0.00000  Uiso   1.00
H23    H     0.64458   0.20977   0.90670   0.00000  Uiso   1.00
C24    C     0.60647   0.24774   1.42812   0.00000  Uiso   1.00
H25    H     0.56834   0.20230   1.49444   0.00000  Uiso   1.00
C26    C     0.63592   0.26651   1.28452   0.00000  Uiso   1.00
H27    H     0.67175   0.26563   0.97674   0.00000  Uiso   1.00
H28    H     0.59566   0.25760   1.58400   0.00000  Uiso   1.00
C29    C     0.65173   0.30079   1.31293   0.00000  Uiso   1.00
C30    C     0.68404   0.31860   1.31572   0.00000  Uiso   1.00
N31    N     0.42956   0.96279   0.50927   0.00000  Uiso   1.00
C32    C     0.49366   0.93556   0.11085   0.00000  Uiso   1.00
C33    C     0.48089   0.90477   0.01233   0.00000  Uiso   1.00
H34    H     0.49579   0.89713  -0.09772   0.00000  Uiso   1.00
O35    O     0.48874   0.97447   0.34989   0.00000  Uiso   1.00
C36    C     0.47549   0.94652   0.25471   0.00000  Uiso   1.00
C37    C     0.44943   0.88389   0.05714   0.00000  Uiso   1.00
C38    C     0.40763   0.97080   0.65635   0.00000  Uiso   1.00
C39    C     0.44177   0.92495   0.29320   0.00000  Uiso   1.00
C40    C     0.42104   0.93363   0.41749   0.00000  Uiso   1.00
C41    C     0.43016   0.89407   0.19545   0.00000  Uiso   1.00
H42    H     0.39686   0.91628   0.43582   0.00000  Uiso   1.00
H43    H     0.40585   0.87763   0.22658   0.00000  Uiso   1.00
H44    H     0.40250   0.96232   0.92518   0.00000  Uiso   1.00
H45    H     0.38568   0.95968   0.50869   0.00000  Uiso   1.00
C46    C     0.43710   0.85123  -0.03724   0.00000  Uiso   1.00
N47    N     0.40849   0.83092   0.02459   0.00000  Uiso   1.00
H48    H     0.45280   0.84454  -0.14396   0.00000  Uiso   1.00
C49    C     0.39364   0.79833  -0.03622   0.00000  Uiso   1.00
C50    C     0.36436   0.77985   0.10400   0.00000  Uiso   1.00
C51    C     0.40748   0.78430  -0.22137   0.00000  Uiso   1.00
C52    C     0.34940   0.74782   0.07381   0.00000  Uiso   1.00
H53    H     0.35372   0.79045   0.25012   0.00000  Uiso   1.00
C54    C     0.39236   0.75225  -0.25694   0.00000  Uiso   1.00
H55    H     0.42955   0.79778  -0.34528   0.00000  Uiso   1.00
C56    C     0.36328   0.73347  -0.10525   0.00000  Uiso   1.00
H57    H     0.32758   0.73438   0.20439   0.00000  Uiso   1.00
H58    H     0.40325   0.74229  -0.40964   0.00000  Uiso   1.00
C59    C     0.34788   0.69918  -0.12520   0.00000  Uiso   1.00
C60    C     0.31560   0.68102  -0.12712   0.00000  Uiso   1.00
H61    H     0.50135   0.42974   0.63518   0.00000  Uiso   1.00
H62    H     0.43322   0.48195   0.07672   0.00000  Uiso   1.00
H63    H     0.69746   0.30720   1.31123   0.00000  Uiso   1.00
H64    H     0.30189   0.69213  -0.12390   0.00000  Uiso   1.00
H66    Zn    0.47199   0.99764   0.54638   0.00000  Uiso   1.00
loop_
_geom_bond_atom_site_label_1
_geom_bond_atom_site_label_2
_geom_bond_distance
_geom_bond_site_symmetry_2
_ccdc_geom_bond_type
C1     N10     1.459   .     S
C1     H14     1.104   .     S
C1     H15     1.109   .     S
C1     C38     1.533   1_545 S
C2     C8      1.414   .     A
C2     C3      1.400   .     A
C2     C4      1.490   .     S
C3     H5      1.084   .     S
C3     N10     1.349   .     A
C4     C9      1.344   .     D
C4     H6      1.084   .     S
O7     C8      1.271   .     A
O7     H66     1.896   1_545 S
C8     C11     1.473   .     S
C9     C12     1.482   .     S
C9     C16     1.477   .     S
N10    H66     1.950   1_545 S
C11    C12     1.336   .     D
C11    H61     1.082   2_655 S
C12    H13     1.083   .     S
C16    N17     1.300   .     D
C16    H18     1.081   .     S
N17    C19     1.437   .     S
C19    C20     1.396   .     A
C19    C21     1.406   .     A
C20    C22     1.397   .     A
C20    H23     1.082   .     S
C21    C24     1.400   .     A
C21    H25     1.079   .     S
C22    C26     1.409   .     A
C22    H27     1.081   .     S
C24    C26     1.409   .     A
C24    H28     1.082   .     S
C26    C29     1.494   .     S
C29    C30     1.406   .     A
C29    C30     1.406   3_665 A
C30    H63     1.079   .     S
C30    C29     1.406   2_655 A
N31    C40     1.350   .     A
N31    C38     1.462   .     S
N31    H66     1.971   .     S
C32    C36     1.394   .     A
C32    C33     1.397   .     A
C32    H62     1.082   2_665 S
C33    C37     1.401   .     A
C33    H34     1.083   .     S
O35    C36     1.269   .     A
O35    H66     1.900   .     S
C36    C39     1.491   .     S
C37    C41     1.405   .     A
C37    C46     1.478   .     S
C38    H44     1.105   .     S
C38    H45     1.111   .     S
C38    C1      1.533   1_565 S
C39    C40     1.398   .     A
C39    C41     1.407   .     A
C40    H42     1.085   .     S
C41    H43     1.084   .     S
C46    N47     1.300   .     D
C46    H48     1.080   .     S
N47    C49     1.437   .     S
C49    C50     1.396   .     A
C49    C51     1.407   .     A
C50    C52     1.397   .     A
C50    H53     1.082   .     S
C51    C54     1.400   .     A
C51    H55     1.079   .     S
C52    C56     1.408   .     A
C52    H57     1.082   .     S
C54    C56     1.409   .     A
C54    H58     1.082   .     S
C56    C59     1.494   .     S
C59    C60     1.406   .     A
C59    C60     1.406   3_565 A
C60    H64     1.080   .     S
C60    C59     1.406   2_665 A
H61    C11     1.082   3_665 S
H62    C32     1.082   3_565 S
H66    O7      1.896   1_565 S
H66    N10     1.950   1_565 S
