# Supplementary material for: Photocatalytic CO2 reduction to syngas using metallosalen covalent organic frameworks
Source: Nat Commun. 2023 Nov 1;14:6971. doi: 10.1038/s41467-023-42757-7 (PMC10620383; doi:10.1038/s41467-023-42757-7)
Supplement: Supplementary file 4 — Supplementary Data 1 [file 41467_2023_42757_MOESM4_ESM.zip › CIF/Zn-TAPB-COF-1-cif/Zn-TAPB-COF-AA-inclined.cif]

data_Zn-TAPB-COF-AA\incline
_audit_creation_date              2023-06-22
_audit_creation_method            'Materials Studio'
_symmetry_space_group_name_H-M    'P1'
_symmetry_Int_Tables_number       1
_symmetry_cell_setting            triclinic
loop_
_symmetry_equiv_pos_as_xyz
  x,y,z
_cell_length_a                    48.9805
_cell_length_b                    50.5026
_cell_length_c                    4.1847
_cell_angle_alpha                 112.5378
_cell_angle_beta                  86.8880
_cell_angle_gamma                 121.4117
loop_
_atom_site_label
_atom_site_type_symbol
_atom_site_fract_x
_atom_site_fract_y
_atom_site_fract_z
_atom_site_U_iso_or_equiv
_atom_site_adp_type
_atom_site_occupancy
C1     C     0.40965   0.01194   4.72840   0.00000  Uiso   1.00
C2     C     0.48972   0.07604   4.58355   0.00000  Uiso   1.00
C3     C     0.46000   0.06245   4.73593   0.00000  Uiso   1.00
C4     C     0.51218   0.11152   4.72485   0.00000  Uiso   1.00
H5     H     0.50736   0.12811   4.94062   0.00000  Uiso   1.00
O6     O     0.47168   0.02016   4.10202   0.00000  Uiso   1.00
C7     C     0.49544   0.05471   4.28997   0.00000  Uiso   1.00
C8     C     0.54047   0.12583   4.58628   0.00000  Uiso   1.00
N9     N     0.44338   0.03076   4.68504   0.00000  Uiso   1.00
C10    C     0.52415   0.06902   4.16028   0.00000  Uiso   1.00
C11    C     0.54670   0.10415   4.30932   0.00000  Uiso   1.00
H12    H     0.56833   0.11440   4.19684   0.00000  Uiso   1.00
C13    C     0.56219   0.16328   4.71828   0.00000  Uiso   1.00
N14    N     0.58577   0.17662   4.55835   0.00000  Uiso   1.00
H15    H     0.55731   0.17917   4.94006   0.00000  Uiso   1.00
C16    C     0.60709   0.21211   4.63019   0.00000  Uiso   1.00
C17    C     0.63415   0.22163   4.46565   0.00000  Uiso   1.00
C18    C     0.60041   0.23691   4.83368   0.00000  Uiso   1.00
C19    C     0.65416   0.25514   4.49874   0.00000  Uiso   1.00
H20    H     0.63919   0.20266   4.30177   0.00000  Uiso   1.00
C21    C     0.62045   0.27050   4.86726   0.00000  Uiso   1.00
H22    H     0.57941   0.23056   4.95989   0.00000  Uiso   1.00
C23    C     0.64752   0.28009   4.69867   0.00000  Uiso   1.00
H24    H     0.67397   0.26096   4.35389   0.00000  Uiso   1.00
H25    H     0.61443   0.28878   5.02306   0.00000  Uiso   1.00
C26    C     0.66742   0.31506   4.70792   0.00000  Uiso   1.00
C27    C     0.70054   0.32964   4.68620   0.00000  Uiso   1.00
N28    N     0.41217   0.96430   4.27150   0.00000  Uiso   1.00
C29    C     0.48839   0.94776   4.47679   0.00000  Uiso   1.00
C30    C     0.47799   0.91434   4.40674   0.00000  Uiso   1.00
H31    H     0.49553   0.90896   4.46036   0.00000  Uiso   1.00
O32    O     0.47906   0.99055   4.52177   0.00000  Uiso   1.00
C33    C     0.46639   0.95600   4.42203   0.00000  Uiso   1.00
C34    C     0.44509   0.88838   4.28422   0.00000  Uiso   1.00
C35    C     0.39023   0.97564   4.41916   0.00000  Uiso   1.00
C36    C     0.43292   0.92966   4.28139   0.00000  Uiso   1.00
C37    C     0.40661   0.93511   4.23348   0.00000  Uiso   1.00
C38    C     0.42287   0.89605   4.21652   0.00000  Uiso   1.00
H39    H     0.38166   0.91453   4.19976   0.00000  Uiso   1.00
H40    H     0.39737   0.87576   4.11908   0.00000  Uiso   1.00
C41    C     0.43425   0.85393   4.24686   0.00000  Uiso   1.00
N42    N     0.40431   0.83290   4.25757   0.00000  Uiso   1.00
H43    H     0.45241   0.84783   4.24589   0.00000  Uiso   1.00
C44    C     0.39154   0.79967   4.24745   0.00000  Uiso   1.00
C45    C     0.36338   0.78525   4.38487   0.00000  Uiso   1.00
C46    C     0.40619   0.78114   4.10223   0.00000  Uiso   1.00
C47    C     0.35045   0.75335   4.38852   0.00000  Uiso   1.00
H48    H     0.35183   0.79924   4.49808   0.00000  Uiso   1.00
C49    C     0.39311   0.74908   4.10225   0.00000  Uiso   1.00
H50    H     0.42726   0.79088   3.98121   0.00000  Uiso   1.00
C51    C     0.36510   0.73464   4.24698   0.00000  Uiso   1.00
H52    H     0.32958   0.74405   4.51359   0.00000  Uiso   1.00
H53    H     0.40490   0.73557   3.98318   0.00000  Uiso   1.00
C54    C     0.35183   0.70092   4.26078   0.00000  Uiso   1.00
C55    C     0.31862   0.68025   4.26885   0.00000  Uiso   1.00
H56    H     0.52483   0.45899   4.66369   0.00000  Uiso   1.00
H57    H     0.45091   0.50940   4.64194   0.00000  Uiso   1.00
H58    H     0.71239   0.31692   4.69884   0.00000  Uiso   1.00
H59    H     0.30191   0.68751   4.24340   0.00000  Uiso   1.00
Zn60   Zn    0.55357   0.55130   4.50498   0.00000  Uiso   1.00
C61    C     1.00312   0.37371   4.33299   0.00000  Uiso   1.00
C62    C     0.94627   0.40315   4.38738   0.00000  Uiso   1.00
C63    C     0.95935   0.38344   4.41905   0.00000  Uiso   1.00
C64    C     0.91405   0.39184   4.43436   0.00000  Uiso   1.00
H65    H     0.90047   0.37026   4.50312   0.00000  Uiso   1.00
O66    O     0.99430   0.44105   4.19765   0.00000  Uiso   1.00
C67    C     0.96345   0.43065   4.28515   0.00000  Uiso   1.00
C68    C     0.89919   0.40813   4.39800   0.00000  Uiso   1.00
N69    N     0.99020   0.39561   4.45693   0.00000  Uiso   1.00
C70    C     0.94854   0.44698   4.25146   0.00000  Uiso   1.00
C71    C     0.91681   0.43612   4.31069   0.00000  Uiso   1.00
H72    H     0.90577   0.44894   4.27768   0.00000  Uiso   1.00
C73    C     0.86509   0.39469   4.44486   0.00000  Uiso   1.00
N74    N     0.85123   0.41111   4.46234   0.00000  Uiso   1.00
H75    H     0.85185   0.37090   4.47519   0.00000  Uiso   1.00
C76    C     0.81777   0.39819   4.49655   0.00000  Uiso   1.00
C77    C     0.80877   0.42099   4.69211   0.00000  Uiso   1.00
C78    C     0.79382   0.36307   4.33653   0.00000  Uiso   1.00
C79    C     0.77659   0.40888   4.74217   0.00000  Uiso   1.00
H80    H     0.82692   0.44813   4.81386   0.00000  Uiso   1.00
C81    C     0.76167   0.35097   4.38351   0.00000  Uiso   1.00
H82    H     0.79985   0.34499   4.17237   0.00000  Uiso   1.00
C83    C     0.75273   0.37365   4.59113   0.00000  Uiso   1.00
H84    H     0.77054   0.42700   4.90497   0.00000  Uiso   1.00
H85    H     0.74372   0.32381   4.25415   0.00000  Uiso   1.00
C86    C     0.71856   0.36037   4.64596   0.00000  Uiso   1.00
C87    C     0.70338   0.37737   4.64123   0.00000  Uiso   1.00
H88    H     0.52869   0.05290   3.93623   0.00000  Uiso   1.00
H89    H     0.71673   0.40028   4.59527   0.00000  Uiso   1.00
N90    N     0.04511   0.42609   4.26580   0.00000  Uiso   1.00
C91    C     0.08024   0.53043   5.00939   0.00000  Uiso   1.00
C92    C     0.10966   0.55594   4.97251   0.00000  Uiso   1.00
H93    H     0.11922   0.58237   5.14642   0.00000  Uiso   1.00
O94    O     0.03898   0.47146   4.85656   0.00000  Uiso   1.00
C95    C     0.06745   0.49596   4.79330   0.00000  Uiso   1.00
C96    C     0.12710   0.54733   4.72136   0.00000  Uiso   1.00
C97    C     0.03751   0.39331   4.24722   0.00000  Uiso   1.00
C98    C     0.08448   0.48692   4.53093   0.00000  Uiso   1.00
C99    C     0.07459   0.45124   4.31220   0.00000  Uiso   1.00
C100   C     0.11427   0.51281   4.50200   0.00000  Uiso   1.00
H101   H     0.12758   0.50582   4.30721   0.00000  Uiso   1.00
H102   H     0.05550   0.39798   4.44649   0.00000  Uiso   1.00
C103   C     0.15888   0.57435   4.69432   0.00000  Uiso   1.00
N104   N     0.17640   0.56602   4.48470   0.00000  Uiso   1.00
H105   H     0.16765   0.60071   4.86084   0.00000  Uiso   1.00
C106   C     0.20810   0.58825   4.43093   0.00000  Uiso   1.00
C107   C     0.22305   0.57307   4.20797   0.00000  Uiso   1.00
C108   C     0.22485   0.62411   4.59513   0.00000  Uiso   1.00
C109   C     0.25456   0.59301   4.15809   0.00000  Uiso   1.00
H110   H     0.21030   0.54553   4.07666   0.00000  Uiso   1.00
C111   C     0.25641   0.64414   4.54362   0.00000  Uiso   1.00
H112   H     0.21414   0.63693   4.76668   0.00000  Uiso   1.00
C113   C     0.27185   0.62876   4.33091   0.00000  Uiso   1.00
H114   H     0.26556   0.58044   3.98668   0.00000  Uiso   1.00
H115   H     0.26918   0.67165   4.67990   0.00000  Uiso   1.00
C116   C     0.30643   0.64968   4.30462   0.00000  Uiso   1.00
C117   C     0.32760   0.63943   4.32743   0.00000  Uiso   1.00
H118   H     0.51383   0.96774   4.58245   0.00000  Uiso   1.00
H119   H     0.31856   0.61665   4.37090   0.00000  Uiso   1.00
Zn120  Zn    0.45266   1.00110   4.39168   0.00000  Uiso   1.00
N121   N     0.56036   0.58883   4.43991   0.00000  Uiso   1.00
C122   C     0.46089   0.53221   4.59661   0.00000  Uiso   1.00
C123   C     0.44114   0.54406   4.58008   0.00000  Uiso   1.00
H124   H     0.41607   0.53013   4.61180   0.00000  Uiso   1.00
O125   O     0.51106   0.53531   4.56149   0.00000  Uiso   1.00
C126   C     0.49322   0.54922   4.55144   0.00000  Uiso   1.00
C127   C     0.45355   0.57342   4.52061   0.00000  Uiso   1.00
C128   C     0.59231   0.60743   4.35281   0.00000  Uiso   1.00
C129   C     0.50626   0.57895   4.49533   0.00000  Uiso   1.00
C130   C     0.53984   0.59774   4.43867   0.00000  Uiso   1.00
C131   C     0.48623   0.59097   4.48203   0.00000  Uiso   1.00
H132   H     0.54734   0.61981   4.38595   0.00000  Uiso   1.00
H133   H     0.49591   0.61354   4.43241   0.00000  Uiso   1.00
H134   H     0.60379   0.63544   4.50283   0.00000  Uiso   1.00
H135   H     0.58909   0.60153   4.06909   0.00000  Uiso   1.00
C136   C     0.43157   0.58429   4.48574   0.00000  Uiso   1.00
N137   N     0.44251   0.61325   4.46916   0.00000  Uiso   1.00
H138   H     0.40588   0.56768   4.47907   0.00000  Uiso   1.00
C139   C     0.42205   0.62434   4.41844   0.00000  Uiso   1.00
C140   C     0.43407   0.65924   4.56832   0.00000  Uiso   1.00
C141   C     0.39047   0.60103   4.21547   0.00000  Uiso   1.00
C142   C     0.41441   0.67072   4.53080   0.00000  Uiso   1.00
H143   H     0.45849   0.67749   4.72207   0.00000  Uiso   1.00
C144   C     0.37099   0.61248   4.17387   0.00000  Uiso   1.00
H145   H     0.38104   0.57404   4.08423   0.00000  Uiso   1.00
C146   C     0.38241   0.64737   4.33695   0.00000  Uiso   1.00
H147   H     0.42399   0.69774   4.66150   0.00000  Uiso   1.00
H148   H     0.34691   0.59396   4.01290   0.00000  Uiso   1.00
C149   C     0.36057   0.65895   4.31083   0.00000  Uiso   1.00
C150   C     0.37249   0.68969   4.27901   0.00000  Uiso   1.00
H151   H     0.06747   0.53747   5.21090   0.00000  Uiso   1.00
H152   H     0.39811   0.70510   4.27668   0.00000  Uiso   1.00
Zn153  Zn    0.01692   0.43399   4.44690   0.00000  Uiso   1.00
C154   C     0.61496   0.59754   4.43448   0.00000  Uiso   1.00
C155   C     0.59554   0.51806   4.52192   0.00000  Uiso   1.00
C156   C     0.61127   0.54958   4.46635   0.00000  Uiso   1.00
C157   C     0.61414   0.50437   4.53002   0.00000  Uiso   1.00
H158   H     0.63670   0.56108   4.44174   0.00000  Uiso   1.00
H159   H     0.63922   0.51701   4.49411   0.00000  Uiso   1.00
O160   O     0.54345   0.51368   4.57609   0.00000  Uiso   1.00
C161   C     0.56319   0.50152   4.57206   0.00000  Uiso   1.00
C162   C     0.60064   0.47445   4.58283   0.00000  Uiso   1.00
N163   N     0.59653   0.56441   4.45242   0.00000  Uiso   1.00
C164   C     0.54975   0.47166   4.62374   0.00000  Uiso   1.00
C165   C     0.56816   0.45809   4.62800   0.00000  Uiso   1.00
H166   H     0.55711   0.43513   4.67253   0.00000  Uiso   1.00
H167   H     0.63027   0.59706   4.22863   0.00000  Uiso   1.00
H168   H     0.63142   0.61717   4.69194   0.00000  Uiso   1.00
C169   C     0.62074   0.46089   4.59560   0.00000  Uiso   1.00
N170   N     0.60730   0.43072   4.59021   0.00000  Uiso   1.00
H171   H     0.64661   0.47603   4.59959   0.00000  Uiso   1.00
C172   C     0.62408   0.41498   4.61103   0.00000  Uiso   1.00
C173   C     0.60695   0.37939   4.46525   0.00000  Uiso   1.00
C174   C     0.65648   0.43409   4.78694   0.00000  Uiso   1.00
C175   C     0.62196   0.36284   4.48544   0.00000  Uiso   1.00
H176   H     0.58189   0.36439   4.33133   0.00000  Uiso   1.00
C177   C     0.67146   0.41754   4.81079   0.00000  Uiso   1.00
H178   H     0.66995   0.46166   4.91307   0.00000  Uiso   1.00
C179   C     0.65447   0.38169   4.65827   0.00000  Uiso   1.00
H180   H     0.60815   0.33528   4.36056   0.00000  Uiso   1.00
H181   H     0.69627   0.43286   4.95259   0.00000  Uiso   1.00
C182   C     0.67060   0.36402   4.67606   0.00000  Uiso   1.00
C183   C     0.65292   0.33294   4.71076   0.00000  Uiso   1.00
H184   H     0.96148   0.46790   4.17270   0.00000  Uiso   1.00
H185   H     0.62746   0.32210   4.72821   0.00000  Uiso   1.00
H186   H     0.09320   0.44607   4.22295   0.00000  Uiso   1.00
H187   H     0.39770   0.02588   4.74186   0.00000  Uiso   1.00
H188   H     0.37103   0.95770   4.51926   0.00000  Uiso   1.00
H189   H     0.94245   0.35747   4.39016   0.00000  Uiso   1.00
H190   H     0.45232   0.07924   4.89303   0.00000  Uiso   1.00
H191   H     0.41001   0.00984   4.98038   0.00000  Uiso   1.00
H192   H     0.37738   0.97567   4.20993   0.00000  Uiso   1.00
H193   H     0.98682   0.35074   4.08875   0.00000  Uiso   1.00
H194   H     1.00379   0.36483   4.53516   0.00000  Uiso   1.00
H195   H     0.03947   0.37800   3.98435   0.00000  Uiso   1.00
loop_
_geom_bond_atom_site_label_1
_geom_bond_atom_site_label_2
_geom_bond_distance
_geom_bond_site_symmetry_2
_ccdc_geom_bond_type
C1     N9      1.459   .     S
C1     H187    1.112   .     S
C1     H191    1.101   .     S
C1     C35     1.561   1_545 S
C2     C7      1.418   .     D
C2     C3      1.480   .     S
C2     C4      1.405   .     S
C3     N9      1.292   .     D
C3     H190    1.082   .     S
C4     C8      1.403   .     D
C4     H5      1.085   .     S
O6     C7      1.396   .     S
O6     Zn120   1.761   1_545 S
C7     C10     1.397   .     S
C8     C11     1.404   .     S
C8     C13     1.477   .     S
N9     Zn120   1.788   1_545 S
C10    C11     1.393   .     D
C10    H88     1.083   .     S
C11    H12     1.083   .     S
C13    N14     1.298   .     D
C13    H15     1.081   .     S
N14    C16     1.436   .     S
C16    C17     1.397   .     D
C16    C18     1.407   .     S
C17    C19     1.396   .     S
C17    H20     1.084   .     S
C18    C21     1.399   .     D
C18    H22     1.080   .     S
C19    C23     1.408   .     D
C19    H24     1.082   .     S
C21    C23     1.408   .     S
C21    H25     1.080   .     S
C23    C26     1.493   .     S
C26    C27     1.404   .     S
C26    C183    1.407   .     D
C27    H58     1.082   .     S
C27    C86     1.404   .     D
N28    C37     1.296   .     D
N28    C35     1.471   .     S
N28    Zn120   1.786   .     S
C29    C33     1.398   .     S
C29    C30     1.391   .     D
C29    H118    1.083   .     S
C30    C34     1.397   .     S
C30    H31     1.083   .     S
O32    C33     1.395   .     S
O32    Zn120   1.808   .     S
C33    C36     1.426   .     D
C34    C38     1.404   .     D
C34    C41     1.473   .     S
C35    H188    1.114   .     S
C35    H192    1.106   .     S
C35    C1      1.561   1_565 S
C36    C37     1.489   .     S
C36    C38     1.409   .     S
C37    H39     1.084   .     S
C38    H40     1.085   .     S
C41    N42     1.299   .     D
C41    H43     1.082   .     S
N42    C44     1.436   .     S
C44    C45     1.397   .     D
C44    C46     1.406   .     S
C45    C47     1.397   .     S
C45    H48     1.083   .     S
C46    C49     1.397   .     D
C46    H50     1.081   .     S
C47    C51     1.411   .     D
C47    H52     1.081   .     S
C49    C51     1.409   .     S
C49    H53     1.080   .     S
C51    C54     1.498   .     S
C54    C55     1.410   .     S
C54    C150    1.411   .     D
C55    H59     1.081   .     S
C55    C116    1.403   .     D
H56    C164    1.083   .     S
H57    C122    1.083   .     S
Zn60   O160    1.839   .     S
Zn60   N163    1.877   .     S
Zn60   N121    1.872   .     S
Zn60   O125    1.839   .     S
C61    N69     1.465   .     S
C61    H193    1.114   .     S
C61    H194    1.108   .     S
C61    C97     1.554   1_655 S
C62    C67     1.421   .     D
C62    C63     1.481   .     S
C62    C64     1.403   .     S
C63    N69     1.292   .     D
C63    H189    1.085   .     S
C64    C68     1.401   .     D
C64    H65     1.085   .     S
O66    C67     1.398   .     S
O66    Zn153   1.807   1_655 S
C67    C70     1.400   .     S
C68    C71     1.402   .     S
C68    C73     1.474   .     S
N69    Zn153   1.698   1_655 D
C70    C71     1.397   .     D
C70    H184    1.083   .     S
C71    H72     1.083   .     S
C73    N74     1.300   .     D
C73    H75     1.084   .     S
N74    C76     1.436   .     S
C76    C77     1.399   .     S
C76    C78     1.406   .     D
C77    C79     1.400   .     D
C77    H80     1.083   .     S
C78    C81     1.395   .     S
C78    H82     1.082   .     S
C79    C83     1.408   .     S
C79    H84     1.083   .     S
C81    C83     1.406   .     D
C81    H85     1.083   .     S
C83    C86     1.486   .     S
C86    C87     1.404   .     S
C87    H89     1.083   .     S
C87    C182    1.406   .     D
N90    C99     1.291   .     D
N90    C97     1.465   .     S
N90    Zn153   1.694   .     S
C91    C95     1.399   .     S
C91    C92     1.398   .     D
C91    H151    1.083   .     S
C92    C96     1.401   .     S
C92    H93     1.082   .     S
O94    C95     1.400   .     S
O94    Zn153   1.808   .     S
C95    C98     1.422   .     D
C96    C100    1.404   .     D
C96    C103    1.478   .     S
C97    H102    1.113   .     S
C97    H195    1.109   .     S
C97    C61     1.554   1_455 S
C98    C99     1.481   .     S
C98    C100    1.402   .     S
C99    H186    1.084   .     S
C100   H101    1.084   .     S
C103   N104    1.302   .     D
C103   H105    1.081   .     S
N104   C106    1.436   .     S
C106   C107    1.399   .     S
C106   C108    1.409   .     D
C107   C109    1.395   .     D
C107   H110    1.083   .     S
C108   C111    1.400   .     S
C108   H112    1.080   .     S
C109   C113    1.404   .     S
C109   H114    1.083   .     S
C111   C113    1.406   .     D
C111   H115    1.083   .     S
C113   C116    1.483   .     S
C116   C117    1.401   .     S
C117   H119    1.083   .     S
C117   C149    1.402   .     D
Zn120  O6      1.761   1_565 S
Zn120  N9      1.788   1_565 S
N121   C130    1.299   .     D
N121   C128    1.460   .     S
C122   C126    1.398   .     D
C122   C123    1.393   .     S
C123   C127    1.399   .     D
C123   H124    1.083   .     S
O125   C126    1.387   .     S
C126   C129    1.404   .     S
C127   C131    1.406   .     S
C127   C136    1.475   .     S
C128   H134    1.113   .     S
C128   H135    1.106   .     S
C128   C154    1.532   .     S
C129   C130    1.472   .     S
C129   C131    1.409   .     D
C130   H132    1.085   .     S
C131   H133    1.084   .     S
C136   N137    1.299   .     D
C136   H138    1.083   .     S
N137   C139    1.436   .     S
C139   C140    1.399   .     D
C139   C141    1.406   .     S
C140   C142    1.399   .     S
C140   H143    1.083   .     S
C141   C144    1.395   .     D
C141   H145    1.081   .     S
C142   C146    1.408   .     D
C142   H147    1.082   .     S
C144   C146    1.406   .     S
C144   H148    1.083   .     S
C146   C149    1.487   .     S
C149   C150    1.405   .     S
C150   H152    1.080   .     S
Zn153  O66     1.807   1_455 S
Zn153  N69     1.698   1_455 D
C154   N163    1.461   .     S
C154   H167    1.112   .     S
C154   H168    1.112   .     S
C155   C161    1.404   .     D
C155   C156    1.472   .     S
C155   C157    1.409   .     S
C156   H158    1.085   .     S
C156   N163    1.299   .     D
C157   C162    1.403   .     D
C157   H159    1.084   .     S
O160   C161    1.386   .     S
C161   C164    1.398   .     S
C162   C165    1.402   .     S
C162   C169    1.475   .     S
C164   C165    1.392   .     D
C165   H166    1.083   .     S
C169   N170    1.298   .     D
C169   H171    1.083   .     S
N170   C172    1.434   .     S
C172   C173    1.396   .     D
C172   C174    1.406   .     S
C173   C175    1.396   .     S
C173   H176    1.084   .     S
C174   C177    1.399   .     D
C174   H178    1.082   .     S
C175   C179    1.408   .     D
C175   H180    1.080   .     S
C177   C179    1.407   .     S
C177   H181    1.083   .     S
C179   C182    1.489   .     S
C182   C183    1.407   .     S
C183   H185    1.081   .     S
