# Supplementary material for: Photocatalytic CO2 reduction to syngas using metallosalen covalent organic frameworks
Source: Nat Commun. 2023 Nov 1;14:6971. doi: 10.1038/s41467-023-42757-7 (PMC10620383; doi:10.1038/s41467-023-42757-7)
Supplement: Supplementary file 4 — Supplementary Data 1 [file 41467_2023_42757_MOESM4_ESM.zip › CIF/Zn-TAPB-COF-1-cif/Zn-TAPB-COF-AA-serrated.cif]

data_unopt-Zn-Salen-TAPB-AA-serrated
_audit_creation_date              2023-08-30
_audit_creation_method            'Materials Studio'
_symmetry_space_group_name_H-M    'P1'
_symmetry_Int_Tables_number       1
_symmetry_cell_setting            triclinic
loop_
_symmetry_equiv_pos_as_xyz
  x,y,z
_cell_length_a                    51.4437
_cell_length_b                    51.2222
_cell_length_c                    7.3697
_cell_angle_alpha                 74.8452
_cell_angle_beta                  98.7940
_cell_angle_gamma                 121.1427
loop_
_atom_site_label
_atom_site_type_symbol
_atom_site_fract_x
_atom_site_fract_y
_atom_site_fract_z
_atom_site_U_iso_or_equiv
_atom_site_adp_type
_atom_site_occupancy
C1     C     0.42557   0.00722   0.20027   0.00000  Uiso   1.00
C2     C     0.50429   0.07374   0.28784   0.00000  Uiso   1.00
C3     C     0.47220   0.05590   0.22581   0.00000  Uiso   1.00
C4     C     0.51519   0.10438   0.30918   0.00000  Uiso   1.00
H5     H     0.45950   0.06813   0.18231   0.00000  Uiso   1.00
H6     H     0.50002   0.11381   0.28324   0.00000  Uiso   1.00
O7     O     0.51695   0.03341   0.28883   0.00000  Uiso   1.00
C8     C     0.52468   0.06217   0.31944   0.00000  Uiso   1.00
C9     C     0.54560   0.12313   0.36160   0.00000  Uiso   1.00
N10    N     0.45836   0.02614   0.23185   0.00000  Uiso   1.00
C11    C     0.55484   0.08092   0.37152   0.00000  Uiso   1.00
C12    C     0.56528   0.11101   0.39387   0.00000  Uiso   1.00
H13    H     0.58889   0.12508   0.43323   0.00000  Uiso   1.00
H14    H     0.42128   0.00315   0.05517   0.00000  Uiso   1.00
H15    H     0.41341   0.01924   0.21556   0.00000  Uiso   1.00
C16    C     0.55686   0.15557   0.37605   0.00000  Uiso   1.00
N17    N     0.58495   0.17284   0.42580   0.00000  Uiso   1.00
H18    H     0.54137   0.16457   0.34326   0.00000  Uiso   1.00
C19    C     0.59989   0.20508   0.43657   0.00000  Uiso   1.00
C20    C     0.62832   0.21763   0.52693   0.00000  Uiso   1.00
C21    C     0.58797   0.22475   0.35107   0.00000  Uiso   1.00
C22    C     0.64465   0.24919   0.53512   0.00000  Uiso   1.00
H23    H     0.63768   0.20265   0.59224   0.00000  Uiso   1.00
C24    C     0.60429   0.25638   0.35867   0.00000  Uiso   1.00
H25    H     0.56667   0.21619   0.27322   0.00000  Uiso   1.00
C26    C     0.63279   0.26901   0.45181   0.00000  Uiso   1.00
H27    H     0.66623   0.25783   0.61086   0.00000  Uiso   1.00
H28    H     0.59498   0.27115   0.28643   0.00000  Uiso   1.00
C29    C     0.65046   0.30285   0.45673   0.00000  Uiso   1.00
C30    C     0.68223   0.31927   0.44610   0.00000  Uiso   1.00
N31    N     0.43413   0.96375   0.35616   0.00000  Uiso   1.00
C32    C     0.49798   0.93122   0.36948   0.00000  Uiso   1.00
C33    C     0.48625   0.90207   0.32773   0.00000  Uiso   1.00
H34    H     0.50154   0.89362   0.32351   0.00000  Uiso   1.00
O35    O     0.49253   0.97151   0.42683   0.00000  Uiso   1.00
C36    C     0.47909   0.94305   0.37478   0.00000  Uiso   1.00
C37    C     0.45512   0.88403   0.29130   0.00000  Uiso   1.00
C38    C     0.41322   0.97558   0.34149   0.00000  Uiso   1.00
C39    C     0.44747   0.92510   0.34093   0.00000  Uiso   1.00
C40    C     0.42562   0.93510   0.35530   0.00000  Uiso   1.00
C41    C     0.43581   0.89555   0.29930   0.00000  Uiso   1.00
H42    H     0.40158   0.91799   0.35689   0.00000  Uiso   1.00
H43    H     0.41166   0.88135   0.27377   0.00000  Uiso   1.00
H44    H     0.41176   0.97899   0.48153   0.00000  Uiso   1.00
H45    H     0.39000   0.95890   0.29646   0.00000  Uiso   1.00
C46    C     0.44351   0.85321   0.24801   0.00000  Uiso   1.00
N47    N     0.41507   0.83603   0.20408   0.00000  Uiso   1.00
H48    H     0.45962   0.84551   0.25160   0.00000  Uiso   1.00
C49    C     0.40155   0.80507   0.17057   0.00000  Uiso   1.00
C50    C     0.37286   0.79229   0.08332   0.00000  Uiso   1.00
C51    C     0.41505   0.78636   0.23554   0.00000  Uiso   1.00
C52    C     0.35747   0.76120   0.06415   0.00000  Uiso   1.00
H53    H     0.36237   0.80655   0.03154   0.00000  Uiso   1.00
C54    C     0.39959   0.75524   0.21899   0.00000  Uiso   1.00
H55    H     0.43672   0.79489   0.30923   0.00000  Uiso   1.00
C56    C     0.37024   0.74185   0.13677   0.00000  Uiso   1.00
H57    H     0.33558   0.75246  -0.00767   0.00000  Uiso   1.00
H58    H     0.41041   0.74156   0.27887   0.00000  Uiso   1.00
C59    C     0.35279   0.70786   0.13139   0.00000  Uiso   1.00
C60    C     0.32083   0.69126   0.13350   0.00000  Uiso   1.00
H61    H     0.50431   0.43718   0.41516   0.00000  Uiso   1.00
H62    H     0.42068   0.48076   0.21350   0.00000  Uiso   1.00
H63    H     0.69375   0.30730   0.43147   0.00000  Uiso   1.00
H64    H     0.30867   0.70267   0.14652   0.00000  Uiso   1.00
Zn65   Zn    0.47599   0.99878   0.32631   0.00000  Uiso   1.00
C66    C     0.99860   0.42209   0.55394   0.00000  Uiso   1.00
C67    C     0.93245   0.43545   0.45121   0.00000  Uiso   1.00
C68    C     0.94956   0.42247   0.52647   0.00000  Uiso   1.00
C69    C     0.89952   0.41665   0.48940   0.00000  Uiso   1.00
H70    H     0.93895   0.39889   0.61137   0.00000  Uiso   1.00
H71    H     0.89041   0.39330   0.57726   0.00000  Uiso   1.00
O72    O     0.97051   0.48514   0.28587   0.00000  Uiso   1.00
C73    C     0.94405   0.46744   0.33050   0.00000  Uiso   1.00
C74    C     0.88079   0.42792   0.41841   0.00000  Uiso   1.00
N75    N     0.98141   0.43837   0.50139   0.00000  Uiso   1.00
C76    C     0.92221   0.47827   0.25872   0.00000  Uiso   1.00
C77    C     0.89271   0.45985   0.29842   0.00000  Uiso   1.00
H78    H     0.87714   0.46837   0.24060   0.00000  Uiso   1.00
H79    H     0.99392   0.40815   0.44855   0.00000  Uiso   1.00
H80    H     0.99143   0.40592   0.69344   0.00000  Uiso   1.00
C81    C     0.84820   0.40808   0.46010   0.00000  Uiso   1.00
N82    N     0.82905   0.41709   0.37944   0.00000  Uiso   1.00
H83    H     0.84078   0.38589   0.55810   0.00000  Uiso   1.00
C84    C     0.79674   0.39993   0.40201   0.00000  Uiso   1.00
C85    C     0.78040   0.41474   0.31285   0.00000  Uiso   1.00
C86    C     0.78098   0.36900   0.50622   0.00000  Uiso   1.00
C87    C     0.74889   0.39930   0.32692   0.00000  Uiso   1.00
H88    H     0.79232   0.43836   0.23052   0.00000  Uiso   1.00
C89    C     0.74942   0.35347   0.52011   0.00000  Uiso   1.00
H90    H     0.79255   0.35651   0.57737   0.00000  Uiso   1.00
C91    C     0.73289   0.36835   0.42995   0.00000  Uiso   1.00
H92    H     0.73715   0.41147   0.25292   0.00000  Uiso   1.00
H93    H     0.73804   0.32994   0.60437   0.00000  Uiso   1.00
C94    C     0.69916   0.35142   0.44154   0.00000  Uiso   1.00
C95    C     0.68371   0.36744   0.44025   0.00000  Uiso   1.00
N96    N     0.04013   0.47361   0.41143   0.00000  Uiso   1.00
C97    C     0.06903   0.56738   0.04749   0.00000  Uiso   1.00
C98    C     0.09898   0.58638   0.02345   0.00000  Uiso   1.00
H99    H     0.10707   0.60915  -0.06999   0.00000  Uiso   1.00
O100   O     0.02942   0.52056   0.19455   0.00000  Uiso   1.00
C101   C     0.05679   0.53614   0.17197   0.00000  Uiso   1.00
C102   C     0.12117   0.57673   0.11895   0.00000  Uiso   1.00
C103   C     0.03260   0.44579   0.56020   0.00000  Uiso   1.00
C104   C     0.07866   0.52577   0.26570   0.00000  Uiso   1.00
C105   C     0.07084   0.49763   0.37632   0.00000  Uiso   1.00
C106   C     0.11145   0.54830   0.23284   0.00000  Uiso   1.00
H107   H     0.08854   0.49244   0.44062   0.00000  Uiso   1.00
H108   H     0.12791   0.54154   0.30209   0.00000  Uiso   1.00
H109   H     0.03821   0.45290   0.69627   0.00000  Uiso   1.00
H110   H     0.04606   0.43501   0.54792   0.00000  Uiso   1.00
C111   C     0.15395   0.59869   0.08504   0.00000  Uiso   1.00
N112   N     0.17395   0.59074   0.16452   0.00000  Uiso   1.00
H113   H     0.16066   0.62117  -0.00846   0.00000  Uiso   1.00
C114   C     0.20639   0.60881   0.14733   0.00000  Uiso   1.00
C115   C     0.22324   0.59502   0.24567   0.00000  Uiso   1.00
C116   C     0.22178   0.63952   0.03955   0.00000  Uiso   1.00
C117   C     0.25491   0.61133   0.23893   0.00000  Uiso   1.00
H118   H     0.21159   0.57158   0.33073   0.00000  Uiso   1.00
C119   C     0.25356   0.65595   0.03262   0.00000  Uiso   1.00
H120   H     0.20964   0.65095  -0.03985   0.00000  Uiso   1.00
C121   C     0.27048   0.64205   0.13260   0.00000  Uiso   1.00
H122   H     0.26725   0.60021   0.32127   0.00000  Uiso   1.00
H123   H     0.26490   0.67935  -0.05349   0.00000  Uiso   1.00
C124   C     0.30423   0.65945   0.12817   0.00000  Uiso   1.00
C125   C     0.31989   0.64397   0.12342   0.00000  Uiso   1.00
H126   H     0.57019   0.07179   0.39402   0.00000  Uiso   1.00
H127   H     0.52205   0.94509   0.39800   0.00000  Uiso   1.00
H128   H     0.69673   0.39231   0.43029   0.00000  Uiso   1.00
H129   H     0.30699   0.61979   0.11234   0.00000  Uiso   1.00
Zn130  Zn    0.00525   0.48000   0.34576   0.00000  Uiso   1.00
C131   C     0.57499   0.58187  -0.03671   0.00000  Uiso   1.00
C132   C     0.56951   0.50641   0.22266   0.00000  Uiso   1.00
C133   C     0.58167   0.53682   0.14277   0.00000  Uiso   1.00
C134   C     0.58933   0.49238   0.25418   0.00000  Uiso   1.00
H135   H     0.60533   0.55013   0.10354   0.00000  Uiso   1.00
H136   H     0.61274   0.50691   0.20998   0.00000  Uiso   1.00
O137   O     0.51811   0.49335   0.25133   0.00000  Uiso   1.00
C138   C     0.53719   0.48530   0.27854   0.00000  Uiso   1.00
C139   C     0.57854   0.46185   0.32918   0.00000  Uiso   1.00
N140   N     0.56485   0.55272   0.10332   0.00000  Uiso   1.00
C141   C     0.52748   0.45252   0.36871   0.00000  Uiso   1.00
C142   C     0.54660   0.44148   0.39081   0.00000  Uiso   1.00
H143   H     0.53862   0.41712   0.45648   0.00000  Uiso   1.00
H144   H     0.57099   0.57624  -0.17653   0.00000  Uiso   1.00
H145   H     0.59963   0.59812  -0.01847   0.00000  Uiso   1.00
C146   C     0.59856   0.44856   0.34684   0.00000  Uiso   1.00
N147   N     0.58709   0.41864   0.36859   0.00000  Uiso   1.00
H148   H     0.62275   0.46432   0.32915   0.00000  Uiso   1.00
C149   C     0.60422   0.40317   0.38452   0.00000  Uiso   1.00
C150   C     0.58985   0.37404   0.33747   0.00000  Uiso   1.00
C151   C     0.63436   0.41570   0.45275   0.00000  Uiso   1.00
C152   C     0.60526   0.35761   0.35523   0.00000  Uiso   1.00
H153   H     0.56672   0.36442   0.28298   0.00000  Uiso   1.00
C154   C     0.64965   0.39903   0.47503   0.00000  Uiso   1.00
H155   H     0.64568   0.43765   0.49722   0.00000  Uiso   1.00
C156   C     0.63537   0.36958   0.42702   0.00000  Uiso   1.00
H157   H     0.59362   0.33592   0.30766   0.00000  Uiso   1.00
H158   H     0.67224   0.40891   0.53722   0.00000  Uiso   1.00
C159   C     0.65179   0.35180   0.44641   0.00000  Uiso   1.00
C160   C     0.63562   0.31917   0.46291   0.00000  Uiso   1.00
N161   N     0.52500   0.57339   0.01209   0.00000  Uiso   1.00
C162   C     0.42993   0.50580   0.17775   0.00000  Uiso   1.00
C163   C     0.41204   0.51774   0.17533   0.00000  Uiso   1.00
H164   H     0.38827   0.50200   0.20862   0.00000  Uiso   1.00
O165   O     0.47818   0.51406   0.15994   0.00000  Uiso   1.00
C166   C     0.46253   0.52621   0.13846   0.00000  Uiso   1.00
C167   C     0.42415   0.55194   0.13153   0.00000  Uiso   1.00
C168   C     0.55668   0.59720  -0.02437   0.00000  Uiso   1.00
C169   C     0.47450   0.56048   0.07912   0.00000  Uiso   1.00
C170   C     0.50274   0.58158   0.02003   0.00000  Uiso   1.00
C171   C     0.45335   0.57181   0.08333   0.00000  Uiso   1.00
H172   H     0.50917   0.60604  -0.02414   0.00000  Uiso   1.00
H173   H     0.46185   0.59677   0.04919   0.00000  Uiso   1.00
H174   H     0.56600   0.60974   0.09238   0.00000  Uiso   1.00
H175   H     0.55843   0.61430  -0.15749   0.00000  Uiso   1.00
C176   C     0.40383   0.56379   0.14464   0.00000  Uiso   1.00
N177   N     0.41426   0.59366   0.11538   0.00000  Uiso   1.00
H178   H     0.38030   0.54712   0.17825   0.00000  Uiso   1.00
C179   C     0.39801   0.60905   0.12516   0.00000  Uiso   1.00
C180   C     0.41179   0.64114   0.05195   0.00000  Uiso   1.00
C181   C     0.36943   0.59346   0.20749   0.00000  Uiso   1.00
C182   C     0.39702   0.65752   0.05306   0.00000  Uiso   1.00
H183   H     0.43393   0.65330  -0.01002   0.00000  Uiso   1.00
C184   C     0.35467   0.60988   0.21054   0.00000  Uiso   1.00
H185   H     0.35870   0.56892   0.27308   0.00000  Uiso   1.00
C186   C     0.36797   0.64212   0.12976   0.00000  Uiso   1.00
H187   H     0.40839   0.68216  -0.00930   0.00000  Uiso   1.00
H188   H     0.33314   0.59733   0.28030   0.00000  Uiso   1.00
C189   C     0.35177   0.65947   0.12759   0.00000  Uiso   1.00
C190   C     0.36791   0.69151   0.12992   0.00000  Uiso   1.00
H191   H     0.93029   0.50136   0.16986   0.00000  Uiso   1.00
H192   H     0.05328   0.57484  -0.02547   0.00000  Uiso   1.00
H193   H     0.61133   0.30622   0.48085   0.00000  Uiso   1.00
H194   H     0.39235   0.70372   0.13147   0.00000  Uiso   1.00
Zn195  Zn    0.52100   0.53266   0.13408   0.00000  Uiso   1.00
C196   C     0.46627   0.01438   0.73829   0.00000  Uiso   1.00
C197   C     0.54291   0.08049   0.85249   0.00000  Uiso   1.00
C198   C     0.51098   0.06226   0.79281   0.00000  Uiso   1.00
C199   C     0.55251   0.11037   0.88108   0.00000  Uiso   1.00
H200   H     0.49749   0.07367   0.75778   0.00000  Uiso   1.00
H201   H     0.53636   0.11846   0.86405   0.00000  Uiso   1.00
O202   O     0.55778   0.04215   0.83754   0.00000  Uiso   1.00
C203   C     0.56439   0.07043   0.87273   0.00000  Uiso   1.00
C204   C     0.58272   0.13005   0.93025   0.00000  Uiso   1.00
N205   N     0.49840   0.03327   0.78412   0.00000  Uiso   1.00
C206   C     0.59455   0.09034   0.92026   0.00000  Uiso   1.00
C207   C     0.60372   0.11978   0.95025   0.00000  Uiso   1.00
H208   H     0.62724   0.13470   0.98712   0.00000  Uiso   1.00
H209   H     0.46426   0.01155   0.59224   0.00000  Uiso   1.00
H210   H     0.45298   0.02537   0.75088   0.00000  Uiso   1.00
C211   C     0.59194   0.16142   0.95522   0.00000  Uiso   1.00
N212   N     0.61958   0.17983   1.00680   0.00000  Uiso   1.00
H213   H     0.57511   0.16867   0.92846   0.00000  Uiso   1.00
C214   C     0.63200   0.21154   1.02306   0.00000  Uiso   1.00
C215   C     0.66064   0.22603   1.10888   0.00000  Uiso   1.00
C216   C     0.61790   0.22930   0.94067   0.00000  Uiso   1.00
C217   C     0.67569   0.25796   1.10684   0.00000  Uiso   1.00
H218   H     0.67151   0.21248   1.17403   0.00000  Uiso   1.00
C219   C     0.63309   0.26131   0.93594   0.00000  Uiso   1.00
H220   H     0.59612   0.21925   0.86908   0.00000  Uiso   1.00
C221   C     0.66250   0.27622   1.01478   0.00000  Uiso   1.00
H222   H     0.69783   0.26840   1.17501   0.00000  Uiso   1.00
H223   H     0.62238   0.27464   0.86146   0.00000  Uiso   1.00
C224   C     0.67989   0.31081   0.99182   0.00000  Uiso   1.00
C225   C     0.71137   0.32750   0.96627   0.00000  Uiso   1.00
N226   N     0.47468   0.97077   0.87004   0.00000  Uiso   1.00
C227   C     0.53612   0.93484   0.89395   0.00000  Uiso   1.00
C228   C     0.52296   0.90451   0.86560   0.00000  Uiso   1.00
H229   H     0.53723   0.89453   0.87030   0.00000  Uiso   1.00
O230   O     0.53352   0.97833   0.92779   0.00000  Uiso   1.00
C231   C     0.51849   0.94858   0.88922   0.00000  Uiso   1.00
C232   C     0.49162   0.88720   0.83299   0.00000  Uiso   1.00
C233   C     0.45394   0.98221   0.86935   0.00000  Uiso   1.00
C234   C     0.48673   0.93129   0.85679   0.00000  Uiso   1.00
C235   C     0.46561   0.94233   0.86329   0.00000  Uiso   1.00
C236   C     0.47375   0.90077   0.82819   0.00000  Uiso   1.00
H237   H     0.44143   0.92574   0.86217   0.00000  Uiso   1.00
H238   H     0.44942   0.88721   0.80502   0.00000  Uiso   1.00
H239   H     0.45361   0.98469   1.01345   0.00000  Uiso   1.00
H240   H     0.43047   0.96605   0.82491   0.00000  Uiso   1.00
C241   C     0.47778   0.85489   0.80771   0.00000  Uiso   1.00
N242   N     0.44871   0.83854   0.77629   0.00000  Uiso   1.00
H243   H     0.49245   0.84539   0.81282   0.00000  Uiso   1.00
C244   C     0.43240   0.80683   0.75354   0.00000  Uiso   1.00
C245   C     0.40364   0.79583   0.66707   0.00000  Uiso   1.00
C246   C     0.44388   0.78633   0.82012   0.00000  Uiso   1.00
C247   C     0.38691   0.76523   0.63955   0.00000  Uiso   1.00
H248   H     0.39459   0.81143   0.61695   0.00000  Uiso   1.00
C249   C     0.42720   0.75571   0.79318   0.00000  Uiso   1.00
H250   H     0.46533   0.79358   0.89613   0.00000  Uiso   1.00
C251   C     0.39875   0.74492   0.69910   0.00000  Uiso   1.00
H252   H     0.36530   0.75796   0.56459   0.00000  Uiso   1.00
H253   H     0.43650   0.74041   0.84828   0.00000  Uiso   1.00
C254   C     0.38180   0.71291   0.66019   0.00000  Uiso   1.00
C255   C     0.34994   0.69561   0.66465   0.00000  Uiso   1.00
H256   H     0.53655   0.45190   0.87627   0.00000  Uiso   1.00
H257   H     0.45938   0.49942   0.66539   0.00000  Uiso   1.00
H258   H     0.72293   0.31511   0.96082   0.00000  Uiso   1.00
H259   H     0.33764   0.70522   0.70277   0.00000  Uiso   1.00
Zn260  Zn    0.51655   1.00618   0.85528   0.00000  Uiso   1.00
C261   C     1.02724   0.42373   1.08640   0.00000  Uiso   1.00
C262   C     0.96147   0.43840   0.97899   0.00000  Uiso   1.00
C263   C     0.97817   0.42482   1.05514   0.00000  Uiso   1.00
C264   C     0.92803   0.41978   1.00654   0.00000  Uiso   1.00
H265   H     0.96682   0.40076   1.13239   0.00000  Uiso   1.00
H266   H     0.91815   0.39603   1.08894   0.00000  Uiso   1.00
O267   O     1.00076   0.48842   0.82793   0.00000  Uiso   1.00
C268   C     0.97400   0.47091   0.86516   0.00000  Uiso   1.00
C269   C     0.90986   0.43184   0.93340   0.00000  Uiso   1.00
N270   N     1.01040   0.44056   1.04047   0.00000  Uiso   1.00
C271   C     0.95279   0.48249   0.79007   0.00000  Uiso   1.00
C272   C     0.92297   0.46437   0.82106   0.00000  Uiso   1.00
H273   H     0.90804   0.47366   0.76187   0.00000  Uiso   1.00
H274   H     1.02238   0.41052   0.97612   0.00000  Uiso   1.00
H275   H     1.01981   0.40664   1.22255   0.00000  Uiso   1.00
C276   C     0.87674   0.41243   0.96535   0.00000  Uiso   1.00
N277   N     0.85863   0.42349   0.89649   0.00000  Uiso   1.00
H278   H     0.86801   0.38871   1.04505   0.00000  Uiso   1.00
C279   C     0.82613   0.40729   0.91540   0.00000  Uiso   1.00
C280   C     0.81009   0.42167   0.81028   0.00000  Uiso   1.00
C281   C     0.80988   0.37774   1.03426   0.00000  Uiso   1.00
C282   C     0.77836   0.40669   0.81854   0.00000  Uiso   1.00
H283   H     0.82234   0.44433   0.71770   0.00000  Uiso   1.00
C284   C     0.77825   0.36279   1.04327   0.00000  Uiso   1.00
H285   H     0.82127   0.36621   1.12359   0.00000  Uiso   1.00
C286   C     0.76196   0.37683   0.93398   0.00000  Uiso   1.00
H287   H     0.76667   0.41805   0.72982   0.00000  Uiso   1.00
H288   H     0.76657   0.34041   1.13968   0.00000  Uiso   1.00
C289   C     0.72811   0.36012   0.94261   0.00000  Uiso   1.00
C290   C     0.71242   0.37630   0.93156   0.00000  Uiso   1.00
N291   N     0.06984   0.47633   0.96522   0.00000  Uiso   1.00
C292   C     0.09927   0.57030   0.60291   0.00000  Uiso   1.00
C293   C     0.12907   0.58877   0.57314   0.00000  Uiso   1.00
H294   H     0.13717   0.61163   0.48077   0.00000  Uiso   1.00
O295   O     0.05976   0.52364   0.74976   0.00000  Uiso   1.00
C296   C     0.08706   0.53896   0.72558   0.00000  Uiso   1.00
C297   C     0.15112   0.57855   0.66184   0.00000  Uiso   1.00
C298   C     0.06165   0.44653   1.09640   0.00000  Uiso   1.00
C299   C     0.10870   0.52793   0.81336   0.00000  Uiso   1.00
C300   C     0.10063   0.49960   0.92324   0.00000  Uiso   1.00
C301   C     0.14144   0.55004   0.77505   0.00000  Uiso   1.00
H302   H     0.11812   0.49378   0.98182   0.00000  Uiso   1.00
H303   H     0.15791   0.54306   0.84017   0.00000  Uiso   1.00
H304   H     0.06830   0.45066   1.24092   0.00000  Uiso   1.00
H305   H     0.07417   0.43606   1.06336   0.00000  Uiso   1.00
C306   C     0.18374   0.60037   0.62299   0.00000  Uiso   1.00
N307   N     0.20415   0.59298   0.70174   0.00000  Uiso   1.00
H308   H     0.19001   0.62238   0.52490   0.00000  Uiso   1.00
C309   C     0.23644   0.61191   0.67848   0.00000  Uiso   1.00
C310   C     0.25405   0.59779   0.74888   0.00000  Uiso   1.00
C311   C     0.25096   0.64388   0.59153   0.00000  Uiso   1.00
C312   C     0.28559   0.61487   0.73100   0.00000  Uiso   1.00
H313   H     0.24308   0.57334   0.81822   0.00000  Uiso   1.00
C314   C     0.28256   0.66111   0.57506   0.00000  Uiso   1.00
H315   H     0.23830   0.65584   0.53827   0.00000  Uiso   1.00
C316   C     0.30023   0.64679   0.64437   0.00000  Uiso   1.00
H317   H     0.29861   0.60334   0.78970   0.00000  Uiso   1.00
H318   H     0.29319   0.68559   0.50636   0.00000  Uiso   1.00
C319   C     0.33386   0.66522   0.63176   0.00000  Uiso   1.00
C320   C     0.35006   0.65206   0.59452   0.00000  Uiso   1.00
H321   H     0.61090   0.08264   0.93372   0.00000  Uiso   1.00
H322   H     0.56032   0.94806   0.92065   0.00000  Uiso   1.00
H323   H     0.72514   0.40147   0.90576   0.00000  Uiso   1.00
H324   H     0.33772   0.62891   0.56504   0.00000  Uiso   1.00
Zn325  Zn    0.03506   0.48287   0.89412   0.00000  Uiso   1.00
C326   C     0.61571   0.59810   0.44928   0.00000  Uiso   1.00
C327   C     0.60412   0.51863   0.68948   0.00000  Uiso   1.00
C328   C     0.61776   0.54920   0.60928   0.00000  Uiso   1.00
C329   C     0.62251   0.50290   0.73008   0.00000  Uiso   1.00
H330   H     0.64159   0.56146   0.57539   0.00000  Uiso   1.00
H331   H     0.64615   0.51625   0.69042   0.00000  Uiso   1.00
O332   O     0.55364   0.50860   0.70801   0.00000  Uiso   1.00
C333   C     0.57152   0.49903   0.74048   0.00000  Uiso   1.00
C334   C     0.61030   0.47236   0.81161   0.00000  Uiso   1.00
N335   N     0.60235   0.56664   0.56685   0.00000  Uiso   1.00
C336   C     0.56002   0.46608   0.83412   0.00000  Uiso   1.00
C337   C     0.57799   0.45358   0.86690   0.00000  Uiso   1.00
H338   H     0.56878   0.42921   0.93691   0.00000  Uiso   1.00
H339   H     0.61563   0.59659   0.30184   0.00000  Uiso   1.00
H340   H     0.63959   0.61256   0.49523   0.00000  Uiso   1.00
C341   C     0.62915   0.45746   0.84357   0.00000  Uiso   1.00
N342   N     0.61682   0.42727   0.89299   0.00000  Uiso   1.00
H343   H     0.65316   0.47200   0.81405   0.00000  Uiso   1.00
C344   C     0.63294   0.41051   0.92154   0.00000  Uiso   1.00
C345   C     0.61749   0.38022   0.89049   0.00000  Uiso   1.00
C346   C     0.66371   0.42371   0.97675   0.00000  Uiso   1.00
C347   C     0.63281   0.36385   0.90279   0.00000  Uiso   1.00
H348   H     0.59376   0.36998   0.84765   0.00000  Uiso   1.00
C349   C     0.67903   0.40726   0.99201   0.00000  Uiso   1.00
H350   H     0.67583   0.44654   1.01034   0.00000  Uiso   1.00
C351   C     0.66404   0.37724   0.95167   0.00000  Uiso   1.00
H352   H     0.62028   0.34136   0.86459   0.00000  Uiso   1.00
H353   H     0.70254   0.41821   1.03703   0.00000  Uiso   1.00
C354   C     0.68075   0.36015   0.95792   0.00000  Uiso   1.00
C355   C     0.66501   0.32730   0.99178   0.00000  Uiso   1.00
N356   N     0.56478   0.59040   0.46958   0.00000  Uiso   1.00
C357   C     0.46884   0.52449   0.62612   0.00000  Uiso   1.00
C358   C     0.45120   0.53684   0.61776   0.00000  Uiso   1.00
H359   H     0.42737   0.52134   0.65000   0.00000  Uiso   1.00
O360   O     0.51656   0.53178   0.61137   0.00000  Uiso   1.00
C361   C     0.50138   0.54441   0.58716   0.00000  Uiso   1.00
C362   C     0.46355   0.57108   0.56816   0.00000  Uiso   1.00
C363   C     0.59720   0.61342   0.46035   0.00000  Uiso   1.00
C364   C     0.51396   0.57876   0.52453   0.00000  Uiso   1.00
C365   C     0.54262   0.59928   0.46897   0.00000  Uiso   1.00
C366   C     0.49295   0.59068   0.52265   0.00000  Uiso   1.00
H367   H     0.54962   0.62388   0.42397   0.00000  Uiso   1.00
H368   H     0.50148   0.61563   0.48467   0.00000  Uiso   1.00
H369   H     0.60435   0.62315   0.58908   0.00000  Uiso   1.00
H370   H     0.60179   0.63294   0.33641   0.00000  Uiso   1.00
C371   C     0.44261   0.58263   0.57138   0.00000  Uiso   1.00
N372   N     0.45209   0.61230   0.54586   0.00000  Uiso   1.00
H373   H     0.41888   0.56545   0.59467   0.00000  Uiso   1.00
C374   C     0.43343   0.62537   0.55280   0.00000  Uiso   1.00
C375   C     0.44417   0.65698   0.47188   0.00000  Uiso   1.00
C376   C     0.40532   0.60781   0.64307   0.00000  Uiso   1.00
C377   C     0.42717   0.67098   0.47863   0.00000  Uiso   1.00
H378   H     0.46572   0.67065   0.40176   0.00000  Uiso   1.00
C379   C     0.38831   0.62171   0.65020   0.00000  Uiso   1.00
H380   H     0.39678   0.58369   0.71419   0.00000  Uiso   1.00
C381   C     0.39910   0.65355   0.56972   0.00000  Uiso   1.00
H382   H     0.43589   0.69534   0.41108   0.00000  Uiso   1.00
H383   H     0.36735   0.60778   0.72694   0.00000  Uiso   1.00
C384   C     0.38195   0.66871   0.59157   0.00000  Uiso   1.00
C385   C     0.39750   0.69932   0.62116   0.00000  Uiso   1.00
H386   H     0.96172   0.50607   0.70681   0.00000  Uiso   1.00
H387   H     0.08363   0.57826   0.53566   0.00000  Uiso   1.00
H388   H     0.64119   0.31419   1.02452   0.00000  Uiso   1.00
H389   H     0.42203   0.71235   0.61893   0.00000  Uiso   1.00
Zn390  Zn    0.55868   0.54856   0.58927   0.00000  Uiso   1.00
loop_
_geom_bond_atom_site_label_1
_geom_bond_atom_site_label_2
_geom_bond_distance
_geom_bond_site_symmetry_2
_ccdc_geom_bond_type
C1     N10     1.465   .     S
C1     H14     1.110   .     S
C1     H15     1.113   .     S
C1     C38     1.539   1_545 S
C2     C8      1.415   .     D
C2     C3      1.482   .     S
C2     C4      1.412   .     S
C3     H5      1.084   .     S
C3     N10     1.298   .     D
C4     C9      1.405   .     D
C4     H6      1.084   .     S
O7     C8      1.385   .     S
O7     Zn65    1.928   1_545 S
C8     C11     1.395   .     S
C9     C12     1.402   .     S
C9     C16     1.478   .     S
N10    Zn65    1.970   1_545 S
C11    C12     1.393   .     D
C11    H126    1.082   .     S
C12    H13     1.084   .     S
C16    N17     1.300   .     D
C16    H18     1.081   .     S
N17    C19     1.436   .     S
C19    C20     1.396   .     D
C19    C21     1.406   .     S
C20    C22     1.398   .     S
C20    H23     1.082   .     S
C21    C24     1.400   .     D
C21    H25     1.079   .     S
C22    C26     1.407   .     D
C22    H27     1.082   .     S
C24    C26     1.408   .     S
C24    H28     1.082   .     S
C26    C29     1.492   .     S
C29    C30     1.402   .     S
C29    C160    1.406   .     D
C30    H63     1.081   .     S
C30    C94     1.403   .     D
N31    C40     1.298   .     D
N31    C38     1.463   .     S
N31    Zn65    1.961   .     S
C32    C36     1.395   .     D
C32    C33     1.393   .     S
C32    H127    1.082   .     S
C33    C37     1.399   .     D
C33    H34     1.084   .     S
O35    C36     1.386   .     S
O35    Zn65    1.928   .     S
C36    C39     1.415   .     S
C37    C41     1.407   .     S
C37    C46     1.476   .     S
C38    H44     1.110   .     S
C38    H45     1.113   .     S
C38    C1      1.539   1_565 S
C39    C40     1.482   .     S
C39    C41     1.412   .     D
C40    H42     1.084   .     S
C41    H43     1.083   .     S
C46    N47     1.301   .     D
C46    H48     1.081   .     S
N47    C49     1.439   .     S
C49    C50     1.397   .     D
C49    C51     1.406   .     S
C50    C52     1.401   .     S
C50    H53     1.082   .     S
C51    C54     1.396   .     D
C51    H55     1.079   .     S
C52    C56     1.410   .     D
C52    H57     1.081   .     S
C54    C56     1.408   .     S
C54    H58     1.079   .     S
C56    C59     1.499   .     S
C59    C60     1.408   .     S
C59    C190    1.409   .     D
C60    H64     1.081   .     S
C60    C124    1.403   .     D
H61    C141    1.082   .     S
H62    C162    1.082   .     S
Zn65   O7      1.928   1_565 S
Zn65   N10     1.970   1_565 S
C66    N75     1.455   .     S
C66    H79     1.107   .     S
C66    H80     1.111   .     S
C66    C103    1.531   1_655 S
C67    C73     1.490   .     S
C67    C68     1.337   .     D
C67    C69     1.481   .     S
C68    H70     1.084   .     S
C68    N75     1.420   .     S
C69    C74     1.341   .     D
C69    H71     1.085   .     S
O72    C73     1.219   .     D
O72    Zn130   1.909   1_655 S
C73    C76     1.470   .     S
C74    C77     1.485   .     S
C74    C81     1.473   .     S
N75    Zn130   1.953   1_655 S
C76    C77     1.338   .     D
C76    H191    1.082   .     S
C77    H78     1.083   .     S
C81    N82     1.298   .     D
C81    H83     1.080   .     S
N82    C84     1.435   .     S
C84    C85     1.394   .     D
C84    C86     1.408   .     S
C85    C87     1.395   .     S
C85    H88     1.082   .     S
C86    C89     1.397   .     D
C86    H90     1.078   .     S
C87    C91     1.407   .     D
C87    H92     1.078   .     S
C89    C91     1.407   .     S
C89    H93     1.082   .     S
C91    C94     1.490   .     S
C94    C95     1.405   .     S
C95    H128    1.077   .     S
C95    C159    1.408   .     D
N96    C105    1.423   .     S
N96    C103    1.458   .     S
N96    Zn130   1.954   .     S
C97    C101    1.471   .     S
C97    C98     1.340   .     D
C97    H192    1.082   .     S
C98    C102    1.483   .     S
C98    H99     1.083   .     S
O100   C101    1.220   .     D
O100   Zn130   1.909   .     S
C101   C104    1.488   .     S
C102   C106    1.346   .     D
C102   C111    1.480   .     S
C103   H109    1.102   .     S
C103   H110    1.110   .     S
C103   C66     1.531   1_455 S
C104   C105    1.338   .     D
C104   C106    1.484   .     S
C105   H107    1.085   .     S
C106   H108    1.084   .     S
C111   N112    1.301   .     D
C111   H113    1.080   .     S
N112   C114    1.437   .     S
C114   C115    1.396   .     D
C114   C116    1.408   .     S
C115   C117    1.396   .     S
C115   H118    1.082   .     S
C116   C119    1.401   .     D
C116   H120    1.078   .     S
C117   C121    1.405   .     D
C117   H122    1.082   .     S
C119   C121    1.407   .     S
C119   H123    1.083   .     S
C121   C124    1.487   .     S
C124   C125    1.402   .     S
C125   H129    1.080   .     S
C125   C189    1.404   .     D
Zn130  O72     1.909   1_455 S
Zn130  N75     1.953   1_455 S
C131   N140    1.456   .     S
C131   H144    1.103   .     S
C131   H145    1.110   .     S
C131   C168    1.530   .     S
C132   C138    1.490   .     S
C132   C133    1.338   .     D
C132   C134    1.486   .     S
C133   H135    1.084   .     S
C133   N140    1.423   .     S
C134   C139    1.343   .     D
C134   H136    1.085   .     S
O137   C138    1.220   .     D
O137   Zn195   1.909   .     S
C138   C141    1.470   .     S
C139   C142    1.484   .     S
C139   C146    1.476   .     S
N140   Zn195   1.958   .     S
C141   C142    1.338   .     D
C142   H143    1.084   .     S
C146   N147    1.299   .     D
C146   H148    1.083   .     S
N147   C149    1.435   .     S
C149   C150    1.394   .     D
C149   C151    1.404   .     S
C150   C152    1.398   .     S
C150   H153    1.082   .     S
C151   C154    1.399   .     D
C151   H155    1.080   .     S
C152   C156    1.411   .     D
C152   H157    1.080   .     S
C154   C156    1.412   .     S
C154   H158    1.080   .     S
C156   C159    1.501   .     S
C159   C160    1.410   .     S
C160   H193    1.080   .     S
N161   C170    1.422   .     S
N161   C168    1.457   .     S
N161   Zn195   1.958   .     S
C162   C166    1.471   .     S
C162   C163    1.339   .     D
C163   C167    1.483   .     S
C163   H164    1.083   .     S
O165   C166    1.220   .     D
O165   Zn195   1.913   .     S
C166   C169    1.488   .     S
C167   C171    1.346   .     D
C167   C176    1.479   .     S
C168   H174    1.108   .     S
C168   H175    1.111   .     S
C169   C170    1.338   .     D
C169   C171    1.482   .     S
C170   H172    1.085   .     S
C171   H173    1.085   .     S
C176   N177    1.300   .     D
C176   H178    1.081   .     S
N177   C179    1.434   .     S
C179   C180    1.394   .     D
C179   C181    1.404   .     S
C180   C182    1.395   .     S
C180   H183    1.082   .     S
C181   C184    1.400   .     D
C181   H185    1.079   .     S
C182   C186    1.407   .     D
C182   H187    1.078   .     S
C184   C186    1.411   .     S
C184   H188    1.081   .     S
C186   C189    1.497   .     S
C189   C190    1.408   .     S
C190   H194    1.076   .     S
C196   N205    1.459   .     S
C196   H209    1.106   .     S
C196   H210    1.112   .     S
C196   C233    1.525   1_545 S
C197   C203    1.417   .     D
C197   C198    1.473   .     S
C197   C199    1.409   .     S
C198   H200    1.085   .     S
C198   N205    1.293   .     D
C199   C204    1.401   .     D
C199   H201    1.084   .     S
O202   C203    1.393   .     S
O202   Zn260   1.956   1_545 S
C203   C206    1.398   .     S
C204   C207    1.401   .     S
C204   C211    1.477   .     S
N205   Zn260   1.970   1_545 S
C206   C207    1.397   .     D
C206   H321    1.082   .     S
C207   H208    1.083   .     S
C211   N212    1.300   .     D
C211   H213    1.081   .     S
N212   C214    1.437   .     S
C214   C215    1.397   .     D
C214   C216    1.407   .     S
C215   C217    1.398   .     S
C215   H218    1.082   .     S
C216   C219    1.398   .     D
C216   H220    1.079   .     S
C217   C221    1.407   .     D
C217   H222    1.082   .     S
C219   C221    1.406   .     S
C219   H223    1.082   .     S
C221   C224    1.489   .     S
C224   C225    1.402   .     S
C224   C355    1.402   .     D
C225   H258    1.081   .     S
C225   C289    1.403   .     D
N226   C235    1.292   .     D
N226   C233    1.458   .     S
N226   Zn260   1.967   .     S
C227   C231    1.399   .     D
C227   C228    1.398   .     S
C227   H322    1.082   .     S
C228   C232    1.399   .     D
C228   H229    1.083   .     S
O230   C231    1.393   .     S
O230   Zn260   1.957   .     S
C231   C234    1.416   .     S
C232   C236    1.403   .     S
C232   C241    1.477   .     S
C233   H239    1.106   .     S
C233   H240    1.112   .     S
C233   C196    1.525   1_565 S
C234   C235    1.473   .     S
C234   C236    1.408   .     D
C235   H237    1.085   .     S
C236   H238    1.084   .     S
C241   N242    1.300   .     D
C241   H243    1.082   .     S
N242   C244    1.435   .     S
C244   C245    1.396   .     D
C244   C246    1.405   .     S
C245   C247    1.399   .     S
C245   H248    1.082   .     S
C246   C249    1.398   .     D
C246   H250    1.080   .     S
C247   C251    1.407   .     D
C247   H252    1.082   .     S
C249   C251    1.408   .     S
C249   H253    1.082   .     S
C251   C254    1.491   .     S
C254   C255    1.404   .     S
C254   C385    1.406   .     D
C255   H259    1.082   .     S
C255   C319    1.404   .     D
H256   C336    1.082   .     S
H257   C357    1.082   .     S
Zn260  O202    1.956   1_565 S
Zn260  N205    1.970   1_565 S
C261   N270    1.462   .     S
C261   H274    1.109   .     S
C261   H275    1.110   .     S
C261   C298    1.539   1_655 S
C262   C268    1.489   .     S
C262   C263    1.343   .     D
C262   C264    1.489   .     S
C263   H265    1.084   .     S
C263   N270    1.428   .     S
C264   C269    1.347   .     D
C264   H266    1.084   .     S
O267   C268    1.219   .     D
O267   Zn325   1.902   1_655 S
C268   C271    1.470   .     S
C269   C272    1.484   .     S
C269   C276    1.482   .     S
N270   Zn325   1.955   1_655 S
C271   C272    1.338   .     D
C271   H386    1.082   .     S
C272   H273    1.083   .     S
C276   N277    1.303   .     D
C276   H278    1.080   .     S
N277   C279    1.442   .     S
C279   C280    1.400   .     D
C279   C281    1.407   .     S
C280   C282    1.403   .     S
C280   H283    1.082   .     S
C281   C284    1.399   .     D
C281   H285    1.078   .     S
C282   C286    1.407   .     D
C282   H287    1.082   .     S
C284   C286    1.408   .     S
C284   H288    1.082   .     S
C286   C289    1.494   .     S
C289   C290    1.408   .     S
C290   H323    1.079   .     S
C290   C354    1.413   .     D
N291   C300    1.425   .     S
N291   C298    1.460   .     S
N291   Zn325   1.956   .     S
C292   C296    1.470   .     S
C292   C293    1.337   .     D
C292   H387    1.082   .     S
C293   C297    1.482   .     S
C293   H294    1.083   .     S
O295   C296    1.218   .     D
O295   Zn325   1.901   .     S
C296   C299    1.489   .     S
C297   C301    1.347   .     D
C297   C306    1.479   .     S
C298   H304    1.108   .     S
C298   H305    1.112   .     S
C298   C261    1.539   1_455 S
C299   C300    1.341   .     D
C299   C301    1.485   .     S
C300   H302    1.084   .     S
C301   H303    1.084   .     S
C306   N307    1.301   .     D
C306   H308    1.080   .     S
N307   C309    1.437   .     S
C309   C310    1.397   .     D
C309   C311    1.408   .     S
C310   C312    1.397   .     S
C310   H313    1.082   .     S
C311   C314    1.399   .     D
C311   H315    1.078   .     S
C312   C316    1.405   .     D
C312   H317    1.083   .     S
C314   C316    1.406   .     S
C314   H318    1.082   .     S
C316   C319    1.486   .     S
C319   C320    1.404   .     S
C320   H324    1.082   .     S
C320   C384    1.405   .     D
Zn325  O267    1.902   1_455 S
Zn325  N270    1.955   1_455 S
C326   N335    1.458   .     S
C326   H339    1.109   .     S
C326   H340    1.112   .     S
C326   C363    1.536   .     S
C327   C333    1.489   .     S
C327   C328    1.342   .     D
C327   C329    1.486   .     S
C328   H330    1.084   .     S
C328   N335    1.426   .     S
C329   C334    1.345   .     D
C329   H331    1.085   .     S
O332   C333    1.217   .     D
O332   Zn390   1.899   .     S
C333   C336    1.469   .     S
C334   C337    1.484   .     S
C334   C341    1.476   .     S
N335   Zn390   1.953   .     S
C336   C337    1.337   .     D
C337   H338    1.084   .     S
C341   N342    1.300   .     D
C341   H343    1.083   .     S
N342   C344    1.435   .     S
C344   C345    1.395   .     D
C344   C346    1.403   .     S
C345   C347    1.398   .     S
C345   H348    1.082   .     S
C346   C349    1.398   .     D
C346   H350    1.081   .     S
C347   C351    1.412   .     D
C347   H352    1.081   .     S
C349   C351    1.411   .     S
C349   H353    1.077   .     S
C351   C354    1.501   .     S
C354   C355    1.408   .     S
C355   H388    1.080   .     S
N356   C365    1.428   .     S
N356   C363    1.461   .     S
N356   Zn390   1.968   .     S
C357   C361    1.467   .     S
C357   C358    1.336   .     D
C358   C362    1.482   .     S
C358   H359    1.083   .     S
O360   C361    1.217   .     D
O360   Zn390   1.889   .     S
C361   C364    1.489   .     S
C362   C366    1.348   .     D
C362   C371    1.478   .     S
C363   H369    1.111   .     S
C363   H370    1.111   .     S
C364   C365    1.342   .     D
C364   C366    1.489   .     S
C365   H367    1.084   .     S
C366   H368    1.084   .     S
C371   N372    1.302   .     D
C371   H373    1.081   .     S
N372   C374    1.439   .     S
C374   C375    1.398   .     D
C374   C376    1.407   .     S
C375   C377    1.400   .     S
C375   H378    1.082   .     S
C376   C379    1.397   .     D
C376   H380    1.079   .     S
C377   C381    1.408   .     D
C377   H382    1.082   .     S
C379   C381    1.407   .     S
C379   H383    1.082   .     S
C381   C384    1.491   .     S
C384   C385    1.405   .     S
C385   H389    1.081   .     S
