# Supplementary material for: Photocatalytic CO2 reduction to syngas using metallosalen covalent organic frameworks
Source: Nat Commun. 2023 Nov 1;14:6971. doi: 10.1038/s41467-023-42757-7 (PMC10620383; doi:10.1038/s41467-023-42757-7)
Supplement: Supplementary file 4 — Supplementary Data 1 [file 41467_2023_42757_MOESM4_ESM.zip › CIF/Zn-TAPB-COF-1-cif/Zn-TAPB-COF-AB.cif]

data_opted-Zn-TAPB-COF-AB
_audit_creation_date              2023-04-17
_audit_creation_method            'Materials Studio'
_symmetry_space_group_name_H-M    'P3'
_symmetry_Int_Tables_number       143
_symmetry_cell_setting            trigonal
loop_
_symmetry_equiv_pos_as_xyz
  x,y,z
  -y,x-y,z
  -x+y,-x,z
_cell_length_a                    46.2766
_cell_length_b                    46.2766
_cell_length_c                    6.7094
_cell_angle_alpha                 90.0000
_cell_angle_beta                  90.0000
_cell_angle_gamma                 120.0000
loop_
_atom_site_label
_atom_site_type_symbol
_atom_site_fract_x
_atom_site_fract_y
_atom_site_fract_z
_atom_site_U_iso_or_equiv
_atom_site_adp_type
_atom_site_occupancy
C1     C     0.33709  -0.00658   0.17716   0.00000  Uiso   1.00
C2     C     0.42392   0.06264   0.19574   0.00000  Uiso   1.00
C3     C     0.38956   0.04848   0.15473   0.00000  Uiso   1.00
C4     C     0.44398   0.09962   0.22352   0.00000  Uiso   1.00
H5     H     0.37785   0.06358   0.17298   0.00000  Uiso   1.00
H6     H     0.43272   0.11475   0.18983   0.00000  Uiso   1.00
O7     O     0.42748   0.01296   0.18555   0.00000  Uiso   1.00
C8     C     0.44045   0.04391   0.22421   0.00000  Uiso   1.00
C9     C     0.47644   0.11455   0.27510   0.00000  Uiso   1.00
N10    N     0.37048   0.01629   0.09881   0.00000  Uiso   1.00
C11    C     0.47479   0.06085   0.30015   0.00000  Uiso   1.00
C12    C     0.49174   0.09386   0.32373   0.00000  Uiso   1.00
H13    H     0.51727   0.10567   0.37659   0.00000  Uiso   1.00
Zn14   Zn    0.38951   0.99197   0.06741   0.00000  Uiso   1.00
H15    H     0.31961  -0.01786   0.04999   0.00000  Uiso   1.00
H16    H     0.32808   0.00664   0.27422   0.00000  Uiso   1.00
C17    C     0.49780   0.15132   0.27219   0.00000  Uiso   1.00
N18    N     0.52985   0.16429   0.29441   0.00000  Uiso   1.00
H19    H     0.48674   0.16673   0.24394   0.00000  Uiso   1.00
C20    C     0.55560   0.19862   0.28315   0.00000  Uiso   1.00
C21    C     0.58770   0.20636   0.33784   0.00000  Uiso   1.00
C22    C     0.55030   0.22413   0.21304   0.00000  Uiso   1.00
C23    C     0.61440   0.23893   0.32378   0.00000  Uiso   1.00
H24    H     0.59186   0.18678   0.39345   0.00000  Uiso   1.00
C25    C     0.57711   0.25690   0.19694   0.00000  Uiso   1.00
H26    H     0.52580   0.21888   0.16657   0.00000  Uiso   1.00
C27    C     0.60995   0.26500   0.24965   0.00000  Uiso   1.00
H28    H     0.63819   0.24321   0.37597   0.00000  Uiso   1.00
H29    H     0.57181   0.27524   0.13460   0.00000  Uiso   1.00
C30    C     0.63910   0.30015   0.23342   0.00000  Uiso   1.00
C31    C     0.67220   0.30636   0.23055   0.00000  Uiso   1.00
N32    N     0.35957   0.95555   0.18700   0.00000  Uiso   1.00
C33    C     0.39079   0.94409  -0.40654   0.00000  Uiso   1.00
C34    C     0.38240   0.91165  -0.45995   0.00000  Uiso   1.00
H35    H     0.39009   0.90755  -0.60490   0.00000  Uiso   1.00
O36    O     0.39348   0.98141  -0.17465   0.00000  Uiso   1.00
C37    C     0.38290   0.95099  -0.21890   0.00000  Uiso   1.00
C38    C     0.36537   0.88492  -0.32749   0.00000  Uiso   1.00
C39    C     0.33804   0.96497   0.29447   0.00000  Uiso   1.00
C40    C     0.36289   0.92242  -0.07826   0.00000  Uiso   1.00
C41    C     0.34957   0.92552   0.10386   0.00000  Uiso   1.00
C42    C     0.35499   0.89028  -0.14085   0.00000  Uiso   1.00
H43    H     0.34104   0.86916  -0.04256   0.00000  Uiso   1.00
H44    H     0.34899   0.97439   0.44436   0.00000  Uiso   1.00
H45    H     0.31243   0.94331   0.31294   0.00000  Uiso   1.00
C46    C     0.35975   0.85163  -0.38429   0.00000  Uiso   1.00
N47    N     0.34685   0.82695  -0.25841   0.00000  Uiso   1.00
H48    H     0.36755   0.84858  -0.53108   0.00000  Uiso   1.00
C49    C     0.34295   0.79445  -0.28847   0.00000  Uiso   1.00
C50    C     0.32119   0.76853  -0.16291   0.00000  Uiso   1.00
C51    C     0.36196   0.78843  -0.42876   0.00000  Uiso   1.00
C52    C     0.31805   0.73692  -0.17694   0.00000  Uiso   1.00
H53    H     0.30698   0.77318  -0.05229   0.00000  Uiso   1.00
C54    C     0.35901   0.75689  -0.44224   0.00000  Uiso   1.00
H55    H     0.37981   0.80812  -0.52367   0.00000  Uiso   1.00
C56    C     0.33715   0.73091  -0.31583   0.00000  Uiso   1.00
H57    H     0.30146   0.71742  -0.07551   0.00000  Uiso   1.00
H58    H     0.37393   0.75276  -0.55064   0.00000  Uiso   1.00
C59    C     0.33516   0.69797  -0.32351   0.00000  Uiso   1.00
C60    C     0.30406   0.66849  -0.32382   0.00000  Uiso   1.00
H61    H     0.40474   0.96456  -0.50901   0.00000  Uiso   1.00
H62    H     0.28140   0.66991  -0.32156   0.00000  Uiso   1.00
H63    H     0.33060   0.90340   0.17924   0.00000  Uiso   1.00
C64    C     0.72993   0.69689   0.58465   0.00000  Uiso   1.00
C65    C     0.79691   0.74926   0.92747   0.00000  Uiso   1.00
C66    C     0.78108   0.74426   0.75112   0.00000  Uiso   1.00
C67    C     0.81584   0.78397   1.00451   0.00000  Uiso   1.00
H68    H     0.78139   0.76505   0.67473   0.00000  Uiso   1.00
H69    H     0.81844   0.80425   0.91071   0.00000  Uiso   1.00
O70    O     0.78447   0.69336   1.00486   0.00000  Uiso   1.00
C71    C     0.79638   0.72242   1.05616   0.00000  Uiso   1.00
C72    C     0.83104   0.79092   1.18327   0.00000  Uiso   1.00
N73    N     0.76433   0.71248   0.65658   0.00000  Uiso   1.00
C74    C     0.81157   0.73174   1.25494   0.00000  Uiso   1.00
C75    C     0.82793   0.76363   1.31403   0.00000  Uiso   1.00
H76    H     0.83946   0.76964   1.46026   0.00000  Uiso   1.00
Zn77   Zn    0.76758   0.67986   0.76938   0.00000  Uiso   1.00
H78    H     0.72950   0.68808   0.43007   0.00000  Uiso   1.00
H79    H     0.72082   0.71503   0.58309   0.00000  Uiso   1.00
C80    C     0.85229   0.82614   1.24349   0.00000  Uiso   1.00
N81    N     0.86978   0.83399   1.40678   0.00000  Uiso   1.00
H82    H     0.85387   0.84537   1.14461   0.00000  Uiso   1.00
C83    C     0.89405   0.86735   1.46563   0.00000  Uiso   1.00
C84    C     0.90335   0.87379   1.66615   0.00000  Uiso   1.00
C85    C     0.91068   0.89303   1.32533   0.00000  Uiso   1.00
C86    C     0.92823   0.90559   1.72701   0.00000  Uiso   1.00
H87    H     0.89135   0.85391   1.77442   0.00000  Uiso   1.00
C88    C     0.93585   0.92463   1.38517   0.00000  Uiso   1.00
H89    H     0.90500   0.88844   1.16891   0.00000  Uiso   1.00
C90    C     0.94460   0.93142   1.58747   0.00000  Uiso   1.00
H91    H     0.93535   0.90991   1.88221   0.00000  Uiso   1.00
H92    H     0.94868   0.94357   1.27276   0.00000  Uiso   1.00
C93    C     0.97202   0.96555   1.65543   0.00000  Uiso   1.00
C94    C     0.00637   0.97206   1.58361   0.00000  Uiso   1.00
N95    N     0.72517   0.64897   0.76815   0.00000  Uiso   1.00
C96    C     0.79368   0.62227   0.49394   0.00000  Uiso   1.00
C97    C     0.78135   0.58823   0.46502   0.00000  Uiso   1.00
H98    H     0.79740   0.58027   0.39606   0.00000  Uiso   1.00
O99    O     0.78874   0.66466   0.63182   0.00000  Uiso   1.00
C100   C     0.77476   0.63365   0.59188   0.00000  Uiso   1.00
C101   C     0.74959   0.56450   0.53363   0.00000  Uiso   1.00
C102   C     0.70721   0.66646   0.71826   0.00000  Uiso   1.00
C103   C     0.73926   0.60876   0.64780   0.00000  Uiso   1.00
C104   C     0.71579   0.61755   0.71248   0.00000  Uiso   1.00
C105   C     0.72839   0.57477   0.61779   0.00000  Uiso   1.00
H106   H     0.70335   0.55597   0.66157   0.00000  Uiso   1.00
H107   H     0.70208   0.67568   0.85845   0.00000  Uiso   1.00
H108   H     0.68311   0.64967   0.64246   0.00000  Uiso   1.00
C109   C     0.73966   0.52891   0.52364   0.00000  Uiso   1.00
N110   N     0.71576   0.50706   0.63557   0.00000  Uiso   1.00
H111   H     0.75406   0.52184   0.42931   0.00000  Uiso   1.00
C112   C     0.70666   0.47264   0.65497   0.00000  Uiso   1.00
C113   C     0.67522   0.45010   0.72982   0.00000  Uiso   1.00
C114   C     0.72880   0.46121   0.60893   0.00000  Uiso   1.00
C115   C     0.66546   0.41640   0.75473   0.00000  Uiso   1.00
H116   H     0.65822   0.45889   0.76872   0.00000  Uiso   1.00
C117   C     0.71910   0.42759   0.63168   0.00000  Uiso   1.00
H118   H     0.75375   0.47809   0.55657   0.00000  Uiso   1.00
C119   C     0.68725   0.40431   0.70634   0.00000  Uiso   1.00
H120   H     0.64115   0.40051   0.81884   0.00000  Uiso   1.00
H121   H     0.73680   0.42033   0.58549   0.00000  Uiso   1.00
C122   C     0.67667   0.36783   0.72606   0.00000  Uiso   1.00
C123   C     0.64269   0.34314   0.72925   0.00000  Uiso   1.00
H124   H     0.81881   0.64013   0.44769   0.00000  Uiso   1.00
H125   H     0.62426   0.35067   0.72998   0.00000  Uiso   1.00
H126   H     0.68944   0.59902   0.71281   0.00000  Uiso   1.00
H127   H     0.00623   0.97062   1.41839   0.00000  Uiso   1.00
H128   H     0.67646   0.28564   0.22950   0.00000  Uiso   1.00
H129   H     0.97245   0.96610   1.82157   0.00000  Uiso   1.00
H130   H     0.01098   0.95222   1.64226   0.00000  Uiso   1.00
H131   H     0.48647   0.04615   0.33268   0.00000  Uiso   1.00
H132   H     0.80984   0.71227   1.35242   0.00000  Uiso   1.00
loop_
_geom_bond_atom_site_label_1
_geom_bond_atom_site_label_2
_geom_bond_distance
_geom_bond_site_symmetry_2
_ccdc_geom_bond_type
C1     N10     1.466   .     S
C1     H15     1.110   .     S
C1     H16     1.108   .     S
C1     C39     1.554   1_545 S
C2     C8      1.427   .     A
C2     C3      1.411   .     A
C2     C4      1.496   .     S
C3     H5      1.084   .     S
C3     N10     1.350   .     A
C4     C9      1.348   .     D
C4     H6      1.085   .     S
O7     C8      1.272   .     A
O7     Zn14    1.718   1_545 S
C8     C11     1.467   .     S
C9     C12     1.484   .     S
C9     C17     1.480   .     S
N10    Zn14    1.754   1_545 S
C11    C12     1.333   .     D
C11    H131    1.082   .     S
C12    H13     1.084   .     S
Zn14   N32     1.752   .     S
Zn14   O36     1.732   .     S
Zn14   O7      1.718   1_565 S
Zn14   N10     1.754   1_565 S
C17    N18     1.301   .     D
C17    H19     1.082   .     S
N18    C20     1.434   .     S
C20    C21     1.392   .     A
C20    C22     1.401   .     A
C21    C23     1.395   .     A
C21    H24     1.082   .     S
C22    C25     1.403   .     A
C22    H26     1.080   .     S
C23    C27     1.412   .     A
C23    H28     1.075   .     S
C25    C27     1.416   .     A
C25    H29     1.079   .     S
C27    C30     1.511   .     S
C30    C31     1.410   .     A
C30    C31     1.408   3_665 A
C31    H128    1.071   .     S
C31    C30     1.408   2_655 A
N32    C41     1.347   .     A
N32    C39     1.462   .     S
C33    C37     1.392   .     A
C33    C34     1.397   .     A
C33    H61     1.084   .     S
C34    C38     1.402   .     A
C34    H35     1.084   .     S
O36    C37     1.273   .     A
C37    C40     1.507   .     S
C38    C42     1.407   .     A
C38    C46     1.479   .     S
C39    H44     1.112   .     S
C39    H45     1.112   .     S
C39    C1      1.554   1_565 S
C40    C41     1.408   .     A
C40    C42     1.406   .     A
C41    H63     1.084   .     S
C42    H43     1.085   .     S
C46    N47     1.301   .     D
C46    H48     1.082   .     S
N47    C49     1.437   .     S
C49    C50     1.398   .     A
C49    C51     1.408   .     A
C50    C52     1.399   .     A
C50    H53     1.082   .     S
C51    C54     1.400   .     A
C51    H55     1.080   .     S
C52    C56     1.405   .     A
C52    H57     1.083   .     S
C54    C56     1.404   .     A
C54    H58     1.083   .     S
C56    C59     1.481   .     S
C59    C60     1.403   .     A
C59    C60     1.404   3_565 A
C60    H62     1.083   .     S
C60    C59     1.404   2_665 A
C64    N73     1.463   .     S
C64    H78     1.111   .     S
C64    H79     1.112   .     S
C64    C102    1.553   .     S
C65    C71     1.503   .     S
C65    C66     1.349   .     D
C65    C67     1.486   .     S
C66    H68     1.084   .     S
C66    N73     1.423   .     S
C67    C72     1.346   .     D
C67    H69     1.085   .     S
O70    C71     1.220   .     D
O70    Zn77    1.735   .     S
C71    C74     1.468   .     S
C72    C75     1.485   .     S
C72    C80     1.478   .     S
N73    Zn77    1.761   .     S
C74    C75     1.338   .     D
C74    H132    1.083   .     S
C75    H76     1.084   .     S
Zn77   N95     1.758   .     S
Zn77   O99     1.730   .     S
C80    N81     1.301   .     D
C80    H82     1.083   .     S
N81    C83     1.438   .     S
C83    C84     1.398   .     D
C83    C85     1.406   .     S
C84    C86     1.401   .     S
C84    H87     1.082   .     S
C85    C88     1.397   .     D
C85    H89     1.077   .     S
C86    C90     1.405   .     D
C86    H91     1.080   .     S
C88    C90     1.406   .     S
C88    H92     1.081   .     S
C90    C93     1.519   .     S
C93    H129    1.115   .     S
C93    C94     1.540   1_655 S
C93    C94     1.545   3_565 S
C94    H127    1.110   .     S
C94    H130    1.113   .     S
C94    C93     1.540   1_455 S
C94    C93     1.545   2_665 S
N95    C104    1.346   .     A
N95    C102    1.460   .     S
C96    C100    1.392   .     A
C96    C97     1.395   .     A
C96    H124    1.082   .     S
C97    C101    1.401   .     A
C97    H98     1.084   .     S
O99    C100    1.273   .     A
C100   C103    1.508   .     S
C101   C105    1.405   .     A
C101   C109    1.473   .     S
C102   H107    1.107   .     S
C102   H108    1.113   .     S
C103   C104    1.405   .     A
C103   C105    1.406   .     A
C104   H126    1.085   .     S
C105   H106    1.085   .     S
C109   N110    1.300   .     D
C109   H111    1.082   .     S
N110   C112    1.436   .     S
C112   C113    1.393   .     A
C112   C114    1.402   .     A
C113   C115    1.400   .     A
C113   H116    1.083   .     S
C114   C117    1.395   .     A
C114   H118    1.079   .     S
C115   C119    1.414   .     A
C115   H120    1.079   .     S
C117   C119    1.413   .     A
C117   H121    1.075   .     S
C119   C122    1.510   .     S
C122   C123    1.408   .     A
C122   C123    1.409   3_665 A
C123   H125    1.071   .     S
C123   C122    1.409   2_655 A
