# Supplementary material for: Photocatalytic CO2 reduction to syngas using metallosalen covalent organic frameworks
Source: Nat Commun. 2023 Nov 1;14:6971. doi: 10.1038/s41467-023-42757-7 (PMC10620383; doi:10.1038/s41467-023-42757-7)
Supplement: Supplementary file 4 — Supplementary Data 1 [file 41467_2023_42757_MOESM4_ESM.zip › CIF/ZnZn-TAPB-COF-1-cif/ZnZn-TAPB-COF-AA-eclipsed.cif]

data_Co-Salen-TAPB-AA-eclipsed
_audit_creation_date              2023-08-26
_audit_creation_method            'Materials Studio'
_symmetry_space_group_name_H-M    'P3'
_symmetry_Int_Tables_number       143
_symmetry_cell_setting            trigonal
loop_
_symmetry_equiv_pos_as_xyz
  x,y,z
  -y,x-y,z
  -x+y,-x,z
_cell_length_a                    48.1983
_cell_length_b                    48.1983
_cell_length_c                    3.8847
_cell_angle_alpha                 90.0000
_cell_angle_beta                  90.0000
_cell_angle_gamma                 120.0000
loop_
_atom_site_label
_atom_site_type_symbol
_atom_site_fract_x
_atom_site_fract_y
_atom_site_fract_z
_atom_site_U_iso_or_equiv
_atom_site_adp_type
_atom_site_occupancy
C1     C     0.42262   0.00350   0.63601   0.00000  Uiso   1.00
C2     C     0.50437   0.06284   0.99177   0.00000  Uiso   1.00
C3     C     0.47135   0.04659   0.91335   0.00000  Uiso   1.00
C4     C     0.51750   0.09430   1.16546   0.00000  Uiso   1.00
H5     H     0.45761   0.05800   0.98193   0.00000  Uiso   1.00
H6     H     0.50151   0.10332   1.22784   0.00000  Uiso   1.00
O7     O     0.51619   0.02585   0.74679   0.00000  Uiso   1.00
C8     C     0.52591   0.05205   0.90439   0.00000  Uiso   1.00
C9     C     0.54881   0.11227   1.23578   0.00000  Uiso   1.00
N10    N     0.45577   0.01774   0.75394   0.00000  Uiso   1.00
C11    C     0.56060   0.07194   0.99168   0.00000  Uiso   1.00
C12    C     0.57088   0.10028   1.14864   0.00000  Uiso   1.00
H13    H     0.42180   0.01768   0.41611   0.00000  Uiso   1.00
H14    H     0.40728   0.00464   0.84203   0.00000  Uiso   1.00
C15    C     0.56130   0.14468   1.38074   0.00000  Uiso   1.00
N16    N     0.59197   0.16439   1.39521   0.00000  Uiso   1.00
H17    H     0.54454   0.15262   1.44530   0.00000  Uiso   1.00
C18    C     0.60728   0.19741   1.49775   0.00000  Uiso   1.00
C19    C     0.63860   0.21780   1.38563   0.00000  Uiso   1.00
C20    C     0.59160   0.21020   1.69056   0.00000  Uiso   1.00
C21    C     0.65346   0.25074   1.44335   0.00000  Uiso   1.00
H22    H     0.65091   0.20830   1.23558   0.00000  Uiso   1.00
C23    C     0.60677   0.24311   1.75658   0.00000  Uiso   1.00
H24    H     0.56787   0.19498   1.79373   0.00000  Uiso   1.00
C25    C     0.63763   0.26405   1.62591   0.00000  Uiso   1.00
H26    H     0.67676   0.26573   1.32895   0.00000  Uiso   1.00
H27    H     0.59422   0.25201   1.91127   0.00000  Uiso   1.00
C28    C     0.65256   0.29957   1.66305   0.00000  Uiso   1.00
C29    C     0.68606   0.31942   1.66686   0.00000  Uiso   1.00
N30    N     0.43424   0.96215   0.40532   0.00000  Uiso   1.00
C31    C     0.50710   0.93490   0.16808   0.00000  Uiso   1.00
C32    C     0.49492   0.90503   0.00580   0.00000  Uiso   1.00
O33    O     0.49591   0.97226   0.40918   0.00000  Uiso   1.00
C34    C     0.48579   0.94595   0.25286   0.00000  Uiso   1.00
C35    C     0.46240   0.88593  -0.07496   0.00000  Uiso   1.00
C36    C     0.40899   0.96827   0.52422   0.00000  Uiso   1.00
C37    C     0.45106   0.92613   0.16427   0.00000  Uiso   1.00
C38    C     0.42769   0.93451   0.24596   0.00000  Uiso   1.00
C39    C     0.44089   0.89665   0.00111   0.00000  Uiso   1.00
H40    H     0.40291   0.91778   0.18082   0.00000  Uiso   1.00
H41    H     0.41574   0.88147  -0.06097   0.00000  Uiso   1.00
H42    H     0.39649   0.95222   0.74425   0.00000  Uiso   1.00
H43    H     0.39091   0.96245   0.31871   0.00000  Uiso   1.00
C44    C     0.45098   0.85361  -0.21855   0.00000  Uiso   1.00
N45    N     0.42124   0.83549  -0.30852   0.00000  Uiso   1.00
H46    H     0.46771   0.84487  -0.23701   0.00000  Uiso   1.00
C47    C     0.40678   0.80242  -0.40697   0.00000  Uiso   1.00
C48    C     0.37821   0.78868  -0.59472   0.00000  Uiso   1.00
C49    C     0.41838   0.78266  -0.28568   0.00000  Uiso   1.00
C50    C     0.36134   0.75575  -0.66088   0.00000  Uiso   1.00
H51    H     0.36889   0.80357  -0.68853   0.00000  Uiso   1.00
C52    C     0.40117   0.74967  -0.34369   0.00000  Uiso   1.00
H53    H     0.43958   0.79216  -0.12621   0.00000  Uiso   1.00
C54    C     0.37214   0.73555  -0.52934   0.00000  Uiso   1.00
H55    H     0.33974   0.74624  -0.81400   0.00000  Uiso   1.00
H56    H     0.40990   0.73521  -0.22469   0.00000  Uiso   1.00
C57    C     0.35231   0.69989  -0.56378   0.00000  Uiso   1.00
C58    C     0.31856   0.68473  -0.56687   0.00000  Uiso   1.00
H59    H     0.70103   0.30865   1.66157   0.00000  Uiso   1.00
H60    H     0.30732   0.69927  -0.56133   0.00000  Uiso   1.00
Zn61   Zn    0.47598   0.99456   0.57872   0.00000  Uiso   1.00
C62    C     0.41031   0.45804   0.25356   0.00000  Uiso   1.00
C63    C     0.47776   0.41498   0.90247   0.00000  Uiso   1.00
C64    C     0.42625   0.39647   0.63156   0.00000  Uiso   1.00
C65    C     0.40462   0.41013   0.52275   0.00000  Uiso   1.00
N66    N     0.45779   0.42160   0.74872   0.00000  Uiso   1.00
N67    N     0.42336   0.44338   0.40638   0.00000  Uiso   1.00
Zn68   Zn    0.46720   0.46369   0.57776   0.00000  Uiso   1.00
H69    H     0.59605   0.11511   1.21162   0.00000  Uiso   1.00
H70    H     0.51104   0.89613  -0.05447   0.00000  Uiso   1.00
H71    H     0.38505   0.44436   0.18909   0.00000  Uiso   1.00
H72    H     0.46977   0.39015   0.96484   0.00000  Uiso   1.00
H73    H     0.42955   0.38390   0.41049   0.00000  Uiso   1.00
H74    H     0.41398   0.37835   0.83690   0.00000  Uiso   1.00
H75    H     0.38963   0.40912   0.74375   0.00000  Uiso   1.00
H76    H     0.38808   0.39479   0.31700   0.00000  Uiso   1.00
loop_
_geom_bond_atom_site_label_1
_geom_bond_atom_site_label_2
_geom_bond_distance
_geom_bond_site_symmetry_2
_ccdc_geom_bond_type
C1     N10     1.462   .     S
C1     H13     1.107   .     S
C1     H14     1.110   .     S
C1     C36     1.545   1_545 S
C2     C8      1.415   .     A
C2     C3      1.411   .     A
C2     C4      1.482   .     S
C3     H5      1.084   .     S
C3     N10     1.355   .     A
C4     C9      1.340   .     D
C4     H6      1.085   .     S
O7     C8      1.264   .     A
O7     Zn61    1.880   1_545 S
O7     Zn68    1.891   2_655 S
C8     C11     1.492   .     S
C9     C12     1.482   .     S
C9     C15     1.477   .     S
N10    Zn61    1.937   1_545 S
C11    C12     1.344   .     D
C11    C63     1.490   2_655 S
C12    H69     1.084   .     S
C15    N16     1.299   .     D
C15    H17     1.082   .     S
N16    C18     1.436   .     S
C18    C19     1.397   .     A
C18    C20     1.406   .     A
C19    C21     1.395   .     A
C19    H22     1.083   .     S
C20    C23     1.399   .     A
C20    H24     1.081   .     S
C21    C25     1.409   .     A
C21    H26     1.081   .     S
C23    C25     1.410   .     A
C23    H27     1.082   .     S
C25    C28     1.496   .     S
C28    C29     1.406   .     A
C28    C29     1.406   3_665 A
C29    H59     1.079   .     S
C29    C28     1.406   2_655 A
N30    C38     1.355   .     A
N30    C36     1.463   .     S
N30    Zn61    1.949   .     S
C31    C34     1.412   .     A
C31    C32     1.403   .     A
C31    C62     1.492   2_665 S
C32    C35     1.400   .     A
C32    H70     1.084   .     S
O33    C34     1.263   .     A
O33    Zn61    1.882   .     S
O33    Zn68    1.886   2_665 S
C34    C37     1.495   .     S
C35    C39     1.402   .     A
C35    C44     1.477   .     S
C36    H42     1.107   .     S
C36    H43     1.110   .     S
C36    C1      1.545   1_565 S
C37    C38     1.410   .     A
C37    C39     1.401   .     A
C38    H40     1.085   .     S
C39    H41     1.084   .     S
C44    N45     1.299   .     D
C44    H46     1.083   .     S
N45    C47     1.436   .     S
C47    C48     1.398   .     A
C47    C49     1.405   .     A
C48    C50     1.398   .     A
C48    H51     1.083   .     S
C49    C52     1.395   .     A
C49    H53     1.081   .     S
C50    C54     1.410   .     A
C50    H55     1.082   .     S
C52    C54     1.410   .     A
C52    H56     1.081   .     S
C54    C57     1.498   .     S
C57    C58     1.411   .     A
C57    C58     1.353   3_565 D
C58    H60     1.080   .     S
C58    C57     1.353   2_665 D
Zn61   O7      1.880   1_565 S
Zn61   N10     1.937   1_565 S
C62    C31     1.492   3_565 S
C62    N67     1.301   .     D
C62    H71     1.085   .     S
C63    C11     1.490   3_665 S
C63    N66     1.301   .     D
C63    H72     1.085   .     S
C64    C65     1.544   .     S
C64    N66     1.464   .     S
C64    H73     1.107   .     S
C64    H74     1.110   .     S
C65    N67     1.463   .     S
C65    H75     1.107   .     S
C65    H76     1.110   .     S
N66    Zn68    1.960   .     S
N67    Zn68    1.949   .     S
Zn68   O7      1.891   3_665 S
Zn68   O33     1.886   3_565 S
