# Supplementary material for: Photocatalytic CO2 reduction to syngas using metallosalen covalent organic frameworks
Source: Nat Commun. 2023 Nov 1;14:6971. doi: 10.1038/s41467-023-42757-7 (PMC10620383; doi:10.1038/s41467-023-42757-7)
Supplement: Supplementary file 4 — Supplementary Data 1 [file 41467_2023_42757_MOESM4_ESM.zip › CIF/ZnZn-TAPB-COF-1-cif/ZnZn-TAPB-COF-AA-inclined.cif]

data_AA\incline
_audit_creation_date              2023-04-27
_audit_creation_method            'Materials Studio'
_symmetry_space_group_name_H-M    'P1'
_symmetry_Int_Tables_number       1
_symmetry_cell_setting            triclinic
loop_
_symmetry_equiv_pos_as_xyz
  x,y,z
_cell_length_a                    51.6800
_cell_length_b                    51.6800
_cell_length_c                    5.0000
_cell_angle_alpha                 120.0000
_cell_angle_beta                  90.0000
_cell_angle_gamma                 120.0000
loop_
_atom_site_label
_atom_site_type_symbol
_atom_site_fract_x
_atom_site_fract_y
_atom_site_fract_z
_atom_site_U_iso_or_equiv
_atom_site_adp_type
_atom_site_occupancy
C1     C     0.44265   0.01116   4.46389   0.00000  Uiso   1.00
C2     C     0.52145   0.07713   4.46805   0.00000  Uiso   1.00
C3     C     0.49084   0.05968   4.46670   0.00000  Uiso   1.00
C4     C     0.53471   0.10778   4.46928   0.00000  Uiso   1.00
H5     H     0.52028   0.11876   4.46919   0.00000  Uiso   1.00
O6     O     0.52580   0.03366   4.48010   0.00000  Uiso   1.00
C7     C     0.53882   0.06393   4.46816   0.00000  Uiso   1.00
C8     C     0.56533   0.12524   4.47062   0.00000  Uiso   1.00
N9     N     0.47354   0.02867   4.46535   0.00000  Uiso   1.00
C10    C     0.56945   0.08138   4.46950   0.00000  Uiso   1.00
C11    C     0.58270   0.11204   4.47074   0.00000  Uiso   1.00
H12    H     0.60813   0.12654   4.47185   0.00000  Uiso   1.00
C13    C     0.58020   0.15964   4.47200   0.00000  Uiso   1.00
N14    N     0.60905   0.17613   4.47327   0.00000  Uiso   1.00
H15    H     0.56577   0.17060   4.47191   0.00000  Uiso   1.00
C16    C     0.62318   0.20895   4.47459   0.00000  Uiso   1.00
C17    C     0.65429   0.22673   4.47596   0.00000  Uiso   1.00
C18    C     0.60548   0.22231   4.47447   0.00000  Uiso   1.00
C19    C     0.66770   0.25788   4.47721   0.00000  Uiso   1.00
H20    H     0.66876   0.21582   4.47605   0.00000  Uiso   1.00
C21    C     0.61888   0.25346   4.47572   0.00000  Uiso   1.00
H22    H     0.58005   0.20778   4.47336   0.00000  Uiso   1.00
C23    C     0.65000   0.27125   4.47709   0.00000  Uiso   1.00
H24    H     0.69313   0.27241   4.47832   0.00000  Uiso   1.00
H25    H     0.60441   0.26437   4.47563   0.00000  Uiso   1.00
C26    C     0.66480   0.30564   4.47847   0.00000  Uiso   1.00
C27    C     0.69591   0.32343   4.47984   0.00000  Uiso   1.00
N28    N     0.44351   0.96704   4.49092   0.00000  Uiso   1.00
C29    C     0.49966   0.92778   4.49138   0.00000  Uiso   1.00
C30    C     0.48641   0.89713   4.49015   0.00000  Uiso   1.00
H31    H     0.50083   0.88616   4.49024   0.00000  Uiso   1.00
O32    O     0.49615   0.97295   4.50571   0.00000  Uiso   1.00
C33    C     0.48229   0.94099   4.49127   0.00000  Uiso   1.00
C34    C     0.45578   0.87968   4.48880   0.00000  Uiso   1.00
C35    C     0.42576   0.97875   4.46648   0.00000  Uiso   1.00
C36    C     0.45167   0.92354   4.48992   0.00000  Uiso   1.00
C37    C     0.43429   0.93674   4.48981   0.00000  Uiso   1.00
C38    C     0.43841   0.89288   4.48869   0.00000  Uiso   1.00
H39    H     0.40942   0.91937   4.48863   0.00000  Uiso   1.00
H40    H     0.41298   0.87838   4.48757   0.00000  Uiso   1.00
C41    C     0.44091   0.84528   4.48742   0.00000  Uiso   1.00
N42    N     0.41206   0.82879   4.48615   0.00000  Uiso   1.00
H43    H     0.45534   0.83431   4.48751   0.00000  Uiso   1.00
C44    C     0.39793   0.79597   4.48484   0.00000  Uiso   1.00
C45    C     0.36683   0.77818   4.48347   0.00000  Uiso   1.00
C46    C     0.41563   0.78260   4.48495   0.00000  Uiso   1.00
C47    C     0.35341   0.74704   4.48222   0.00000  Uiso   1.00
H48    H     0.35236   0.78910   4.48337   0.00000  Uiso   1.00
C49    C     0.40223   0.75146   4.48370   0.00000  Uiso   1.00
H50    H     0.44106   0.79714   4.48607   0.00000  Uiso   1.00
C51    C     0.37111   0.73367   4.48234   0.00000  Uiso   1.00
H52    H     0.32799   0.73251   4.48110   0.00000  Uiso   1.00
H53    H     0.41670   0.74054   4.48380   0.00000  Uiso   1.00
C54    C     0.35631   0.69928   4.48096   0.00000  Uiso   1.00
C55    C     0.32520   0.68149   4.47959   0.00000  Uiso   1.00
H56    H     0.71038   0.31251   4.47993   0.00000  Uiso   1.00
H57    H     0.31073   0.69241   4.47949   0.00000  Uiso   1.00
Zn58   Zn    0.53299   0.52725   4.48805   0.00000  Uiso   1.00
C59    C     1.00297   0.42706   4.49123   0.00000  Uiso   1.00
C60    C     0.93744   0.43995   4.48985   0.00000  Uiso   1.00
C61    C     0.95481   0.42675   4.48996   0.00000  Uiso   1.00
C62    C     0.90683   0.42251   4.48850   0.00000  Uiso   1.00
H63    H     0.89582   0.39705   4.48748   0.00000  Uiso   1.00
O64    O     0.98219   0.48917   4.50563   0.00000  Uiso   1.00
C65    C     0.95070   0.47061   4.49108   0.00000  Uiso   1.00
C66    C     0.88946   0.43571   4.48839   0.00000  Uiso   1.00
N67    N     0.98578   0.44051   4.49121   0.00000  Uiso   1.00
C68    C     0.93333   0.48382   4.49097   0.00000  Uiso   1.00
C69    C     0.90270   0.46636   4.48962   0.00000  Uiso   1.00
H70    H     0.88827   0.47733   4.48953   0.00000  Uiso   1.00
C71    C     0.85510   0.41613   4.48688   0.00000  Uiso   1.00
N72    N     0.83868   0.42852   4.48677   0.00000  Uiso   1.00
H73    H     0.84409   0.39067   4.48586   0.00000  Uiso   1.00
C74    C     0.80590   0.40979   4.48533   0.00000  Uiso   1.00
C75    C     0.78820   0.42314   4.48522   0.00000  Uiso   1.00
C76    C     0.79249   0.37863   4.48408   0.00000  Uiso   1.00
C77    C     0.75710   0.40537   4.48385   0.00000  Uiso   1.00
H78    H     0.79916   0.44860   4.48624   0.00000  Uiso   1.00
C79    C     0.76138   0.36085   4.48272   0.00000  Uiso   1.00
H80    H     0.80696   0.36771   4.48418   0.00000  Uiso   1.00
C81    C     0.74367   0.37420   4.48260   0.00000  Uiso   1.00
H82    H     0.74263   0.41629   4.48375   0.00000  Uiso   1.00
H83    H     0.75043   0.33539   4.48169   0.00000  Uiso   1.00
C84    C     0.70932   0.35457   4.48109   0.00000  Uiso   1.00
C85    C     0.69162   0.36792   4.48097   0.00000  Uiso   1.00
H86    H     0.70258   0.39338   4.48199   0.00000  Uiso   1.00
N87    N     0.04426   0.46930   4.46579   0.00000  Uiso   1.00
C88    C     0.08367   0.56497   4.46958   0.00000  Uiso   1.00
C89    C     0.11429   0.58241   4.47092   0.00000  Uiso   1.00
H90    H     0.12529   0.60787   4.47195   0.00000  Uiso   1.00
O91    O     0.03976   0.51744   4.48017   0.00000  Uiso   1.00
C92    C     0.07042   0.53431   4.46835   0.00000  Uiso   1.00
C93    C     0.13166   0.56920   4.47104   0.00000  Uiso   1.00
C94    C     0.03187   0.44033   4.48910   0.00000  Uiso   1.00
C95    C     0.08779   0.52110   4.46846   0.00000  Uiso   1.00
C96    C     0.07453   0.49044   4.46723   0.00000  Uiso   1.00
C97    C     0.11841   0.53855   4.46980   0.00000  Uiso   1.00
H98    H     0.13284   0.52759   4.46990   0.00000  Uiso   1.00
H99    H     0.04736   0.44969   4.72407   0.00000  Uiso   1.00
C100   C     0.16602   0.58879   4.47254   0.00000  Uiso   1.00
N101   N     0.18243   0.57639   4.47265   0.00000  Uiso   1.00
H102   H     0.17702   0.61425   4.47357   0.00000  Uiso   1.00
C103   C     0.21521   0.59513   4.47409   0.00000  Uiso   1.00
C104   C     0.23291   0.58177   4.47421   0.00000  Uiso   1.00
C105   C     0.22862   0.62628   4.47534   0.00000  Uiso   1.00
C106   C     0.26402   0.59955   4.47558   0.00000  Uiso   1.00
H107   H     0.22195   0.55632   4.47319   0.00000  Uiso   1.00
C108   C     0.25973   0.64407   4.47671   0.00000  Uiso   1.00
H109   H     0.21416   0.63720   4.47525   0.00000  Uiso   1.00
C110   C     0.27744   0.63071   4.47683   0.00000  Uiso   1.00
H111   H     0.27848   0.58863   4.47567   0.00000  Uiso   1.00
H112   H     0.27068   0.66952   4.47773   0.00000  Uiso   1.00
C113   C     0.31179   0.65035   4.47834   0.00000  Uiso   1.00
C114   C     0.32949   0.63699   4.47846   0.00000  Uiso   1.00
H115   H     0.31853   0.61154   4.47743   0.00000  Uiso   1.00
Zn116  Zn    0.48496   1.00068   4.50003   0.00000  Uiso   1.00
N117   N     0.54092   0.56805   4.48241   0.00000  Uiso   1.00
C118   C     0.44536   0.51164   4.47816   0.00000  Uiso   1.00
C119   C     0.42800   0.52485   4.47804   0.00000  Uiso   1.00
H120   H     0.40257   0.51036   4.47693   0.00000  Uiso   1.00
O121   O     0.49404   0.51654   4.49280   0.00000  Uiso   1.00
C122   C     0.47598   0.52909   4.47950   0.00000  Uiso   1.00
C123   C     0.44125   0.55551   4.47928   0.00000  Uiso   1.00
C124   C     0.57074   0.58391   4.45925   0.00000  Uiso   1.00
C125   C     0.48924   0.55976   4.48073   0.00000  Uiso   1.00
C126   C     0.51986   0.57721   4.48208   0.00000  Uiso   1.00
C127   C     0.47187   0.57296   4.48062   0.00000  Uiso   1.00
H128   H     0.52744   0.60211   4.48299   0.00000  Uiso   1.00
H129   H     0.48287   0.59842   4.48164   0.00000  Uiso   1.00
H130   H     0.58553   0.61421   4.67000   0.00000  Uiso   1.00
H131   H     0.56916   0.58170   4.22049   0.00000  Uiso   1.00
C132   C     0.42176   0.57032   4.47915   0.00000  Uiso   1.00
N133   N     0.43420   0.59921   4.48031   0.00000  Uiso   1.00
H134   H     0.39633   0.55583   4.47803   0.00000  Uiso   1.00
C135   C     0.41555   0.61329   4.48019   0.00000  Uiso   1.00
C136   C     0.42895   0.64443   4.48144   0.00000  Uiso   1.00
C137   C     0.38444   0.59551   4.47882   0.00000  Uiso   1.00
C138   C     0.41126   0.65780   4.48132   0.00000  Uiso   1.00
H139   H     0.45438   0.65897   4.48255   0.00000  Uiso   1.00
C140   C     0.36673   0.60886   4.47870   0.00000  Uiso   1.00
H141   H     0.37348   0.57005   4.47780   0.00000  Uiso   1.00
C142   C     0.38014   0.64001   4.47995   0.00000  Uiso   1.00
H143   H     0.42223   0.68326   4.48234   0.00000  Uiso   1.00
H144   H     0.34131   0.59432   4.47758   0.00000  Uiso   1.00
C145   C     0.36060   0.65477   4.47982   0.00000  Uiso   1.00
C146   C     0.37400   0.68591   4.48107   0.00000  Uiso   1.00
H147   H     0.39942   0.70045   4.48219   0.00000  Uiso   1.00
Zn148  Zn    0.01141   0.47781   4.47212   0.00000  Uiso   1.00
C149   C     0.58780   0.57027   4.45934   0.00000  Uiso   1.00
C150   C     0.57575   0.49328   4.48127   0.00000  Uiso   1.00
C151   C     0.58900   0.52393   4.48250   0.00000  Uiso   1.00
C152   C     0.59311   0.48007   4.48138   0.00000  Uiso   1.00
H153   H     0.61443   0.53842   4.48362   0.00000  Uiso   1.00
H154   H     0.61854   0.49456   4.48250   0.00000  Uiso   1.00
O155   O     0.52792   0.49006   4.49300   0.00000  Uiso   1.00
C156   C     0.54513   0.47582   4.47993   0.00000  Uiso   1.00
C157   C     0.57986   0.44941   4.48015   0.00000  Uiso   1.00
N158   N     0.57532   0.54119   4.48261   0.00000  Uiso   1.00
C159   C     0.53187   0.44516   4.47869   0.00000  Uiso   1.00
C160   C     0.54924   0.43195   4.47881   0.00000  Uiso   1.00
H161   H     0.53824   0.40649   4.47778   0.00000  Uiso   1.00
H162   H     0.59432   0.56240   4.22636   0.00000  Uiso   1.00
H163   H     0.61059   0.59501   4.67483   0.00000  Uiso   1.00
C164   C     0.59935   0.43459   4.48028   0.00000  Uiso   1.00
N165   N     0.58691   0.40570   4.47912   0.00000  Uiso   1.00
H166   H     0.62478   0.44909   4.48139   0.00000  Uiso   1.00
C167   C     0.60556   0.39162   4.47924   0.00000  Uiso   1.00
C168   C     0.59216   0.36048   4.47799   0.00000  Uiso   1.00
C169   C     0.63668   0.40941   4.48061   0.00000  Uiso   1.00
C170   C     0.60985   0.34712   4.47811   0.00000  Uiso   1.00
H171   H     0.56673   0.34594   4.47687   0.00000  Uiso   1.00
C172   C     0.65438   0.39606   4.48073   0.00000  Uiso   1.00
H173   H     0.64764   0.43487   4.48163   0.00000  Uiso   1.00
C174   C     0.64097   0.36490   4.47948   0.00000  Uiso   1.00
H175   H     0.59888   0.32166   4.47709   0.00000  Uiso   1.00
H176   H     0.67980   0.41059   4.48184   0.00000  Uiso   1.00
C177   C     0.66052   0.35015   4.47960   0.00000  Uiso   1.00
C178   C     0.64711   0.31901   4.47835   0.00000  Uiso   1.00
H179   H     0.62169   0.30447   4.47724   0.00000  Uiso   1.00
H180   H     0.09184   0.48291   4.46750   0.00000  Uiso   1.00
H181   H     0.42738   0.00434   4.24303   0.00000  Uiso   1.00
H182   H     0.41641   0.98496   4.68118   0.00000  Uiso   1.00
H183   H     0.94381   0.40129   4.48894   0.00000  Uiso   1.00
H184   H     0.47641   0.07064   4.46661   0.00000  Uiso   1.00
H185   H     0.44048   0.03104   4.68990   0.00000  Uiso   1.00
H186   H     0.40472   0.95615   4.22898   0.00000  Uiso   1.00
H187   H     0.98808   0.39703   4.27447   0.00000  Uiso   1.00
H188   H     1.00531   0.42749   4.72034   0.00000  Uiso   1.00
H189   H     0.03185   0.41739   4.27107   0.00000  Uiso   1.00
N190   N     0.97720   0.53193   0.49354   0.00000  Uiso   1.00
C191   C     0.94658   0.51448   0.49220   0.00000  Uiso   1.00
C192   C     0.99046   0.56259   0.49478   0.00000  Uiso   1.00
C193   C     1.02108   0.58005   0.49612   0.00000  Uiso   1.00
N194   N     1.03845   0.56684   0.49623   0.00000  Uiso   1.00
C195   C     1.06908   0.58429   0.49758   0.00000  Uiso   1.00
Zn196  Zn    1.00951   0.52482   0.49383   0.00000  Uiso   1.00
N197   N     1.57403   1.03697   0.46663   0.00000  Uiso   1.00
C198   C     1.58705   1.06724   0.45469   0.00000  Uiso   1.00
C199   C     1.59163   1.02349   0.46587   0.00000  Uiso   1.00
C200   C     1.57861   0.99323   0.47781   0.00000  Uiso   1.00
N201   N     1.54798   0.97644   0.49051   0.00000  Uiso   1.00
C202   C     1.53496   0.94617   0.50245   0.00000  Uiso   1.00
Zn203  Zn    1.53433   1.00489   0.48621   0.00000  Uiso   1.00
H204   H     0.93216   0.52545   0.49211   0.00000  Uiso   1.00
H205   H     0.97464   0.55496   0.27236   0.00000  Uiso   1.00
H206   H     0.98833   0.58230   0.72265   0.00000  Uiso   1.00
H207   H     1.03483   0.60971   0.71910   0.00000  Uiso   1.00
H208   H     1.02136   0.58017   0.26875   0.00000  Uiso   1.00
H209   H     1.08074   0.61099   0.51886   0.00000  Uiso   1.00
H210   H     1.61168   1.08021   0.43318   0.00000  Uiso   1.00
H211   H     1.59889   1.01672   0.23742   0.00000  Uiso   1.00
H212   H     1.61400   1.04793   0.68742   0.00000  Uiso   1.00
H213   H     1.59520   1.00163   0.69961   0.00000  Uiso   1.00
H214   H     1.57770   0.97026   0.25027   0.00000  Uiso   1.00
H215   H     1.54992   0.93632   0.51919   0.00000  Uiso   1.00
C216   C     0.43210   0.48098   0.47692   0.00000  Uiso   1.00
N217   N     0.44948   0.46777   0.47704   0.00000  Uiso   1.00
N218   N     0.48388   0.44091   0.47724   0.00000  Uiso   1.00
C219   C     0.50125   0.42771   0.47735   0.00000  Uiso   1.00
C220   C     0.45325   0.42346   0.47589   0.00000  Uiso   1.00
C221   C     0.43588   0.43667   0.47578   0.00000  Uiso   1.00
Zn222  Zn    0.49030   0.48045   0.48554   0.00000  Uiso   1.00
H223   H     0.40668   0.46649   0.47581   0.00000  Uiso   1.00
H224   H     0.49024   0.40225   0.47633   0.00000  Uiso   1.00
H225   H     0.43950   0.39380   0.25291   0.00000  Uiso   1.00
H226   H     0.45542   0.42356   0.70334   0.00000  Uiso   1.00
H227   H     0.42762   0.44223   0.69766   0.00000  Uiso   1.00
H228   H     0.41388   0.41483   0.24717   0.00000  Uiso   1.00
loop_
_geom_bond_atom_site_label_1
_geom_bond_atom_site_label_2
_geom_bond_distance
_geom_bond_site_symmetry_2
_ccdc_geom_bond_type
C1     N9      1.384   .     S
C1     C35     1.459   1_545 S
C1     H181    1.140   .     S
C1     H185    1.140   .     S
C2     C7      1.373   .     D
C2     C3      1.373   .     S
C2     C4      1.372   .     S
C3     N9      1.387   .     D
C3     H184    1.140   .     S
C4     C8      1.373   .     D
C4     H5      1.140   .     S
O6     C7      1.394   .     S
O6     Zn116   1.986   1_545 S
O6     Zn203   1.763   1_449 S
C7     C10     1.373   .     S
C8     C11     1.373   .     S
C8     C13     1.540   .     S
N9     Zn116   1.891   1_545 S
C10    C11     1.373   .     D
C10    C198    1.406   1_449 S
C11    H12     1.140   .     S
C13    N14     1.294   .     D
C13    H15     1.140   .     S
N14    C16     1.470   .     S
C16    C17     1.395   .     D
C16    C18     1.395   .     S
C17    C19     1.395   .     S
C17    H20     1.140   .     S
C18    C21     1.395   .     D
C18    H22     1.140   .     S
C19    C23     1.396   .     D
C19    H24     1.140   .     S
C21    C23     1.395   .     S
C21    H25     1.140   .     S
C23    C26     1.540   .     S
C26    C27     1.395   .     S
C26    C178    1.395   .     D
C27    H56     1.140   .     S
C27    C84     1.395   .     D
N28    C37     1.387   .     D
N28    C35     1.361   .     S
N28    Zn116   1.952   .     S
C29    C33     1.373   .     S
C29    C30     1.372   .     D
C29    C202    1.565   1_459 S
C30    C34     1.373   .     S
C30    H31     1.140   .     S
O32    C33     1.394   .     S
O32    Zn116   1.805   .     S
O32    Zn203   1.879   1_459 S
C33    C36     1.373   .     D
C34    C38     1.373   .     D
C34    C41     1.540   .     S
C35    C1      1.459   1_565 S
C35    H182    1.140   .     S
C35    H186    1.140   .     S
C36    C37     1.373   .     S
C36    C38     1.373   .     S
C37    H39     1.140   .     S
C38    H40     1.140   .     S
C41    N42     1.294   .     D
C41    H43     1.140   .     S
N42    C44     1.470   .     S
C44    C45     1.395   .     D
C44    C46     1.395   .     S
C45    C47     1.395   .     S
C45    H48     1.140   .     S
C46    C49     1.395   .     D
C46    H50     1.140   .     S
C47    C51     1.396   .     D
C47    H52     1.140   .     S
C49    C51     1.395   .     S
C49    H53     1.140   .     S
C51    C54     1.540   .     S
C54    C55     1.395   .     S
C54    C146    1.395   .     D
C55    H57     1.140   .     S
C55    C113    1.395   .     D
Zn58   O155    1.818   .     S
Zn58   N158    1.937   .     S
Zn58   N117    1.952   .     S
Zn58   O121    1.805   .     S
C59    N67     1.375   .     S
C59    C94     1.298   1_655 S
C59    H187    1.140   .     S
C59    H188    1.140   .     S
C60    C65     1.373   .     S
C60    C61     1.373   .     S
C60    C62     1.372   .     D
C61    N67     1.387   .     D
C61    H183    1.140   .     S
C62    C66     1.373   .     S
C62    H63     1.140   .     S
O64    C65     1.394   .     D
O64    Zn148   1.855   1_655 S
O64    Zn196   1.702   1_559 S
C65    C68     1.373   .     S
C66    C69     1.373   .     D
C66    C71     1.540   .     S
N67    Zn148   1.764   1_655 S
C68    C69     1.373   .     S
C68    C191    1.373   1_559 D
C69    H70     1.140   .     S
C71    N72     1.294   .     D
C71    H73     1.140   .     S
N72    C74     1.470   .     S
C74    C75     1.395   .     S
C74    C76     1.395   .     D
C75    C77     1.395   .     D
C75    H78     1.140   .     S
C76    C79     1.395   .     S
C76    H80     1.140   .     S
C77    C81     1.396   .     S
C77    H82     1.140   .     S
C79    C81     1.395   .     D
C79    H83     1.140   .     S
C81    C84     1.540   .     S
C84    C85     1.395   .     S
C85    H86     1.140   .     S
C85    C177    1.395   .     D
N87    C96     1.387   .     S
N87    C94     1.371   .     S
N87    Zn148   1.952   .     S
C88    C92     1.373   .     S
C88    C89     1.372   .     D
C88    C195    1.483   1_459 S
C89    C93     1.373   .     S
C89    H90     1.140   .     S
O91    C92     1.394   .     D
O91    Zn148   1.805   .     S
O91    Zn196   1.779   1_459 S
C92    C95     1.373   .     S
C93    C97     1.373   .     D
C93    C100    1.540   .     S
C94    H99     1.140   .     S
C94    C59     1.298   1_455 S
C94    H189    1.140   .     S
C95    C96     1.373   .     D
C95    C97     1.373   .     S
C96    H180    1.140   .     S
C97    H98     1.140   .     S
C100   N101    1.294   .     D
C100   H102    1.140   .     S
N101   C103    1.470   .     S
C103   C104    1.395   .     S
C103   C105    1.395   .     D
C104   C106    1.395   .     D
C104   H107    1.140   .     S
C105   C108    1.395   .     S
C105   H109    1.140   .     S
C106   C110    1.396   .     S
C106   H111    1.140   .     S
C108   C110    1.395   .     D
C108   H112    1.140   .     S
C110   C113    1.540   .     S
C113   C114    1.395   .     S
C114   H115    1.140   .     S
C114   C145    1.395   .     D
Zn116  O6      1.986   1_565 S
Zn116  N9      1.891   1_565 S
N117   C126    1.387   .     D
N117   C124    1.375   .     S
C118   C122    1.373   .     D
C118   C119    1.372   .     S
C118   C216    1.373   1_559 S
C119   C123    1.373   .     D
C119   H120    1.140   .     S
O121   C122    1.394   .     S
O121   Zn222   1.758   1_559 S
C122   C125    1.373   .     S
C123   C127    1.373   .     S
C123   C132    1.540   .     S
C124   H130    1.140   .     S
C124   H131    1.140   .     S
C124   C149    1.377   .     S
C125   C126    1.373   .     S
C125   C127    1.373   .     D
C126   H128    1.140   .     S
C127   H129    1.140   .     S
C132   N133    1.294   .     D
C132   H134    1.140   .     S
N133   C135    1.470   .     S
C135   C136    1.395   .     D
C135   C137    1.395   .     S
C136   C138    1.395   .     S
C136   H139    1.140   .     S
C137   C140    1.395   .     D
C137   H141    1.140   .     S
C138   C142    1.396   .     D
C138   H143    1.140   .     S
C140   C142    1.395   .     S
C140   H144    1.140   .     S
C142   C145    1.540   .     S
C145   C146    1.395   .     S
C146   H147    1.140   .     S
Zn148  N67     1.764   1_455 S
Zn148  O64     1.855   1_455 S
Zn148  Zn196   2.428   1_459 S
C149   N158    1.377   .     S
C149   H162    1.140   .     S
C149   H163    1.140   .     S
C150   C156    1.373   .     D
C150   C151    1.373   .     S
C150   C152    1.372   .     S
C151   H153    1.140   .     S
C151   N158    1.387   .     D
C152   C157    1.373   .     D
C152   H154    1.140   .     S
O155   C156    1.394   .     S
O155   Zn222   1.745   1_559 S
C156   C159    1.373   .     S
C157   C160    1.373   .     S
C157   C164    1.540   .     S
C159   C160    1.373   .     D
C159   C219    1.373   1_559 S
C160   H161    1.140   .     S
C164   N165    1.294   .     D
C164   H166    1.140   .     S
N165   C167    1.470   .     S
C167   C168    1.395   .     D
C167   C169    1.395   .     S
C168   C170    1.395   .     S
C168   H171    1.140   .     S
C169   C172    1.395   .     D
C169   H173    1.140   .     S
C170   C174    1.396   .     D
C170   H175    1.140   .     S
C172   C174    1.395   .     S
C172   H176    1.140   .     S
C174   C177    1.540   .     S
C177   C178    1.395   .     S
C178   H179    1.140   .     S
N190   C191    1.373   .     S
N190   C192    1.373   .     S
N190   Zn196   1.881   .     S
C191   C68     1.373   1_551 D
C191   H204    1.140   .     S
C192   C193    1.373   .     S
C192   H205    1.140   .     S
C192   H206    1.140   .     S
C193   N194    1.373   .     S
C193   H207    1.140   .     S
C193   H208    1.140   .     S
N194   C195    1.373   .     D
N194   Zn196   1.918   .     S
C195   C88     1.483   1_651 S
C195   H209    1.140   .     S
Zn196  O64     1.702   1_551 S
Zn196  O91     1.779   1_651 S
Zn196  Zn148   2.428   1_651 S
N197   C198    1.394   .     D
N197   C199    1.394   .     S
N197   Zn203   1.931   .     S
C198   C10     1.406   1_661 S
C198   H210    1.140   .     S
C199   C200    1.394   .     S
C199   H211    1.140   .     S
C199   H212    1.140   .     S
C200   N201    1.394   .     S
C200   H213    1.140   .     S
C200   H214    1.140   .     S
N201   C202    1.394   .     D
N201   Zn203   1.931   .     S
C202   C29     1.565   1_651 S
C202   H215    1.140   .     S
Zn203  O6      1.763   1_661 S
Zn203  O32     1.879   1_651 S
C216   N217    1.373   .     D
C216   C118    1.373   1_551 S
C216   H223    1.140   .     S
N217   C221    1.392   .     S
N217   Zn222   1.863   .     S
N218   C219    1.373   .     D
N218   C220    1.373   .     S
N218   Zn222   1.877   .     S
C219   C159    1.373   1_551 S
C219   H224    1.140   .     S
C220   C221    1.373   .     S
C220   H225    1.140   .     S
C220   H226    1.140   .     S
C221   H227    1.140   .     S
C221   H228    1.140   .     S
Zn222  O155    1.745   1_551 S
Zn222  O121    1.758   1_551 S
