# Supplementary material for: Photocatalytic CO2 reduction to syngas using metallosalen covalent organic frameworks
Source: Nat Commun. 2023 Nov 1;14:6971. doi: 10.1038/s41467-023-42757-7 (PMC10620383; doi:10.1038/s41467-023-42757-7)
Supplement: Supplementary file 4 — Supplementary Data 1 [file 41467_2023_42757_MOESM4_ESM.zip › CIF/ZnZn-TAPB-COF-1-cif/ZnZn-TAPB-COF-AA-serated.cif]

data_Co-Salen-TAPB-AA-eclipsed
_audit_creation_date              2023-08-26
_audit_creation_method            'Materials Studio'
_symmetry_space_group_name_H-M    'P1'
_symmetry_Int_Tables_number       1
_symmetry_cell_setting            triclinic
loop_
_symmetry_equiv_pos_as_xyz
  x,y,z
_cell_length_a                    51.2913
_cell_length_b                    51.1942
_cell_length_c                    7.1377
_cell_angle_alpha                 88.8966
_cell_angle_beta                  92.1975
_cell_angle_gamma                 119.7291
loop_
_atom_site_label
_atom_site_type_symbol
_atom_site_fract_x
_atom_site_fract_y
_atom_site_fract_z
_atom_site_U_iso_or_equiv
_atom_site_adp_type
_atom_site_occupancy
C1     C     0.41882   0.00344   0.28650   0.00000  Uiso   1.00
C2     C     0.49915   0.06795   0.28784   0.00000  Uiso   1.00
C3     C     0.46749   0.05086   0.28962   0.00000  Uiso   1.00
C4     C     0.51282   0.10116   0.28755   0.00000  Uiso   1.00
H5     H     0.45497   0.06283   0.28657   0.00000  Uiso   1.00
H6     H     0.49835   0.11097   0.29160   0.00000  Uiso   1.00
O7     O     0.50827   0.02771   0.28419   0.00000  Uiso   1.00
C8     C     0.51863   0.05582   0.28445   0.00000  Uiso   1.00
C9     C     0.54266   0.11922   0.28323   0.00000  Uiso   1.00
N10    N     0.45169   0.02037   0.29619   0.00000  Uiso   1.00
C11    C     0.55178   0.07622   0.28006   0.00000  Uiso   1.00
C12    C     0.56262   0.10606   0.27905   0.00000  Uiso   1.00
H13    H     0.41093   0.00668   0.14538   0.00000  Uiso   1.00
H14    H     0.40985   0.01245   0.39154   0.00000  Uiso   1.00
C15    C     0.55554   0.15217   0.28322   0.00000  Uiso   1.00
N16    N     0.58450   0.16968   0.28640   0.00000  Uiso   1.00
H17    H     0.54054   0.16131   0.28457   0.00000  Uiso   1.00
C18    C     0.60064   0.20195   0.28728   0.00000  Uiso   1.00
C19    C     0.63161   0.21647   0.32238   0.00000  Uiso   1.00
C20    C     0.58683   0.21936   0.24975   0.00000  Uiso   1.00
C21    C     0.64860   0.24779   0.32658   0.00000  Uiso   1.00
H22    H     0.64265   0.20334   0.34947   0.00000  Uiso   1.00
C23    C     0.60383   0.25074   0.25146   0.00000  Uiso   1.00
H24    H     0.56314   0.20910   0.21363   0.00000  Uiso   1.00
C25    C     0.63507   0.26575   0.29375   0.00000  Uiso   1.00
H26    H     0.67225   0.25732   0.35907   0.00000  Uiso   1.00
H27    H     0.59224   0.26289   0.21262   0.00000  Uiso   1.00
C28    C     0.65321   0.29964   0.29406   0.00000  Uiso   1.00
C29    C     0.68466   0.31507   0.27781   0.00000  Uiso   1.00
N30    N     0.42884   0.96017   0.30565   0.00000  Uiso   1.00
C31    C     0.49545   0.92936   0.29160   0.00000  Uiso   1.00
C32    C     0.48303   0.89805   0.29871   0.00000  Uiso   1.00
O33    O     0.48666   0.96964   0.29062   0.00000  Uiso   1.00
C34    C     0.47605   0.94151   0.29513   0.00000  Uiso   1.00
C35    C     0.45210   0.87854   0.31085   0.00000  Uiso   1.00
C36    C     0.40612   0.96931   0.32207   0.00000  Uiso   1.00
C37    C     0.44293   0.92106   0.30586   0.00000  Uiso   1.00
C38    C     0.42168   0.93087   0.31198   0.00000  Uiso   1.00
C39    C     0.43236   0.89004   0.31338   0.00000  Uiso   1.00
H40    H     0.39815   0.91406   0.32270   0.00000  Uiso   1.00
H41    H     0.40845   0.87461   0.32261   0.00000  Uiso   1.00
H42    H     0.39687   0.96351   0.46449   0.00000  Uiso   1.00
H43    H     0.38724   0.95640   0.21980   0.00000  Uiso   1.00
C44    C     0.44086   0.84587   0.32261   0.00000  Uiso   1.00
N45    N     0.41230   0.82697   0.33210   0.00000  Uiso   1.00
H46    H     0.45701   0.83810   0.32787   0.00000  Uiso   1.00
C47    C     0.39849   0.79477   0.33830   0.00000  Uiso   1.00
C48    C     0.36862   0.77819   0.39070   0.00000  Uiso   1.00
C49    C     0.41323   0.77941   0.28271   0.00000  Uiso   1.00
C50    C     0.35351   0.74677   0.38855   0.00000  Uiso   1.00
H51    H     0.35694   0.78973   0.43309   0.00000  Uiso   1.00
C52    C     0.39795   0.74805   0.27532   0.00000  Uiso   1.00
H53    H     0.43598   0.79129   0.23481   0.00000  Uiso   1.00
C54    C     0.36772   0.73105   0.32761   0.00000  Uiso   1.00
H55    H     0.33071   0.73517   0.43514   0.00000  Uiso   1.00
H56    H     0.40979   0.73747   0.22024   0.00000  Uiso   1.00
C57    C     0.35124   0.69735   0.31317   0.00000  Uiso   1.00
C58    C     0.31956   0.68067   0.29098   0.00000  Uiso   1.00
H59    H     0.69615   0.30245   0.27701   0.00000  Uiso   1.00
H60    H     0.30699   0.69235   0.29134   0.00000  Uiso   1.00
Zn61   Zn    0.46927   0.99452   0.29414   0.00000  Uiso   1.00
C62    C     0.42260   0.47067   0.28536   0.00000  Uiso   1.00
C63    C     0.49420   0.42368   0.30073   0.00000  Uiso   1.00
C64    C     0.44145   0.40867   0.29209   0.00000  Uiso   1.00
C65    C     0.42037   0.42238   0.28652   0.00000  Uiso   1.00
N66    N     0.47346   0.43136   0.29588   0.00000  Uiso   1.00
N67    N     0.43662   0.45533   0.28679   0.00000  Uiso   1.00
Zn68   Zn    0.48006   0.47247   0.28894   0.00000  Uiso   1.00
H69    H     0.58666   0.12113   0.27463   0.00000  Uiso   1.00
H70    H     0.49779   0.88855   0.29728   0.00000  Uiso   1.00
H71    H     0.39823   0.45847   0.28466   0.00000  Uiso   1.00
H72    H     0.48724   0.39990   0.30440   0.00000  Uiso   1.00
H73    H     0.43624   0.39407   0.16698   0.00000  Uiso   1.00
H74    H     0.43662   0.39403   0.41782   0.00000  Uiso   1.00
H75    H     0.40569   0.41411   0.40949   0.00000  Uiso   1.00
H76    H     0.40543   0.41425   0.15874   0.00000  Uiso   1.00
C77    C     0.99725   0.40907   0.26607   0.00000  Uiso   1.00
C78    C     0.93355   0.42638   0.28768   0.00000  Uiso   1.00
C79    C     0.95039   0.41141   0.27912   0.00000  Uiso   1.00
C80    C     0.90047   0.40734   0.29801   0.00000  Uiso   1.00
H81    H     0.93834   0.38704   0.28523   0.00000  Uiso   1.00
H82    H     0.89059   0.38307   0.29855   0.00000  Uiso   1.00
O83    O     0.97386   0.47523   0.27535   0.00000  Uiso   1.00
C84    C     0.94585   0.45795   0.28699   0.00000  Uiso   1.00
C85    C     0.88253   0.41943   0.30349   0.00000  Uiso   1.00
N86    N     0.98066   0.42552   0.26342   0.00000  Uiso   1.00
C87    C     0.92572   0.47115   0.29949   0.00000  Uiso   1.00
C88    C     0.89588   0.45257   0.30513   0.00000  Uiso   1.00
H89    H     0.98712   0.39089   0.15917   0.00000  Uiso   1.00
H90    H     0.99487   0.39819   0.40552   0.00000  Uiso   1.00
C91    C     0.84958   0.39948   0.30659   0.00000  Uiso   1.00
N92    N     0.83156   0.41054   0.30123   0.00000  Uiso   1.00
H93    H     0.84085   0.37546   0.31201   0.00000  Uiso   1.00
C94    C     0.79923   0.39372   0.29406   0.00000  Uiso   1.00
C95    C     0.78357   0.40910   0.32143   0.00000  Uiso   1.00
C96    C     0.78284   0.36291   0.25059   0.00000  Uiso   1.00
C97    C     0.75218   0.39397   0.31469   0.00000  Uiso   1.00
H98    H     0.79581   0.43293   0.35287   0.00000  Uiso   1.00
C99    C     0.75151   0.34810   0.23308   0.00000  Uiso   1.00
H100   H     0.79394   0.35034   0.21963   0.00000  Uiso   1.00
C101   C     0.73534   0.36310   0.26870   0.00000  Uiso   1.00
H102   H     0.74152   0.40679   0.34954   0.00000  Uiso   1.00
H103   H     0.74051   0.32505   0.18636   0.00000  Uiso   1.00
C104   C     0.70144   0.34670   0.26509   0.00000  Uiso   1.00
C105   C     0.68553   0.36259   0.25379   0.00000  Uiso   1.00
N106   N     0.04071   0.46182   0.23752   0.00000  Uiso   1.00
C107   C     0.07226   0.55936   0.25029   0.00000  Uiso   1.00
C108   C     0.10355   0.57783   0.25133   0.00000  Uiso   1.00
O109   O     0.03178   0.51072   0.24767   0.00000  Uiso   1.00
C110   C     0.05994   0.52784   0.24624   0.00000  Uiso   1.00
C111   C     0.12304   0.56610   0.24975   0.00000  Uiso   1.00
C112   C     0.03116   0.42968   0.22787   0.00000  Uiso   1.00
C113   C     0.08025   0.51472   0.24277   0.00000  Uiso   1.00
C114   C     0.07013   0.48355   0.23857   0.00000  Uiso   1.00
C115   C     0.11141   0.53483   0.24501   0.00000  Uiso   1.00
H116   H     0.08681   0.47642   0.23576   0.00000  Uiso   1.00
H117   H     0.12681   0.52609   0.24358   0.00000  Uiso   1.00
H118   H     0.04470   0.42437   0.33077   0.00000  Uiso   1.00
H119   H     0.03595   0.42440   0.08873   0.00000  Uiso   1.00
C120   C     0.15576   0.58750   0.25498   0.00000  Uiso   1.00
N121   N     0.17518   0.57821   0.25970   0.00000  Uiso   1.00
H122   H     0.16323   0.61129   0.26142   0.00000  Uiso   1.00
C123   C     0.20733   0.59718   0.26433   0.00000  Uiso   1.00
C124   C     0.22496   0.58470   0.32542   0.00000  Uiso   1.00
C125   C     0.22166   0.62742   0.20589   0.00000  Uiso   1.00
C126   C     0.25626   0.60197   0.33163   0.00000  Uiso   1.00
H127   H     0.21434   0.56153   0.37204   0.00000  Uiso   1.00
C128   C     0.25305   0.64457   0.20736   0.00000  Uiso   1.00
H129   H     0.20890   0.63776   0.15324   0.00000  Uiso   1.00
C130   C     0.27102   0.63215   0.27005   0.00000  Uiso   1.00
H131   H     0.26866   0.59152   0.38883   0.00000  Uiso   1.00
H132   H     0.26292   0.66730   0.15428   0.00000  Uiso   1.00
C133   C     0.30479   0.65028   0.27535   0.00000  Uiso   1.00
C134   C     0.32192   0.63564   0.26957   0.00000  Uiso   1.00
H135   H     0.69729   0.38621   0.22067   0.00000  Uiso   1.00
H136   H     0.31078   0.61186   0.24012   0.00000  Uiso   1.00
Zn137  Zn    0.00671   0.46868   0.25544   0.00000  Uiso   1.00
C138   C     0.52880   0.94769   0.28327   0.00000  Uiso   1.00
C139   C     0.57392   0.06545   0.27731   0.00000  Uiso   1.00
C140   C     0.58956   0.02818   0.28648   0.00000  Uiso   1.00
C141   C     0.57637   0.99375   0.27032   0.00000  Uiso   1.00
N142   N     0.56660   0.03724   0.27682   0.00000  Uiso   1.00
N143   N     0.54366   0.97693   0.28248   0.00000  Uiso   1.00
Zn144  Zn    0.52588   0.00283   0.28338   0.00000  Uiso   1.00
H145   H     0.88098   0.46182   0.31353   0.00000  Uiso   1.00
H146   H     0.11309   0.60205   0.25555   0.00000  Uiso   1.00
H147   H     0.54129   0.93573   0.27939   0.00000  Uiso   1.00
H148   H     0.59760   0.08227   0.27751   0.00000  Uiso   1.00
H149   H     0.60565   0.03948   0.17287   0.00000  Uiso   1.00
H150   H     0.60238   0.03605   0.42154   0.00000  Uiso   1.00
H151   H     0.58665   0.98611   0.38263   0.00000  Uiso   1.00
H152   H     0.58264   0.98853   0.13517   0.00000  Uiso   1.00
C153   C     0.58676   0.57800   0.24289   0.00000  Uiso   1.00
C154   C     0.57133   0.49812   0.29107   0.00000  Uiso   1.00
C155   C     0.58593   0.52977   0.28409   0.00000  Uiso   1.00
C156   C     0.59071   0.48428   0.29100   0.00000  Uiso   1.00
H157   H     0.61020   0.54204   0.27618   0.00000  Uiso   1.00
H158   H     0.61487   0.49876   0.28675   0.00000  Uiso   1.00
O159   O     0.52229   0.48949   0.29189   0.00000  Uiso   1.00
C160   C     0.53987   0.47883   0.29411   0.00000  Uiso   1.00
C161   C     0.57907   0.45440   0.29431   0.00000  Uiso   1.00
N162   N     0.57145   0.54584   0.28277   0.00000  Uiso   1.00
C163   C     0.52709   0.44555   0.29863   0.00000  Uiso   1.00
C164   C     0.54603   0.43446   0.29949   0.00000  Uiso   1.00
H165   H     0.59281   0.58115   0.09445   0.00000  Uiso   1.00
H166   H     0.60789   0.58975   0.32895   0.00000  Uiso   1.00
C167   C     0.59951   0.44187   0.28998   0.00000  Uiso   1.00
N168   N     0.58900   0.41299   0.29039   0.00000  Uiso   1.00
H169   H     0.62334   0.45731   0.28069   0.00000  Uiso   1.00
C170   C     0.60633   0.39794   0.28609   0.00000  Uiso   1.00
C171   C     0.59121   0.36721   0.24634   0.00000  Uiso   1.00
C172   C     0.63754   0.41265   0.32299   0.00000  Uiso   1.00
C173   C     0.60679   0.35135   0.23980   0.00000  Uiso   1.00
H174   H     0.56722   0.35557   0.21639   0.00000  Uiso   1.00
C175   C     0.65300   0.39658   0.32327   0.00000  Uiso   1.00
H176   H     0.65014   0.43631   0.35698   0.00000  Uiso   1.00
C177   C     0.63794   0.36558   0.28187   0.00000  Uiso   1.00
H178   H     0.59421   0.32802   0.19775   0.00000  Uiso   1.00
H179   H     0.67670   0.40861   0.36024   0.00000  Uiso   1.00
C180   C     0.65442   0.34819   0.28140   0.00000  Uiso   1.00
C181   C     0.63899   0.31691   0.30978   0.00000  Uiso   1.00
N182   N     0.53483   0.56964   0.26895   0.00000  Uiso   1.00
C183   C     0.43788   0.50425   0.28465   0.00000  Uiso   1.00
C184   C     0.41946   0.51735   0.28728   0.00000  Uiso   1.00
O185   O     0.48642   0.51208   0.28089   0.00000  Uiso   1.00
C186   C     0.46929   0.52324   0.28142   0.00000  Uiso   1.00
C187   C     0.43127   0.54860   0.28730   0.00000  Uiso   1.00
C188   C     0.56677   0.59203   0.27801   0.00000  Uiso   1.00
C189   C     0.48232   0.55663   0.27934   0.00000  Uiso   1.00
C190   C     0.51326   0.57752   0.27469   0.00000  Uiso   1.00
C191   C     0.46240   0.56788   0.28306   0.00000  Uiso   1.00
H192   H     0.52038   0.60132   0.27615   0.00000  Uiso   1.00
H193   H     0.47123   0.59202   0.28263   0.00000  Uiso   1.00
H194   H     0.57254   0.60265   0.41788   0.00000  Uiso   1.00
H195   H     0.57149   0.61003   0.17330   0.00000  Uiso   1.00
C196   C     0.41049   0.56077   0.29272   0.00000  Uiso   1.00
N197   N     0.42069   0.58962   0.29355   0.00000  Uiso   1.00
H198   H     0.38658   0.54514   0.29218   0.00000  Uiso   1.00
C199   C     0.40301   0.60425   0.30082   0.00000  Uiso   1.00
C200   C     0.41617   0.63441   0.24669   0.00000  Uiso   1.00
C201   C     0.37342   0.58967   0.36376   0.00000  Uiso   1.00
C202   C     0.39973   0.64946   0.24483   0.00000  Uiso   1.00
H203   H     0.43900   0.64603   0.19914   0.00000  Uiso   1.00
C204   C     0.35713   0.60490   0.36596   0.00000  Uiso   1.00
H205   H     0.36292   0.56680   0.41494   0.00000  Uiso   1.00
C206   C     0.36978   0.63484   0.30234   0.00000  Uiso   1.00
H207   H     0.41037   0.67229   0.19240   0.00000  Uiso   1.00
H208   H     0.33471   0.59320   0.41998   0.00000  Uiso   1.00
C209   C     0.35205   0.65084   0.29740   0.00000  Uiso   1.00
C210   C     0.36655   0.68216   0.32321   0.00000  Uiso   1.00
H211   H     0.61582   0.30602   0.34803   0.00000  Uiso   1.00
H212   H     0.39032   0.69399   0.35693   0.00000  Uiso   1.00
Zn213  Zn    0.52838   0.52884   0.28147   0.00000  Uiso   1.00
C214   C     0.05428   0.57481   0.26233   0.00000  Uiso   1.00
C215   C     0.93688   0.50410   0.30726   0.00000  Uiso   1.00
C216   C     0.97492   0.55659   0.30308   0.00000  Uiso   1.00
C217   C     0.00935   0.57614   0.33072   0.00000  Uiso   1.00
N218   N     0.96512   0.52444   0.30343   0.00000  Uiso   1.00
N219   N     0.02521   0.56077   0.27249   0.00000  Uiso   1.00
Zn220  Zn    0.99903   0.51741   0.27364   0.00000  Uiso   1.00
H221   H     0.53715   0.41034   0.30292   0.00000  Uiso   1.00
H222   H     0.39529   0.50292   0.28999   0.00000  Uiso   1.00
H223   H     0.06642   0.59915   0.27367   0.00000  Uiso   1.00
H224   H     0.92040   0.51141   0.31683   0.00000  Uiso   1.00
H225   H     0.96756   0.56240   0.16845   0.00000  Uiso   1.00
H226   H     0.96395   0.56174   0.41698   0.00000  Uiso   1.00
H227   H     0.01489   0.58127   0.48023   0.00000  Uiso   1.00
H228   H     0.01761   0.59797   0.25704   0.00000  Uiso   1.00
C229   C     0.45962   0.02809   0.79308   0.00000  Uiso   1.00
C230   C     0.53975   0.09254   0.79206   0.00000  Uiso   1.00
C231   C     0.50814   0.07546   0.79668   0.00000  Uiso   1.00
C232   C     0.55334   0.12572   0.79107   0.00000  Uiso   1.00
H233   H     0.49562   0.08741   0.79692   0.00000  Uiso   1.00
H234   H     0.53876   0.13544   0.79247   0.00000  Uiso   1.00
O235   O     0.54885   0.05225   0.78805   0.00000  Uiso   1.00
C236   C     0.55923   0.08039   0.78909   0.00000  Uiso   1.00
C237   C     0.58318   0.14389   0.78988   0.00000  Uiso   1.00
N238   N     0.49242   0.04500   0.80155   0.00000  Uiso   1.00
C239   C     0.59239   0.10082   0.78695   0.00000  Uiso   1.00
C240   C     0.60322   0.13074   0.78715   0.00000  Uiso   1.00
H241   H     0.45157   0.03147   0.65375   0.00000  Uiso   1.00
H242   H     0.45067   0.03692   0.89911   0.00000  Uiso   1.00
C243   C     0.59572   0.17688   0.79037   0.00000  Uiso   1.00
N244   N     0.62460   0.19494   0.79315   0.00000  Uiso   1.00
H245   H     0.58034   0.18560   0.78335   0.00000  Uiso   1.00
C246   C     0.63997   0.22729   0.79044   0.00000  Uiso   1.00
C247   C     0.67056   0.24260   0.75382   0.00000  Uiso   1.00
C248   C     0.62559   0.24405   0.82014   0.00000  Uiso   1.00
C249   C     0.68640   0.27393   0.73867   0.00000  Uiso   1.00
H250   H     0.68197   0.23003   0.72935   0.00000  Uiso   1.00
C251   C     0.64168   0.27547   0.81363   0.00000  Uiso   1.00
H252   H     0.60212   0.23326   0.85270   0.00000  Uiso   1.00
C253   C     0.67240   0.29122   0.76951   0.00000  Uiso   1.00
H254   H     0.70941   0.28394   0.69782   0.00000  Uiso   1.00
H255   H     0.62973   0.28707   0.84759   0.00000  Uiso   1.00
C256   C     0.68965   0.32519   0.76415   0.00000  Uiso   1.00
C257   C     0.72133   0.34136   0.77616   0.00000  Uiso   1.00
N258   N     0.46924   0.98479   0.78815   0.00000  Uiso   1.00
C259   C     0.53527   0.95346   0.77023   0.00000  Uiso   1.00
C260   C     0.52252   0.92200   0.76967   0.00000  Uiso   1.00
O261   O     0.52688   0.99401   0.77621   0.00000  Uiso   1.00
C262   C     0.51605   0.96580   0.77536   0.00000  Uiso   1.00
C263   C     0.49143   0.90257   0.77565   0.00000  Uiso   1.00
C264   C     0.44726   0.99408   0.82667   0.00000  Uiso   1.00
C265   C     0.48285   0.94546   0.78068   0.00000  Uiso   1.00
C266   C     0.46176   0.95542   0.78736   0.00000  Uiso   1.00
C267   C     0.47197   0.91439   0.78162   0.00000  Uiso   1.00
H268   H     0.43815   0.93870   0.79539   0.00000  Uiso   1.00
H269   H     0.44796   0.89912   0.78570   0.00000  Uiso   1.00
H270   H     0.44104   0.98876   0.97461   0.00000  Uiso   1.00
H271   H     0.42661   0.98105   0.73823   0.00000  Uiso   1.00
C272   C     0.47942   0.86964   0.77349   0.00000  Uiso   1.00
N273   N     0.45084   0.85130   0.79043   0.00000  Uiso   1.00
H274   H     0.49485   0.86114   0.76161   0.00000  Uiso   1.00
C275   C     0.43580   0.81901   0.78900   0.00000  Uiso   1.00
C276   C     0.40697   0.80338   0.85912   0.00000  Uiso   1.00
C277   C     0.44834   0.80269   0.71378   0.00000  Uiso   1.00
C278   C     0.39125   0.77200   0.86380   0.00000  Uiso   1.00
H279   H     0.39684   0.81566   0.91484   0.00000  Uiso   1.00
C280   C     0.43247   0.77119   0.71608   0.00000  Uiso   1.00
H281   H     0.46981   0.81400   0.64745   0.00000  Uiso   1.00
C282   C     0.40386   0.75521   0.79514   0.00000  Uiso   1.00
H283   H     0.36967   0.76126   0.92850   0.00000  Uiso   1.00
H284   H     0.44236   0.75948   0.64969   0.00000  Uiso   1.00
C285   C     0.38682   0.72138   0.79729   0.00000  Uiso   1.00
C286   C     0.35512   0.70549   0.79202   0.00000  Uiso   1.00
H287   H     0.73335   0.32928   0.77590   0.00000  Uiso   1.00
H288   H     0.34337   0.71792   0.79876   0.00000  Uiso   1.00
Zn289  Zn    0.50976   1.01906   0.78816   0.00000  Uiso   1.00
C290   C     0.45840   0.49430   0.78760   0.00000  Uiso   1.00
C291   C     0.53135   0.44923   0.79634   0.00000  Uiso   1.00
C292   C     0.47864   0.43339   0.79615   0.00000  Uiso   1.00
C293   C     0.45717   0.44655   0.79298   0.00000  Uiso   1.00
N294   N     0.51038   0.45648   0.79279   0.00000  Uiso   1.00
N295   N     0.47290   0.47945   0.78976   0.00000  Uiso   1.00
Zn296  Zn    0.51634   0.49731   0.78647   0.00000  Uiso   1.00
H297   H     0.62726   0.14587   0.78503   0.00000  Uiso   1.00
H298   H     0.53710   0.91233   0.76477   0.00000  Uiso   1.00
H299   H     0.43404   0.48171   0.78898   0.00000  Uiso   1.00
H300   H     0.52475   0.42553   0.80146   0.00000  Uiso   1.00
H301   H     0.47309   0.41820   0.67429   0.00000  Uiso   1.00
H302   H     0.47479   0.41932   0.92334   0.00000  Uiso   1.00
H303   H     0.44312   0.43850   0.91822   0.00000  Uiso   1.00
H304   H     0.44178   0.43786   0.66806   0.00000  Uiso   1.00
C305   C     1.03374   0.44575   0.72428   0.00000  Uiso   1.00
C306   C     0.97017   0.46050   0.80082   0.00000  Uiso   1.00
C307   C     0.98719   0.44585   0.79146   0.00000  Uiso   1.00
C308   C     0.93718   0.44110   0.79398   0.00000  Uiso   1.00
H309   H     0.97528   0.42154   0.77867   0.00000  Uiso   1.00
H310   H     0.92766   0.41691   0.78432   0.00000  Uiso   1.00
O311   O     1.01016   0.50964   0.80977   0.00000  Uiso   1.00
C312   C     0.98212   0.49201   0.80979   0.00000  Uiso   1.00
C313   C     0.91889   0.45271   0.79759   0.00000  Uiso   1.00
N314   N     1.01753   0.46036   0.78894   0.00000  Uiso   1.00
C315   C     0.96157   0.50476   0.81639   0.00000  Uiso   1.00
C316   C     0.93170   0.48575   0.81071   0.00000  Uiso   1.00
H317   H     1.02965   0.44295   0.57272   0.00000  Uiso   1.00
H318   H     1.02494   0.42299   0.78596   0.00000  Uiso   1.00
C319   C     0.88616   0.43210   0.78778   0.00000  Uiso   1.00
N320   N     0.86746   0.44214   0.79774   0.00000  Uiso   1.00
H321   H     0.87813   0.40838   0.76851   0.00000  Uiso   1.00
C322   C     0.83527   0.42403   0.79354   0.00000  Uiso   1.00
C323   C     0.81833   0.43831   0.76386   0.00000  Uiso   1.00
C324   C     0.82025   0.39277   0.82262   0.00000  Uiso   1.00
C325   C     0.78700   0.42190   0.76209   0.00000  Uiso   1.00
H326   H     0.82950   0.46233   0.73879   0.00000  Uiso   1.00
C327   C     0.78893   0.37630   0.82126   0.00000  Uiso   1.00
H328   H     0.83232   0.38078   0.85173   0.00000  Uiso   1.00
C329   C     0.77146   0.39049   0.79376   0.00000  Uiso   1.00
H330   H     0.77535   0.43419   0.72896   0.00000  Uiso   1.00
H331   H     0.77906   0.35257   0.84905   0.00000  Uiso   1.00
C332   C     0.73757   0.37297   0.79245   0.00000  Uiso   1.00
C333   C     0.72106   0.38794   0.80959   0.00000  Uiso   1.00
N334   N     0.07713   0.49712   0.75380   0.00000  Uiso   1.00
C335   C     0.10792   0.59427   0.76375   0.00000  Uiso   1.00
C336   C     0.13928   0.61276   0.75612   0.00000  Uiso   1.00
O337   O     0.06776   0.54559   0.77608   0.00000  Uiso   1.00
C338   C     0.09575   0.56277   0.76371   0.00000  Uiso   1.00
C339   C     0.15865   0.60084   0.74920   0.00000  Uiso   1.00
C340   C     0.06785   0.46518   0.76219   0.00000  Uiso   1.00
C341   C     0.11605   0.54973   0.75193   0.00000  Uiso   1.00
C342   C     0.10631   0.51876   0.74801   0.00000  Uiso   1.00
C343   C     0.14694   0.56965   0.74693   0.00000  Uiso   1.00
H344   H     0.12298   0.51168   0.73997   0.00000  Uiso   1.00
H345   H     0.16217   0.56073   0.74196   0.00000  Uiso   1.00
H346   H     0.07407   0.45989   0.90233   0.00000  Uiso   1.00
H347   H     0.07983   0.45979   0.65622   0.00000  Uiso   1.00
C348   C     0.19147   0.62133   0.74704   0.00000  Uiso   1.00
N349   N     0.20966   0.61048   0.75156   0.00000  Uiso   1.00
H350   H     0.20002   0.64534   0.74992   0.00000  Uiso   1.00
C351   C     0.24186   0.62731   0.75338   0.00000  Uiso   1.00
C352   C     0.25769   0.61268   0.81047   0.00000  Uiso   1.00
C353   C     0.25790   0.65758   0.69862   0.00000  Uiso   1.00
C354   C     0.28904   0.62810   0.81883   0.00000  Uiso   1.00
H355   H     0.24562   0.58934   0.85349   0.00000  Uiso   1.00
C356   C     0.28925   0.67296   0.70463   0.00000  Uiso   1.00
H357   H     0.24649   0.66937   0.64727   0.00000  Uiso   1.00
C358   C     0.30553   0.65863   0.76639   0.00000  Uiso   1.00
H359   H     0.30007   0.61600   0.87146   0.00000  Uiso   1.00
H360   H     0.30039   0.69593   0.65597   0.00000  Uiso   1.00
C361   C     0.33929   0.67518   0.77585   0.00000  Uiso   1.00
C362   C     0.35530   0.65945   0.76352   0.00000  Uiso   1.00
H363   H     0.73252   0.41119   0.85116   0.00000  Uiso   1.00
H364   H     0.34307   0.63565   0.73499   0.00000  Uiso   1.00
Zn365  Zn    0.04311   0.50356   0.78327   0.00000  Uiso   1.00
C366   C     0.56872   0.97179   0.76591   0.00000  Uiso   1.00
C367   C     0.61448   0.08988   0.78724   0.00000  Uiso   1.00
C368   C     0.62998   0.05236   0.79094   0.00000  Uiso   1.00
C369   C     0.61665   1.01783   0.77346   0.00000  Uiso   1.00
N370   N     0.60709   0.06160   0.78390   0.00000  Uiso   1.00
N371   N     0.58377   1.00107   0.77208   0.00000  Uiso   1.00
Zn372  Zn    0.56624   0.02719   0.77987   0.00000  Uiso   1.00
H373   H     0.91639   0.49457   0.81485   0.00000  Uiso   1.00
H374   H     0.14893   0.63698   0.75864   0.00000  Uiso   1.00
H375   H     0.58112   0.95976   0.76052   0.00000  Uiso   1.00
H376   H     0.63818   0.10665   0.79184   0.00000  Uiso   1.00
H377   H     0.64584   0.06366   0.67580   0.00000  Uiso   1.00
H378   H     0.64314   0.06013   0.92558   0.00000  Uiso   1.00
H379   H     0.62556   1.00991   0.89267   0.00000  Uiso   1.00
H380   H     0.62439   1.01286   0.64237   0.00000  Uiso   1.00
C381   C     0.62289   0.60467   0.75383   0.00000  Uiso   1.00
C382   C     0.60783   0.52430   0.78153   0.00000  Uiso   1.00
C383   C     0.62208   0.55600   0.77221   0.00000  Uiso   1.00
C384   C     0.62748   0.51067   0.78524   0.00000  Uiso   1.00
H385   H     0.64638   0.56852   0.76689   0.00000  Uiso   1.00
H386   H     0.65161   0.52527   0.78119   0.00000  Uiso   1.00
O387   O     0.55859   0.51502   0.78177   0.00000  Uiso   1.00
C388   C     0.57644   0.50469   0.78550   0.00000  Uiso   1.00
C389   C     0.61605   0.48078   0.79225   0.00000  Uiso   1.00
N390   N     0.60733   0.57186   0.77020   0.00000  Uiso   1.00
C391   C     0.56403   0.47147   0.79336   0.00000  Uiso   1.00
C392   C     0.58314   0.46067   0.79691   0.00000  Uiso   1.00
H393   H     0.63264   0.61121   0.61304   0.00000  Uiso   1.00
H394   H     0.64182   0.61468   0.85930   0.00000  Uiso   1.00
C395   C     0.63639   0.46813   0.79248   0.00000  Uiso   1.00
N396   N     0.62564   0.43918   0.79672   0.00000  Uiso   1.00
H397   H     0.66029   0.48348   0.78949   0.00000  Uiso   1.00
C398   C     0.64249   0.42364   0.79288   0.00000  Uiso   1.00
C399   C     0.62727   0.39259   0.82260   0.00000  Uiso   1.00
C400   C     0.67317   0.43809   0.75307   0.00000  Uiso   1.00
C401   C     0.64241   0.37623   0.82035   0.00000  Uiso   1.00
H402   H     0.60351   0.38101   0.84978   0.00000  Uiso   1.00
C403   C     0.68814   0.42166   0.74532   0.00000  Uiso   1.00
H404   H     0.68567   0.46182   0.72174   0.00000  Uiso   1.00
C405   C     0.67322   0.39046   0.78199   0.00000  Uiso   1.00
H406   H     0.62976   0.35252   0.85236   0.00000  Uiso   1.00
H407   H     0.71130   0.43360   0.70471   0.00000  Uiso   1.00
C408   C     0.68975   0.37314   0.77965   0.00000  Uiso   1.00
C409   C     0.67452   0.34183   0.75131   0.00000  Uiso   1.00
N410   N     0.56997   0.59480   0.77447   0.00000  Uiso   1.00
C411   C     0.47313   0.52780   0.78338   0.00000  Uiso   1.00
C412   C     0.45418   0.54028   0.78144   0.00000  Uiso   1.00
O413   O     0.52206   0.53668   0.78195   0.00000  Uiso   1.00
C414   C     0.50449   0.54731   0.78103   0.00000  Uiso   1.00
C415   C     0.46536   0.57139   0.77692   0.00000  Uiso   1.00
C416   C     0.60182   0.61783   0.78355   0.00000  Uiso   1.00
C417   C     0.51693   0.58060   0.77764   0.00000  Uiso   1.00
C418   C     0.54784   0.60199   0.77731   0.00000  Uiso   1.00
C419   C     0.49643   0.59121   0.77588   0.00000  Uiso   1.00
H420   H     0.55444   0.62567   0.77866   0.00000  Uiso   1.00
H421   H     0.50476   0.61525   0.77365   0.00000  Uiso   1.00
H422   H     0.60723   0.62904   0.92260   0.00000  Uiso   1.00
H423   H     0.60618   0.63536   0.67561   0.00000  Uiso   1.00
C424   C     0.44388   0.58275   0.77363   0.00000  Uiso   1.00
N425   N     0.45313   0.61128   0.75421   0.00000  Uiso   1.00
H426   H     0.42022   0.56665   0.78315   0.00000  Uiso   1.00
C427   C     0.43489   0.62541   0.75188   0.00000  Uiso   1.00
C428   C     0.44779   0.65534   0.69321   0.00000  Uiso   1.00
C429   C     0.40518   0.61080   0.81272   0.00000  Uiso   1.00
C430   C     0.43166   0.67071   0.69621   0.00000  Uiso   1.00
H431   H     0.47053   0.66683   0.64410   0.00000  Uiso   1.00
C432   C     0.38916   0.62627   0.81874   0.00000  Uiso   1.00
H433   H     0.39446   0.58788   0.86274   0.00000  Uiso   1.00
C434   C     0.40227   0.65670   0.76333   0.00000  Uiso   1.00
H435   H     0.44237   0.69355   0.64420   0.00000  Uiso   1.00
H436   H     0.36692   0.61451   0.87495   0.00000  Uiso   1.00
C437   C     0.38565   0.67381   0.77710   0.00000  Uiso   1.00
C438   C     0.40139   0.70542   0.79883   0.00000  Uiso   1.00
H439   H     0.65081   0.33045   0.71750   0.00000  Uiso   1.00
H440   H     0.42553   0.71706   0.81705   0.00000  Uiso   1.00
Zn441  Zn    0.56413   0.55418   0.77703   0.00000  Uiso   1.00
C442   C     0.08962   0.60952   0.77716   0.00000  Uiso   1.00
C443   C     0.97232   0.53766   0.82827   0.00000  Uiso   1.00
C444   C     1.00963   0.59058   0.83177   0.00000  Uiso   1.00
C445   C     0.04418   0.61160   0.82357   0.00000  Uiso   1.00
N446   N     1.00050   0.55851   0.82688   0.00000  Uiso   1.00
N447   N     0.06057   0.59542   0.79445   0.00000  Uiso   1.00
Zn448  Zn    1.03480   0.55193   0.80193   0.00000  Uiso   1.00
H449   H     0.57444   0.43659   0.80258   0.00000  Uiso   1.00
H450   H     0.43006   0.52544   0.78257   0.00000  Uiso   1.00
H451   H     0.10156   0.63392   0.77672   0.00000  Uiso   1.00
H452   H     0.95548   0.54451   0.83703   0.00000  Uiso   1.00
H453   H     0.99832   0.59592   0.71355   0.00000  Uiso   1.00
H454   H     1.00142   0.59562   0.95949   0.00000  Uiso   1.00
H455   H     0.05252   0.62438   0.95726   0.00000  Uiso   1.00
H456   H     0.04901   0.62817   0.70831   0.00000  Uiso   1.00
loop_
_geom_bond_atom_site_label_1
_geom_bond_atom_site_label_2
_geom_bond_distance
_geom_bond_site_symmetry_2
_ccdc_geom_bond_type
C1     N10     1.464   .     S
C1     H13     1.111   .     S
C1     H14     1.112   .     S
C1     C36     1.552   1_545 S
C2     C8      1.415   .     A
C2     C3      1.412   .     A
C2     C4      1.483   .     S
C3     H5      1.085   .     S
C3     N10     1.357   .     A
C4     C9      1.340   .     D
C4     H6      1.085   .     S
O7     C8      1.263   .     A
O7     Zn61    1.879   1_545 S
O7     Zn144   1.892   .     S
C8     C11     1.491   .     S
C9     C12     1.480   .     S
C9     C15     1.475   .     S
N10    Zn61    1.937   1_545 S
C11    C12     1.342   .     D
C11    C139    1.489   .     S
C12    H69     1.084   .     S
C15    N16     1.299   .     D
C15    H17     1.081   .     S
N16    C18     1.435   .     S
C18    C19     1.394   .     A
C18    C20     1.404   .     A
C19    C21     1.395   .     A
C19    H22     1.083   .     S
C20    C23     1.397   .     A
C20    H24     1.080   .     S
C21    C25     1.412   .     A
C21    H26     1.076   .     S
C23    C25     1.414   .     A
C23    H27     1.080   .     S
C25    C28     1.508   .     S
C28    C29     1.409   .     A
C28    C181    1.406   .     A
C29    H59     1.069   .     S
C29    C104    1.410   .     A
N30    C38     1.356   .     A
N30    C36     1.464   .     S
N30    Zn61    1.947   .     S
C31    C34     1.412   .     A
C31    C32     1.402   .     A
C31    C138    1.491   .     S
C32    C35     1.399   .     A
C32    H70     1.084   .     S
O33    C34     1.263   .     A
O33    Zn61    1.883   .     S
O33    Zn144   1.885   1_565 S
C34    C37     1.494   .     S
C35    C39     1.402   .     A
C35    C44     1.476   .     S
C36    H42     1.110   .     S
C36    H43     1.112   .     S
C36    C1      1.552   1_565 S
C37    C38     1.411   .     A
C37    C39     1.401   .     A
C38    H40     1.085   .     S
C39    H41     1.084   .     S
C44    N45     1.298   .     D
C44    H46     1.082   .     S
N45    C47     1.436   .     S
C47    C48     1.396   .     A
C47    C49     1.405   .     A
C48    C50     1.397   .     A
C48    H51     1.082   .     S
C49    C52     1.395   .     A
C49    H53     1.080   .     S
C50    C54     1.410   .     A
C50    H55     1.079   .     S
C52    C54     1.412   .     A
C52    H56     1.081   .     S
C54    C57     1.502   .     S
C57    C58     1.415   .     A
C57    C210    1.351   .     D
C58    H60     1.075   .     S
C58    C133    1.356   .     D
Zn61   O7      1.879   1_565 S
Zn61   N10     1.937   1_565 S
C62    C183    1.494   .     S
C62    N67     1.302   .     D
C62    H71     1.085   .     S
C63    C163    1.493   .     S
C63    N66     1.303   .     D
C63    H72     1.086   .     S
C64    C65     1.553   .     S
C64    N66     1.467   .     S
C64    H73     1.112   .     S
C64    H74     1.112   .     S
C65    N67     1.465   .     S
C65    H75     1.112   .     S
C65    H76     1.112   .     S
N66    Zn68    1.959   .     S
N67    Zn68    1.947   .     S
Zn68   O159    1.891   .     S
Zn68   O185    1.888   .     S
C77    N86     1.463   .     S
C77    H89     1.112   .     S
C77    H90     1.112   .     S
C77    C112    1.555   1_655 S
C78    C84     1.414   .     A
C78    C79     1.413   .     A
C78    C80     1.484   .     S
C79    H81     1.084   .     S
C79    N86     1.358   .     A
C80    C85     1.342   .     D
C80    H82     1.085   .     S
O83    C84     1.264   .     A
O83    Zn137   1.885   1_655 S
O83    Zn220   1.888   .     S
C84    C87     1.494   .     S
C85    C88     1.481   .     S
C85    C91     1.480   .     S
N86    Zn137   1.935   1_655 S
C87    C88     1.345   .     D
C87    C215    1.489   .     S
C88    H145    1.084   .     S
C91    N92     1.301   .     D
C91    H93     1.081   .     S
N92    C94     1.440   .     S
C94    C95     1.396   .     A
C94    C96     1.405   .     A
C95    C97     1.398   .     A
C95    H98     1.083   .     S
C96    C99     1.398   .     A
C96    H100    1.080   .     S
C97    C101    1.413   .     A
C97    H102    1.079   .     S
C99    C101    1.413   .     A
C99    H103    1.078   .     S
C101   C104    1.509   .     S
C104   C105    1.409   .     A
C105   H135    1.076   .     S
C105   C180    1.407   .     A
N106   C114    1.360   .     A
N106   C112    1.468   .     S
N106   Zn137   1.951   .     S
C107   C110    1.412   .     A
C107   C108    1.401   .     A
C107   C214    1.489   .     S
C108   C111    1.398   .     A
C108   H146    1.085   .     S
O109   C110    1.265   .     A
O109   Zn137   1.883   .     S
O109   Zn220   1.889   1_455 S
C110   C113    1.495   .     S
C111   C115    1.405   .     A
C111   C120    1.480   .     S
C112   H118    1.112   .     S
C112   H119    1.102   .     S
C112   C77     1.555   1_455 S
C113   C114    1.413   .     A
C113   C115    1.407   .     A
C114   H116    1.085   .     S
C115   H117    1.084   .     S
C120   N121    1.299   .     D
C120   H122    1.082   .     S
N121   C123    1.439   .     S
C123   C124    1.395   .     A
C123   C125    1.407   .     A
C124   C126    1.396   .     A
C124   H127    1.083   .     S
C125   C128    1.400   .     A
C125   H129    1.080   .     S
C126   C130    1.412   .     A
C126   H131    1.081   .     S
C128   C130    1.412   .     A
C128   H132    1.080   .     S
C130   C133    1.505   .     S
C133   C134    1.412   .     A
C134   H136    1.079   .     S
C134   C209    1.350   .     D
Zn137  O83     1.885   1_455 S
Zn137  N86     1.935   1_455 S
C138   N143    1.300   .     D
C138   H147    1.085   .     S
C139   N142    1.300   .     D
C139   H148    1.086   .     S
C140   C141    1.548   1_545 S
C140   N142    1.463   .     S
C140   H149    1.110   .     S
C140   H150    1.108   .     S
C141   C140    1.548   1_565 S
C141   N143    1.463   .     S
C141   H151    1.111   .     S
C141   H152    1.107   .     S
N142   Zn144   1.955   .     S
N143   Zn144   1.947   1_565 S
Zn144  N143    1.947   1_545 S
Zn144  O33     1.885   1_545 S
C153   N162    1.458   .     S
C153   H165    1.102   .     S
C153   H166    1.109   .     S
C153   C188    1.545   .     S
C154   C160    1.415   .     A
C154   C155    1.409   .     A
C154   C156    1.479   .     S
C155   H157    1.085   .     S
C155   N162    1.354   .     A
C156   C161    1.338   .     D
C156   H158    1.085   .     S
O159   C160    1.264   .     A
O159   Zn213   1.880   .     S
C160   C163    1.491   .     S
C161   C164    1.484   .     S
C161   C167    1.477   .     S
N162   Zn213   1.932   .     S
C163   C164    1.347   .     D
C164   H221    1.084   .     S
C167   N168    1.299   .     D
C167   H169    1.081   .     S
N168   C170    1.437   .     S
C170   C171    1.396   .     A
C170   C172    1.407   .     A
C171   C173    1.396   .     A
C171   H174    1.083   .     S
C172   C175    1.398   .     A
C172   H176    1.080   .     S
C173   C177    1.411   .     A
C173   H178    1.080   .     S
C175   C177    1.410   .     A
C175   H179    1.080   .     S
C177   C180    1.501   .     S
C180   C181    1.405   .     A
C181   H211    1.077   .     S
N182   C190    1.355   .     A
N182   C188    1.461   .     S
N182   Zn213   1.947   .     S
C183   C186    1.411   .     A
C183   C184    1.405   .     A
C184   C187    1.402   .     A
C184   H222    1.084   .     S
O185   C186    1.263   .     A
O185   Zn213   1.880   .     S
C186   C189    1.495   .     S
C187   C191    1.402   .     A
C187   C196    1.479   .     S
C188   H194    1.104   .     S
C188   H195    1.110   .     S
C189   C190    1.408   .     A
C189   C191    1.401   .     A
C190   H192    1.085   .     S
C191   H193    1.085   .     S
C196   N197    1.300   .     D
C196   H198    1.082   .     S
N197   C199    1.437   .     S
C199   C200    1.397   .     A
C199   C201    1.406   .     A
C200   C202    1.396   .     A
C200   H203    1.083   .     S
C201   C204    1.398   .     A
C201   H205    1.080   .     S
C202   C206    1.409   .     A
C202   H207    1.082   .     S
C204   C206    1.409   .     A
C204   H208    1.082   .     S
C206   C209    1.495   .     S
C209   C210    1.406   .     A
C210   H212    1.078   .     S
C214   N219    1.299   .     D
C214   H223    1.085   .     S
C215   N218    1.300   .     D
C215   H224    1.086   .     S
C216   C217    1.545   1_655 S
C216   N218    1.463   .     S
C216   H225    1.108   .     S
C216   H226    1.112   .     S
C217   C216    1.545   1_455 S
C217   N219    1.458   .     S
C217   H227    1.096   .     S
C217   H228    1.109   .     S
N218   Zn220   1.963   .     S
N219   Zn220   1.943   1_455 S
Zn220  N219    1.943   1_655 S
Zn220  O109    1.889   1_655 S
C229   N238    1.460   .     S
C229   H241    1.106   .     S
C229   H242    1.111   .     S
C229   C264    1.546   1_545 S
C230   C236    1.416   .     A
C230   C231    1.411   .     A
C230   C232    1.482   .     S
C231   H233    1.084   .     S
C231   N238    1.355   .     A
C232   C237    1.340   .     D
C232   H234    1.085   .     S
O235   C236    1.264   .     A
O235   Zn289   1.879   1_545 S
O235   Zn372   1.894   .     S
C236   C239    1.491   .     S
C237   C240    1.483   .     S
C237   C243    1.479   .     S
N238   Zn289   1.936   1_545 S
C239   C240    1.346   .     D
C239   C367    1.492   .     S
C240   H297    1.084   .     S
C243   N244    1.300   .     D
C243   H245    1.081   .     S
N244   C246    1.439   .     S
C246   C247    1.396   .     A
C246   C248    1.404   .     A
C247   C249    1.397   .     A
C247   H250    1.083   .     S
C248   C251    1.398   .     A
C248   H252    1.079   .     S
C249   C253    1.414   .     A
C249   H254    1.078   .     S
C251   C253    1.414   .     A
C251   H255    1.079   .     S
C253   C256    1.511   .     S
C256   C257    1.411   .     A
C256   C409    1.409   .     A
C257   H287    1.068   .     S
C257   C332    1.410   .     A
N258   C266    1.355   .     A
N258   C264    1.460   .     S
N258   Zn289   1.944   .     S
C259   C262    1.412   .     A
C259   C260    1.406   .     A
C259   C366    1.493   .     S
C260   C263    1.402   .     A
C260   H298    1.084   .     S
O261   C262    1.264   .     A
O261   Zn289   1.884   .     S
O261   Zn372   1.886   1_565 S
C262   C265    1.494   .     S
C263   C267    1.402   .     A
C263   C272    1.481   .     S
C264   H270    1.104   .     S
C264   H271    1.109   .     S
C264   C229    1.546   1_565 S
C265   C266    1.409   .     A
C265   C267    1.401   .     A
C266   H268    1.085   .     S
C267   H269    1.084   .     S
C272   N273    1.300   .     D
C272   H274    1.082   .     S
N273   C275    1.436   .     S
C275   C276    1.395   .     A
C275   C277    1.406   .     A
C276   C278    1.395   .     A
C276   H279    1.083   .     S
C277   C280    1.401   .     A
C277   H281    1.081   .     S
C278   C282    1.410   .     A
C278   H283    1.080   .     S
C280   C282    1.413   .     A
C280   H284    1.082   .     S
C282   C285    1.504   .     S
C285   C286    1.411   .     A
C285   C438    1.353   .     D
C286   H288    1.074   .     S
C286   C361    1.353   .     D
Zn289  O235    1.879   1_565 S
Zn289  N238    1.936   1_565 S
C290   C411    1.492   .     S
C290   N295    1.300   .     D
C290   H299    1.086   .     S
C291   C391    1.488   .     S
C291   N294    1.300   .     D
C291   H300    1.086   .     S
C292   C293    1.549   .     S
C292   N294    1.463   .     S
C292   H301    1.109   .     S
C292   H302    1.109   .     S
C293   N295    1.463   .     S
C293   H303    1.108   .     S
C293   H304    1.109   .     S
N294   Zn296   1.957   .     S
N295   Zn296   1.945   .     S
Zn296  O387    1.891   .     S
Zn296  O413    1.887   .     S
C305   N314    1.457   .     S
C305   H317    1.092   .     S
C305   H318    1.109   .     S
C305   C340    1.540   1_655 S
C306   C312    1.415   .     A
C306   C307    1.409   .     A
C306   C308    1.477   .     S
C307   H309    1.085   .     S
C307   N314    1.353   .     A
C308   C313    1.337   .     D
C308   H310    1.085   .     S
O311   C312    1.263   .     A
O311   Zn365   1.881   1_655 S
O311   Zn448   1.891   .     S
C312   C315    1.492   .     S
C313   C316    1.484   .     S
C313   C319    1.474   .     S
N314   Zn365   1.933   1_655 S
C315   C316    1.347   .     D
C315   C443    1.493   .     S
C316   H373    1.084   .     S
C319   N320    1.298   .     D
C319   H321    1.081   .     S
N320   C322    1.437   .     S
C322   C323    1.394   .     A
C322   C324    1.405   .     A
C323   C325    1.396   .     A
C323   H326    1.083   .     S
C324   C327    1.395   .     A
C324   H328    1.080   .     S
C325   C329    1.415   .     A
C325   H330    1.079   .     S
C327   C329    1.412   .     A
C327   H331    1.077   .     S
C329   C332    1.510   .     S
C332   C333    1.405   .     A
C333   H363    1.075   .     S
C333   C408    1.404   .     A
N334   C342    1.352   .     A
N334   C340    1.460   .     S
N334   Zn365   1.950   .     S
C335   C338    1.411   .     A
C335   C336    1.407   .     A
C335   C442    1.496   .     S
C336   C339    1.403   .     A
C336   H374    1.084   .     S
O337   C338    1.264   .     A
O337   Zn365   1.880   .     S
O337   Zn448   1.889   1_455 S
C338   C341    1.495   .     S
C339   C343    1.400   .     A
C339   C348    1.478   .     S
C340   H346    1.107   .     S
C340   H347    1.112   .     S
C340   C305    1.540   1_455 S
C341   C342    1.407   .     A
C341   C343    1.397   .     A
C342   H344    1.085   .     S
C343   H345    1.085   .     S
C348   N349    1.300   .     D
C348   H350    1.082   .     S
N349   C351    1.435   .     S
C351   C352    1.397   .     A
C351   C353    1.403   .     A
C352   C354    1.396   .     A
C352   H355    1.083   .     S
C353   C356    1.396   .     A
C353   H357    1.080   .     S
C354   C358    1.410   .     A
C354   H359    1.080   .     S
C356   C358    1.413   .     A
C356   H360    1.079   .     S
C358   C361    1.503   .     S
C361   C362    1.412   .     A
C362   H364    1.077   .     S
C362   C437    1.353   .     D
Zn365  O311    1.881   1_455 S
Zn365  N314    1.933   1_455 S
C366   N371    1.303   .     D
C366   H375    1.085   .     S
C367   N370    1.302   .     D
C367   H376    1.086   .     S
C368   C369    1.553   1_545 S
C368   N370    1.466   .     S
C368   H377    1.113   .     S
C368   H378    1.112   .     S
C369   C368    1.553   1_565 S
C369   N371    1.465   .     S
C369   H379    1.112   .     S
C369   H380    1.112   .     S
N370   Zn372   1.958   .     S
N371   Zn372   1.949   1_565 S
Zn372  N371    1.949   1_545 S
Zn372  O261    1.886   1_545 S
C381   N390    1.464   .     S
C381   H393    1.110   .     S
C381   H394    1.112   .     S
C381   C416    1.553   .     S
C382   C388    1.415   .     A
C382   C383    1.413   .     A
C382   C384    1.482   .     S
C383   H385    1.084   .     S
C383   N390    1.357   .     A
C384   C389    1.341   .     D
C384   H386    1.084   .     S
O387   C388    1.263   .     A
O387   Zn441   1.880   .     S
C388   C391    1.492   .     S
C389   C392    1.480   .     S
C389   C395    1.476   .     S
N390   Zn441   1.936   .     S
C391   C392    1.343   .     D
C392   H449    1.084   .     S
C395   N396    1.300   .     D
C395   H397    1.080   .     S
N396   C398    1.437   .     S
C398   C399    1.397   .     A
C398   C400    1.405   .     A
C399   C401    1.397   .     A
C399   H402    1.083   .     S
C400   C403    1.395   .     A
C400   H404    1.079   .     S
C401   C405    1.410   .     A
C401   H406    1.080   .     S
C403   C405    1.411   .     A
C403   H407    1.081   .     S
C405   C408    1.501   .     S
C408   C409    1.406   .     A
C409   H439    1.076   .     S
N410   C418    1.357   .     A
N410   C416    1.465   .     S
N410   Zn441   1.948   .     S
C411   C414    1.412   .     A
C411   C412    1.403   .     A
C412   C415    1.400   .     A
C412   H450    1.084   .     S
O413   C414    1.263   .     A
O413   Zn441   1.883   .     S
C414   C417    1.494   .     S
C415   C419    1.403   .     A
C415   C424    1.478   .     S
C416   H422    1.111   .     S
C416   H423    1.112   .     S
C417   C418    1.411   .     A
C417   C419    1.402   .     A
C418   H420    1.085   .     S
C419   H421    1.084   .     S
C424   N425    1.299   .     D
C424   H426    1.081   .     S
N425   C427    1.438   .     S
C427   C428    1.397   .     A
C427   C429    1.406   .     A
C428   C430    1.397   .     A
C428   H431    1.083   .     S
C429   C432    1.398   .     A
C429   H433    1.080   .     S
C430   C434    1.409   .     A
C430   H435    1.081   .     S
C432   C434    1.412   .     A
C432   H436    1.081   .     S
C434   C437    1.502   .     S
C437   C438    1.414   .     A
C438   H440    1.079   .     S
C442   N447    1.304   .     D
C442   H451    1.085   .     S
C443   N446    1.303   .     D
C443   H452    1.085   .     S
C444   C445    1.554   1_655 S
C444   N446    1.468   .     S
C444   H453    1.111   .     S
C444   H454    1.105   .     S
C445   C444    1.554   1_455 S
C445   N447    1.465   .     S
C445   H455    1.112   .     S
C445   H456    1.112   .     S
N446   Zn448   1.963   .     S
N447   Zn448   1.947   1_455 S
Zn448  N447    1.947   1_655 S
Zn448  O337    1.889   1_655 S
