# Supplementary material for: Photocatalytic CO2 reduction to syngas using metallosalen covalent organic frameworks
Source: Nat Commun. 2023 Nov 1;14:6971. doi: 10.1038/s41467-023-42757-7 (PMC10620383; doi:10.1038/s41467-023-42757-7)
Supplement: Supplementary file 4 — Supplementary Data 1 [file 41467_2023_42757_MOESM4_ESM.zip › CIF/ZnZn-TAPB-COF-1-cif/ZnZn-TAPB-COF-AB.cif]

data_Layer
_audit_creation_date              2023-04-16
_audit_creation_method            'Materials Studio'
_symmetry_space_group_name_H-M    'P63'
_symmetry_Int_Tables_number       173
_symmetry_cell_setting            hexagonal
loop_
_symmetry_equiv_pos_as_xyz
  x,y,z
  -y,x-y,z
  -x+y,-x,z
  -x,-y,z+1/2
  y,-x+y,z+1/2
  x-y,x,z+1/2
_cell_length_a                    49.8953
_cell_length_b                    49.8953
_cell_length_c                    14.8199
_cell_angle_alpha                 90.0000
_cell_angle_beta                  90.0000
_cell_angle_gamma                 120.0000
loop_
_atom_site_label
_atom_site_type_symbol
_atom_site_fract_x
_atom_site_fract_y
_atom_site_fract_z
_atom_site_U_iso_or_equiv
_atom_site_adp_type
_atom_site_occupancy
C1     C    -0.24307  -0.32864   0.31043   0.00000  Uiso   1.00
N2     N    -0.10349  -0.29706   0.30581   0.00000  Uiso   1.00
C3     C    -0.16625  -0.26611   0.23347   0.00000  Uiso   1.00
C4     C    -0.19792  -0.28306   0.24962   0.00000  Uiso   1.00
C5     C    -0.15304  -0.23465   0.21031   0.00000  Uiso   1.00
H6     H    -0.21260  -0.27152   0.24306   0.00000  Uiso   1.00
H7     H    -0.16857  -0.22456   0.19436   0.00000  Uiso   1.00
O8     O    -0.15798  -0.30769   0.26059   0.00000  Uiso   1.00
C9     C    -0.14698  -0.27876   0.24856   0.00000  Uiso   1.00
C10    C    -0.12089  -0.21500   0.20615   0.00000  Uiso   1.00
C11    C    -0.08262  -0.30630   0.34561   0.00000  Uiso   1.00
N12    N    -0.21192  -0.31317   0.27313   0.00000  Uiso   1.00
C13    C    -0.11313  -0.25744   0.25308   0.00000  Uiso   1.00
C14    C    -0.09372  -0.26684   0.29090   0.00000  Uiso   1.00
C15    C    -0.10118  -0.22628   0.23000   0.00000  Uiso   1.00
H16    H    -0.06908  -0.24847   0.30946   0.00000  Uiso   1.00
H17    H    -0.07505  -0.21005   0.23079   0.00000  Uiso   1.00
H18    H    -0.26031  -0.33146   0.25556   0.00000  Uiso   1.00
H19    H    -0.24439  -0.31422   0.36807   0.00000  Uiso   1.00
H20    H    -0.08523  -0.30729   0.42214   0.00000  Uiso   1.00
H21    H    -0.05773  -0.28869   0.32696   0.00000  Uiso   1.00
C22    C    -0.10832  -0.18207   0.18239   0.00000  Uiso   1.00
N23    N    -0.07862  -0.16309   0.18006   0.00000  Uiso   1.00
H24    H    -0.12473  -0.17306   0.16585   0.00000  Uiso   1.00
C25    C    -0.06327  -0.13048   0.16122   0.00000  Uiso   1.00
C26    C    -0.03165  -0.11288   0.18019   0.00000  Uiso   1.00
C27    C    -0.07870  -0.11560   0.12634   0.00000  Uiso   1.00
C28    C    -0.01568  -0.08080   0.16796   0.00000  Uiso   1.00
H29    H    -0.01859  -0.12467   0.20596   0.00000  Uiso   1.00
C30    C    -0.06283  -0.08346   0.11471   0.00000  Uiso   1.00
H31    H    -0.10422  -0.12974   0.10744   0.00000  Uiso   1.00
C32    C    -0.03124  -0.06567   0.13653   0.00000  Uiso   1.00
H33    H     0.01012  -0.06675   0.18351   0.00000  Uiso   1.00
H34    H    -0.07550  -0.07149   0.08734   0.00000  Uiso   1.00
C35    C    -0.01494  -0.03145   0.13035   0.00000  Uiso   1.00
N36    N     0.01641  -0.01485   0.13056   0.00000  Uiso   1.00
Zn37   Zn   -0.19066   0.13702   0.23945   0.00000  Uiso   1.00
C38    C    -0.09026   0.66197   0.31043   0.00000  Uiso   1.00
N39    N    -0.22984   0.63040   0.30581   0.00000  Uiso   1.00
C40    C    -0.16708   0.59945   0.23347   0.00000  Uiso   1.00
C41    C    -0.13541   0.61640   0.24962   0.00000  Uiso   1.00
C42    C    -0.18030   0.56798   0.21031   0.00000  Uiso   1.00
H43    H    -0.12073   0.60486   0.24306   0.00000  Uiso   1.00
H44    H    -0.16476   0.55790   0.19436   0.00000  Uiso   1.00
O45    O    -0.17535   0.64102   0.26059   0.00000  Uiso   1.00
C46    C    -0.18636   0.61210   0.24856   0.00000  Uiso   1.00
C47    C    -0.21244   0.54833   0.20615   0.00000  Uiso   1.00
C48    C    -0.25072   0.63963   0.34561   0.00000  Uiso   1.00
N49    N    -0.12141   0.64650   0.27313   0.00000  Uiso   1.00
C50    C    -0.22020   0.59077   0.25308   0.00000  Uiso   1.00
C51    C    -0.23962   0.60017   0.29090   0.00000  Uiso   1.00
C52    C    -0.23215   0.55962   0.23000   0.00000  Uiso   1.00
H53    H    -0.26425   0.58181   0.30946   0.00000  Uiso   1.00
H54    H    -0.25828   0.54338   0.23079   0.00000  Uiso   1.00
H55    H    -0.07303   0.66480   0.25556   0.00000  Uiso   1.00
H56    H    -0.08894   0.64755   0.36807   0.00000  Uiso   1.00
H57    H    -0.24810   0.64063   0.42214   0.00000  Uiso   1.00
H58    H    -0.27561   0.62202   0.32696   0.00000  Uiso   1.00
C59    C    -0.22501   0.51540   0.18239   0.00000  Uiso   1.00
N60    N    -0.25471   0.49642   0.18006   0.00000  Uiso   1.00
H61    H    -0.20861   0.50640   0.16585   0.00000  Uiso   1.00
C62    C    -0.27006   0.46382   0.16122   0.00000  Uiso   1.00
C63    C    -0.30168   0.44622   0.18019   0.00000  Uiso   1.00
C64    C    -0.25464   0.44893   0.12634   0.00000  Uiso   1.00
C65    C    -0.31765   0.41413   0.16796   0.00000  Uiso   1.00
H66    H    -0.31474   0.45800   0.20596   0.00000  Uiso   1.00
C67    C    -0.27051   0.41679   0.11471   0.00000  Uiso   1.00
H68    H    -0.22911   0.46307   0.10744   0.00000  Uiso   1.00
C69    C    -0.30209   0.39900   0.13653   0.00000  Uiso   1.00
H70    H    -0.34345   0.40008   0.18351   0.00000  Uiso   1.00
H71    H    -0.25783   0.40482   0.08734   0.00000  Uiso   1.00
C72    C    -0.31839   0.36478   0.13035   0.00000  Uiso   1.00
C73    C    -0.34974   0.34818   0.13056   0.00000  Uiso   1.00
Zn74   Zn   -0.14267   0.19631   0.23945   0.00000  Uiso   1.00
H75    H    -0.36371   0.36058   0.13092   0.00000  Uiso   1.00
loop_
_geom_bond_atom_site_label_1
_geom_bond_atom_site_label_2
_geom_bond_distance
_geom_bond_site_symmetry_2
_ccdc_geom_bond_type
C1     N12     1.455   .     S
C1     H18     1.140   .     S
C1     H19     1.140   .     S
C1     C48     1.523   1_545 S
N2     C14     1.351   .     A
N2     C11     1.458   .     S
N2     Zn37    1.883   2     S
C3     C9      1.407   .     A
C3     C4      1.390   .     A
C3     C5      1.408   .     A
C4     H6      1.140   .     S
C4     N12     1.348   .     A
C5     C10     1.402   .     A
C5     H7      1.140   .     S
O8     C9      1.274   .     A
O8     Zn37    1.797   2     S
O8     Zn74    1.791   2     S
C9     C13     1.480   .     S
C10    C15     1.401   .     A
C10    C22     1.479   .     S
C11    H20     1.140   .     S
C11    H21     1.140   .     S
C11    C38     1.523   1_545 S
N12    Zn74    1.876   2     S
C13    C14     1.388   .     A
C13    C15     1.401   .     A
C14    H16     1.140   .     S
C15    H17     1.140   .     S
C22    N23     1.300   .     D
C22    H24     1.140   .     S
N23    C25     1.437   .     S
C25    C26     1.398   .     A
C25    C27     1.408   .     A
C26    C28     1.398   .     A
C26    H29     1.140   .     S
C27    C30     1.400   .     A
C27    H31     1.140   .     S
C28    C32     1.406   .     A
C28    H33     1.140   .     S
C30    C32     1.406   .     A
C30    H34     1.140   .     S
C32    C35     1.482   .     S
C35    N36     1.355   .     A
C35    N36     1.355   3     A
N36    C35     1.355   2     A
Zn37   N49     1.876   3_455 S
Zn37   O8      1.797   3     S
Zn37   O45     1.791   3_455 S
Zn37   N2      1.883   3     S
C38    N49     1.455   .     S
C38    H55     1.140   .     S
C38    H56     1.140   .     S
C38    C11     1.523   1_565 S
N39    C51     1.351   .     A
N39    C48     1.458   .     S
N39    Zn74    1.883   2_565 S
C40    C46     1.407   .     A
C40    C41     1.390   .     A
C40    C42     1.408   .     A
C41    H43     1.140   .     S
C41    N49     1.348   .     A
C42    C47     1.402   .     A
C42    H44     1.140   .     S
O45    C46     1.274   .     A
O45    Zn74    1.797   2_565 S
O45    Zn37    1.791   2_565 S
C46    C50     1.480   .     S
C47    C52     1.401   .     A
C47    C59     1.479   .     S
C48    H57     1.140   .     S
C48    H58     1.140   .     S
C48    C1      1.523   1_565 S
N49    Zn37    1.876   2_565 S
C50    C51     1.388   .     A
C50    C52     1.401   .     A
C51    H53     1.140   .     S
C52    H54     1.140   .     S
C59    N60     1.300   .     D
C59    H61     1.140   .     S
N60    C62     1.437   .     S
C62    C63     1.398   .     A
C62    C64     1.408   .     A
C63    C65     1.398   .     A
C63    H66     1.140   .     S
C64    C67     1.400   .     A
C64    H68     1.140   .     S
C65    C69     1.406   .     A
C65    H70     1.140   .     S
C67    C69     1.406   .     A
C67    H71     1.140   .     S
C69    C72     1.482   .     S
C72    C73     1.355   .     A
C72    C73     1.355   3_455 A
C73    C72     1.355   2_565 A
C73    H75     1.140   .     S
Zn74   N12     1.876   3     S
Zn74   O45     1.797   3_455 S
Zn74   O8      1.791   3     S
Zn74   N39     1.883   3_455 S
