# Supplementary material for: Photocatalytic CO2 reduction to syngas using metallosalen covalent organic frameworks
Source: Nat Commun. 2023 Nov 1;14:6971. doi: 10.1038/s41467-023-42757-7 (PMC10620383; doi:10.1038/s41467-023-42757-7)
Supplement: Supplementary file 5 — Source Data [file 41467_2023_42757_MOESM5_ESM.xlsx]

## Sheet: Figure 2
Figure 2. (g-i) experimental and simulated PXRD patterns for AA stacking and AB stacking mode (inset: simulated structure) of Zn-TAPB-COF-1, ZnZn-TAPB-COF-1 and Co-TAPT-COF-1, respectively.
Zn-TAPB-COF-1									ZnZn-TAPB-COF-1									Co-TAPT-COF-1
2theta1	exp.	2theta2	AA	2theta3	AB	2theta4	brag-AA		2theta1	AA	2theta2	AB	2theta3	exp	2theta4	brag-AA		2theta1	AA	2theta2	AB	2theta3	exp	2theta4	brag-AA
1	1229.17	1	17.5204	1	0	2.03526	-5		1	0	1	0	1	1862.5	2.04284	-5		1	0	1	0	1	1504.17	2.03526	-5
1.02	1116.67	1.02	18.1779	1.02	0	2.04031	-5		1.02	0	1.02	0	1.02	1808.33	2.04792	-5		1.02	0	1.02	0	1.02	1383.33	2.04031	-5
1.04	1150	1.04	18.8732	1.04	0	3.52554	-5		1.04	0	1.04	0	1.04	1700	3.53868	-5		1.04	0	1.04	0	1.04	1362.5	3.52554	-5
1.06	1066.67	1.06	19.6091	1.06	0	3.5343	-5		1.06	0	1.06	0	1.06	1754.17	3.54747	-5		1.06	0	1.06	0	1.06	1400	3.5343	-5
1.08	1050	1.08	20.3888	1.08	0	4.07116	-5		1.08	0	1.08	0	1.08	1620.83	4.08633	-5		1.08	0	1.08	0	1.08	1350	4.07116	-5
1.1	1133.33	1.1	21.216	1.1	0	4.08128	-5		1.1	0	1.1	0	1.1	1595.83	4.09649	-5		1.1	0	1.1	0	1.1	1366.67	4.08128	-5
1.12	929.167	1.12	22.0944	1.12	0	5.38648	-5		1.12	0	1.12	0	1.12	1683.33	5.40657	-5		1.12	0	1.12	0	1.12	1329.17	5.38648	-5
1.14	1095.83	1.14	23.0286	1.14	0	5.38648	-5		1.14	0	1.14	0	1.14	1545.83	5.40657	-5		1.14	0	1.14	0	1.14	1291.67	5.38648	-5
1.16	1045.83	1.16	24.0232	1.16	0	5.39988	-5		1.16	0	1.16	0	1.16	1579.17	5.42001	-5		1.16	0	1.16	0	1.16	1187.5	5.39988	-5
1.18	1075	1.18	25.0836	1.18	0	5.39988	-5		1.18	0	1.18	0	1.18	1420.83	5.42001	-5		1.18	0	1.18	0	1.18	1375	5.39988	-5
1.2	991.667	1.2	26.2157	1.2	0	6.10834	-5		1.2	0	1.2	0	1.2	1479.17	6.13112	-5		1.2	0	1.2	0	1.2	1237.5	6.10834	-5
1.22	987.5	1.22	27.4261	1.22	0	6.12354	-5		1.22	0	1.22	0	1.22	1512.5	6.14637	-5		1.22	0	1.22	0	1.22	1237.5	6.12354	-5
1.24	1000	1.24	28.7222	1.24	0	7.05442	-5		1.24	0	1.24	0	1.24	1445.83	7.08074	-5		1.24	0	1.24	0	1.24	1237.5	7.05442	-5
1.26	1125	1.26	30.1123	1.26	0	7.07197	-5		1.26	0	1.26	0	1.26	1504.17	7.09836	-5		1.26	0	1.26	0	1.26	1279.17	7.07197	-5
1.28	1012.5	1.28	31.6057	1.28	0	7.34286	-5		1.28	0	1.28	0	1.28	1270.83	7.37026	-5		1.28	0	1.28	0	1.28	1216.67	7.34286	-5
1.3	1037.5	1.3	33.2129	1.3	0	7.34286	-5		1.3	0	1.3	0	1.3	1341.67	7.37026	-5		1.3	0	1.3	0	1.3	1154.17	7.34286	-5
1.32	983.333	1.32	34.9457	1.32	0	7.36113	-5		1.32	0	1.32	0	1.32	1287.5	7.3886	-5		1.32	0	1.32	0	1.32	1179.17	7.36113	-5
1.34	1008.33	1.34	36.8174	1.34	0	7.36113	-5		1.34	0	1.34	0	1.34	1304.17	7.3886	-5		1.34	0	1.34	0	1.34	1220.83	7.36113	-5
1.36	1000	1.36	38.8435	1.36	0	8.14746	-5		1.36	0	1.36	0	1.36	1366.67	8.17787	-5		1.36	0	1.36	0	1.36	1175	8.14746	-5
1.38	987.5	1.38	41.0412	1.38	0	8.16774	-5		1.38	0	1.38	0	1.38	1425	8.19823	-5		1.38	0	1.38	0	1.38	1129.17	8.16774	-5
1.4	1125	1.4	43.4305	1.4	0	8.8799	-5		1.4	0	1.4	0	1.4	1375	8.91305	-5		1.4	0	1.4	0	1.4	1137.5	8.8799	-5
1.42	1108.33	1.42	46.0342	1.42	0	8.8799	-5		1.42	0	1.42	0	1.42	1170.83	8.91305	-5		1.42	0	1.42	0	1.42	1050	8.8799	-5
1.44	1070.83	1.44	48.8789	1.44	0	8.90201	-5		1.44	0	1.44	0	1.44	1270.83	8.93524	-5		1.44	0	1.44	0	1.44	1179.17	8.90201	-5
1.46	995.833	1.46	51.995	1.46	0	8.90201	-5		1.46	0	1.46	0	1.46	1295.83	8.93524	-5		1.46	0	1.46	0	1.46	1241.67	8.90201	-5
1.48	975	1.48	55.4183	1.48	0	9.33656	-5		1.48	0	1.48	0	1.48	1291.67	9.37142	-5		1.48	0	1.48	0	1.48	1170.83	9.33656	-5
1.5	1041.67	1.5	59.1902	1.5	0	9.33656	-5		1.5	0	1.5	0	1.5	1329.17	9.37142	-5		1.5	0	1.5	0	1.5	1291.67	9.33656	-5
1.52	1183.33	1.52	63.3596	1.52	0	9.35981	-5		1.52	0	1.52	0	1.52	1345.83	9.39476	-5		1.52	0	1.52	0	1.52	1183.33	9.35981	-5
1.54	1104.17	1.54	67.9844	1.54	0	9.35981	-5		1.54	0	1.54	0	1.54	1358.33	9.39476	-5		1.54	0	1.54	0	1.54	1125	9.35981	-5
1.56	950	1.56	73.133	1.56	0	10.1892	-5		1.56	0	1.56	0	1.56	1337.5	10.2272	-5		1.56	0	1.56	0	1.56	1287.5	10.1892	-5
1.58	1029.17	1.58	78.8875	1.58	0	10.2146	-5		1.58	0	1.58	0	1.58	1395.83	10.2527	-5		1.58	0	1.58	0	1.58	1229.17	10.2146	-5
1.6	1204.17	1.6	85.3464	1.6	0	10.59	-5		1.6	0.000866458	1.6	0.000866458	1.6	1479.17	10.6296	-5		1.6	0.0123	1.6	0.0123	1.6	1391.67	10.59	-5
1.62	1166.67	1.62	92.629	1.62	0	10.6164	-5		1.62	0.05611	1.62	0.05611	1.62	1441.67	10.6561	-5		1.62	0.0858	1.62	0.0858	1.62	1258.33	10.6164	-5
1.64	1154.17	1.64	100.881	1.64	0	10.7849	-5		1.64	0.12454	1.64	0.12454	1.64	1516.67	10.8252	-5		1.64	0.12998	1.64	0.12998	1.64	1362.5	10.7849	-5
1.66	1079.17	1.66	110.282	1.66	0	10.7849	-5		1.66	0.14086	1.66	0.14086	1.66	1329.17	10.8252	-5		1.66	0.14409	1.66	0.14409	1.66	1266.67	10.7849	-5
1.68	1225	1.68	121.053	1.68	0	10.8118	-5		1.68	0.15668	1.68	0.15668	1.68	1408.33	10.8522	-5		1.68	0.16063	1.68	0.16063	1.68	1433.33	10.8118	-5
1.7	1204.17	1.7	133.474	1.7	0	10.8118	-5		1.7	0.17532	1.7	0.17532	1.7	1429.17	10.8522	-5		1.7	0.18018	1.7	0.18018	1.7	1191.67	10.8118	-5
1.72	1325	1.72	147.897	1.72	0	11.3498	-5		1.72	0.19749	1.72	0.19749	1.72	1625	11.3922	-5		1.72	0.20353	1.72	0.20353	1.72	1437.5	11.3498	-5
1.74	1341.67	1.74	164.774	1.74	0	11.3498	-5		1.74	0.22415	1.74	0.22415	1.74	1508.33	11.3922	-5		1.74	0.23171	1.74	0.23171	1.74	1495.83	11.3498	-5
1.76	1408.33	1.76	184.689	1.76	0.000480917	11.3781	-5		1.76	0.25658	1.76	0.25658	1.76	1620.83	11.4206	-5		1.76	0.26617	1.76	0.26617	1.76	1354.17	11.3781	-5
1.78	1458.33	1.78	208.41	1.78	0.0283	11.3781	-5		1.78	0.29656	1.78	0.29656	1.78	1708.33	11.4206	-5		1.78	0.30891	1.78	0.30891	1.78	1545.83	11.3781	-5
1.8	1570.83	1.8	236.964	1.8	0.06269	12.2341	-5		1.8	0.34666	1.8	0.34666	1.8	1812.5	12.2799	-5		1.8	0.3628	1.8	0.3628	1.8	1683.33	12.2341	-5
1.82	1504.17	1.82	271.739	1.82	0.07096	12.2646	-5		1.82	0.41056	1.82	0.41056	1.82	1895.83	12.3105	-5		1.82	0.43207	1.82	0.43207	1.82	1700	12.2646	-5
1.84	1641.67	1.84	314.658	1.84	0.07893	12.4035	-5		1.84	0.49382	1.84	0.49382	1.84	1975	12.4499	-5		1.84	0.52316	1.84	0.52316	1.84	1829.17	12.4035	-5
1.86	1641.67	1.86	368.43	1.86	0.08833	12.4035	-5		1.86	0.60509	1.86	0.60509	1.86	2025	12.4499	-5		1.86	0.64622	1.86	0.64622	1.86	1787.5	12.4035	-5
1.88	1912.5	1.88	436.972	1.88	0.09951	12.4345	-5		1.88	0.75842	1.88	0.75842	1.88	2179.17	12.481	-5		1.88	0.81806	1.88	0.81806	1.88	1962.5	12.4345	-5
1.9	1795.83	1.9	526.121	1.9	0.11294	12.4345	-5		1.9	0.97779	1.9	0.97779	1.9	2308.33	12.481	-5		1.9	1.06805	1.9	1.06805	1.9	1866.67	12.4345	-5
1.92	1933.33	1.92	644.996	1.92	0.12929	12.7357	-5		1.92	1.30687	1.92	1.30687	1.92	2200	12.7834	-5		1.92	1.45114	1.92	1.45114	1.92	2212.5	12.7357	-5
1.94	2191.67	1.94	809.022	1.94	0.14945	12.7357	-5		1.94	1.8317	1.94	1.8317	1.94	2587.5	12.7834	-5		1.94	2.0796	1.94	2.0796	1.94	2129.17	12.7357	-5
1.96	2375	1.96	1047.1	1.96	0.1747	12.7675	-5		1.96	2.74295	1.96	2.74295	1.96	2616.67	12.8153	-5		1.96	3.22635	1.96	3.22635	1.96	2187.5	12.7675	-5
1.98	2391.67	1.98	1416.88	1.98	0.20692	12.7675	-5		1.98	4.69667	1.98	4.69667	1.98	2858.33	12.8153	-5		1.98	6.21363	1.98	6.21363	1.98	2445.83	12.7675	-5
2	2429.17	2	2028.19	2	0.24891	13.3757	-5		2	12.4988	2	12.4988	2	2825	13.4258	-5		2	20.3801	2	20.3801	2	2358.33	13.3757	-5
2.02	2800	2.02	3059.28	2.02	0.30503	13.3757	-5		2.02	46.1031	2.02	46.1031	2.02	3166.67	13.4258	-5		2.02	67.1715	2.02	67.1715	2.02	2629.17	13.3757	-5
2.04	2858.33	2.04	4726.13	2.04	0.38238	13.4091	-5		2.04	100	2.04	100	2.04	3250	13.4593	-5		2.04	100	2.04	100	2.04	2912.5	13.4091	-5
2.06	2795.83	2.06	7105.95	2.06	0.49308	13.4091	-5		2.06	72.8012	2.06	72.8012	2.06	3216.67	13.4593	-5		2.06	49.2677	2.06	49.2677	2.06	3137.5	13.4091	-5
2.08	3225	2.08	9518.2	2.08	0.6592	14.1358	-5		2.08	22.9268	2.08	22.9268	2.08	2825	14.1887	-5		2.08	13.5315	2.08	13.5315	2.08	3362.5	14.1358	-5
2.1	3270.83	2.1	10000	2.1	0.92426	14.1711	-5		2.1	6.77277	2.1	6.77277	2.1	2637.5	14.2241	-5		2.1	4.86591	2.1	4.86591	2.1	3220.83	14.1711	-5
2.12	3591.67	2.12	7996.72	2.12	1.38484	14.283	-5		2.12	3.40812	2.12	3.40812	2.12	2354.17	14.3365	-5		2.12	2.7886	2.12	2.7886	2.12	3208.33	14.283	-5
2.14	3612.5	2.14	5460.9	2.14	2.37544	14.283	-5		2.14	2.17818	2.14	2.17818	2.14	1983.33	14.3365	-5		2.14	1.85057	2.14	1.85057	2.14	3125	14.283	-5
2.16	3470.83	2.16	3543.76	2.16	6.34854	14.283	-5		2.16	1.5128	2.16	1.5128	2.16	1808.33	14.3365	-5		2.16	1.3149	2.16	1.3149	2.16	3170.83	14.283	-5
2.18	3916.67	2.18	2320.68	2.18	23.3791	14.3187	-5		2.18	1.10963	2.18	1.10963	2.18	1545.83	14.3723	-5		2.18	0.98078	2.18	0.98078	2.18	2729.17	14.3187	-5
2.2	3479.17	2.2	1590.44	2.2	50.3818	14.3187	-5		2.2	0.8477	2.2	0.8477	2.2	1400	14.3723	-5		2.2	0.75894	2.2	0.75894	2.2	2225	14.3187	-5
2.22	3137.5	2.22	1154.49	2.22	36.4978	14.3187	-5		2.22	0.66826	2.22	0.66826	2.22	1125	14.3723	-5		2.22	0.60438	2.22	0.60438	2.22	1833.33	14.3187	-5
2.24	2941.67	2.24	880.354	2.24	11.4856	14.7161	-5		2.24	0.54011	2.24	0.54011	2.24	950	14.7712	-5		2.24	0.49249	2.24	0.49249	2.24	1670.83	14.7161	-5
2.26	2545.83	2.26	695.531	2.26	3.39955	14.7161	-5		2.26	0.44548	2.26	0.44548	2.26	845.833	14.7712	-5		2.26	0.40894	2.26	0.40894	2.26	1391.67	14.7161	-5
2.28	2087.5	2.28	563.585	2.28	1.7124	14.7529	-5		2.28	0.37364	2.28	0.37364	2.28	804.167	14.8081	-5		2.28	0.34493	2.28	0.34493	2.28	1295.83	14.7529	-5
2.3	1850	2.3	465.648	2.3	1.09479	14.7529	-5		2.3	0.31783	2.3	0.31783	2.3	633.333	14.8081	-5		2.3	0.29482	2.3	0.29482	2.3	1037.5	14.7529	-5
2.32	1591.67	2.32	390.941	2.32	0.76054	15.4115	-5		2.32	0.27364	2.32	0.27364	2.32	566.667	15.4692	-5		2.32	0.25487	2.32	0.25487	2.32	970.833	15.4115	-5
2.34	1350	2.34	332.718	2.34	0.55795	15.4115	-5		2.34	0.23804	2.34	0.23804	2.34	483.333	15.4692	-5		2.34	0.22251	2.34	0.22251	2.34	862.5	15.4115	-5
2.36	1170.83	2.36	286.515	2.36	0.42631	15.45	-5		2.36	0.20895	2.36	0.20895	2.36	470.833	15.5079	-5		2.36	0.19593	2.36	0.19593	2.36	691.667	15.45	-5
2.38	1033.33	2.38	249.27	2.38	0.33611	15.45	-5		2.38	0.18488	2.38	0.18488	2.38	483.333	15.5079	-5		2.38	0.17384	2.38	0.17384	2.38	620.833	15.45	-5
2.4	733.333	2.4	218.829	2.4	0.27169	15.9465	-5		2.4	0.16474	2.4	0.16474	2.4	441.667	16.0063	-5		2.4	0.15528	2.4	0.15528	2.4	654.167	15.9465	-5
2.42	733.333	2.42	193.646	2.42	0.2241	15.9465	-5		2.42	0.14772	2.42	0.14772	2.42	395.833	16.0063	-5		2.42	0.13954	2.42	0.13954	2.42	591.667	15.9465	-5
2.44	637.5	2.44	172.586	2.44	0.18797	15.9863	-5		2.44	0.1332	2.44	0.1332	2.44	375	16.0463	-5		2.44	0.12463	2.44	0.12463	2.44	533.333	15.9863	-5
2.46	637.5	2.46	154.804	2.46	0.15991	15.9863	-5		2.46	0.09291	2.46	0.09291	2.46	375	16.0463	-5		2.46	0.06115	2.46	0.06115	2.46	554.167	15.9863	-5
2.48	587.5	2.48	139.658	2.48	0.13768	16.2075	-5		2.48	0.01638	2.48	0.01638	2.48	404.167	16.2683	-5		2.48	0.00197	2.48	0.00197	2.48	466.667	16.2075	-5
2.5	500	2.5	126.658	2.5	0.11977	16.2075	-5		2.5	0	2.5	0	2.5	395.833	16.2683	-5		2.5	0	2.5	0	2.5	487.5	16.2075	-5
2.52	466.667	2.52	115.42	2.52	0.10514	16.248	-5		2.52	0	2.52	0	2.52	308.333	16.309	-5		2.52	0	2.52	0	2.52	416.667	16.248	-5
2.54	437.5	2.54	105.644	2.54	0.09304	16.248	-5		2.54	0	2.54	0	2.54	320.833	16.309	-5		2.54	0	2.54	0	2.54	429.167	16.248	-5
2.56	433.333	2.56	97.0899	2.56	0.0829	16.3365	-5		2.56	0	2.56	0	2.56	308.333	16.3978	-5		2.56	0	2.56	0	2.56	283.333	16.3365	-5
2.58	395.833	2.58	89.5653	2.58	0.07434	16.3773	-5		2.58	0	2.58	0	2.58	266.667	16.4388	-5		2.58	0	2.58	0	2.58	354.167	16.3773	-5
2.6	383.333	2.6	82.9146	2.6	0.06703	16.7177	-5		2.6	0	2.6	0	2.6	262.5	16.7804	-5		2.6	0	2.6	0	2.6	425	16.7177	-5
2.62	350	2.62	77.0105	2.62	0.0464	16.7177	-5		2.62	0	2.62	0	2.62	212.5	16.7804	-5		2.62	0	2.62	0	2.62	391.667	16.7177	-5
2.64	375	2.64	71.7483	2.64	0.00802	16.7595	-5		2.64	0	2.64	0	2.64	270.833	16.8224	-5		2.64	0	2.64	0	2.64	312.5	16.7595	-5
2.66	258.333	2.66	67.0413	2.66	0	16.7595	-5		2.66	0	2.66	0	2.66	333.333	16.8224	-5		2.66	0	2.66	0	2.66	341.667	16.7595	-5
2.68	275	2.68	62.8169	2.68	0	17.4558	-5		2.68	0	2.68	0	2.68	262.5	17.5213	-5		2.68	0	2.68	0	2.68	325	17.4558	-5
2.7	237.5	2.7	59.0147	2.7	0	17.4558	-5		2.7	0	2.7	0	2.7	225	17.5213	-5		2.7	0	2.7	0	2.7	295.833	17.4558	-5
2.72	254.167	2.72	57.6478	2.72	0	17.4995	-5		2.72	0	2.72	0	2.72	241.667	17.5652	-5		2.72	0	2.72	0	2.72	300	17.4995	-5
2.74	275	2.74	54.6015	2.74	0	17.4995	-5		2.74	0	2.74	0	2.74	225	17.5652	-5		2.74	0	2.74	0	2.74	241.667	17.4995	-5
2.76	316.667	2.76	51.8483	2.76	0	17.6952	-5		2.76	0	2.76	0	2.76	245.833	17.7616	-5		2.76	0	2.76	0	2.76	295.833	17.6952	-5
2.78	237.5	2.78	49.3569	2.78	0	17.7395	-5		2.78	0	2.78	0	2.78	354.167	17.8061	-5		2.78	0	2.78	0	2.78	358.333	17.7395	-5
2.8	300	2.8	47.1007	2.8	0	17.8137	-5		2.8	0	2.8	0	2.8	275	17.8806	-5		2.8	0	2.8	0	2.8	304.167	17.8137	-5
2.82	237.5	2.82	45.0567	2.82	0	17.8137	-5		2.82	0	2.82	0	2.82	312.5	17.8806	-5		2.82	0	2.82	0	2.82	320.833	17.8137	-5
2.84	262.5	2.84	43.2053	2.84	0	17.8583	-5		2.84	0	2.84	0	2.84	291.667	17.9254	-5		2.84	0	2.84	0	2.84	316.667	17.8583	-5
2.86	304.167	2.86	41.5295	2.86	0	17.8583	-5		2.86	0	2.86	0	2.86	212.5	17.9254	-5		2.86	0	2.86	0	2.86	341.667	17.8583	-5
2.88	237.5	2.88	40.0151	2.88	0	18.1648	-5		2.88	0	2.88	0	2.88	220.833	18.233	-5		2.88	0	2.88	0	2.88	287.5	18.1648	-5
2.9	245.833	2.9	38.6498	2.9	0	18.1648	-5		2.9	0	2.9	0	2.9	275	18.233	-5		2.9	0	2.9	0	2.9	258.333	18.1648	-5
2.92	258.333	2.92	37.4233	2.92	0	18.2103	-5		2.92	0	2.92	0	2.92	329.167	18.2787	-5		2.92	0	2.92	0	2.92	320.833	18.2103	-5
2.94	275	2.94	36.3268	2.94	0	18.2103	-5		2.94	0	2.94	0	2.94	270.833	18.2787	-5		2.94	0	2.94	0	2.94	325	18.2103	-5
2.96	266.667	2.96	35.3534	2.96	0	18.3953	-5		2.96	0	2.96	0	2.96	341.667	18.4644	-5		2.96	0	2.96	0	2.96	291.667	18.3953	-5
2.98	245.833	2.98	34.4974	2.98	0	18.4414	-5		2.98	0	2.98	0	2.98	254.167	18.5107	-5		2.98	0	2.98	0	2.98	308.333	18.4414	-5
3	241.667	3	33.7545	3	0	18.7358	-5		3	0	3	0	3	266.667	18.8063	-5		3	0	3	0	3	291.667	18.7358	-5
3.02	225	3.02	33.1219	3.02	0	18.7358	-5		3.02	0	3.02	0	3.02	304.167	18.8063	-5		3.02	0	3.02	0	3.02	329.167	18.7358	-5
3.04	245.833	3.04	32.5981	3.04	0	18.7828	-5		3.04	0	3.04	0	3.04	250	18.8534	-5		3.04	0	3.04	0	3.04	279.167	18.7828	-5
3.06	216.667	3.06	32.1829	3.06	0	18.7828	-5		3.06	0	3.06	0	3.06	191.667	18.8534	-5		3.06	0	3.06	0	3.06	279.167	18.7828	-5
3.08	279.167	3.08	31.8779	3.08	0	19.5082	-5		3.08	0	3.08	0	3.08	245.833	19.5816	-5		3.08	0	3.08	0	3.08	275	19.5082	-5
3.1	304.167	3.1	31.686	3.1	0	19.5082	-5		3.1	5.05301e-05	3.1	0.000203126	3.1	333.333	19.5816	-5		3.1	0.00406	3.1	0.01691	3.1	275	19.5082	-5
3.12	258.333	3.12	31.6122	3.12	0	19.5082	-5		3.12	0.000792403	3.12	0.00319	3.12	270.833	19.5816	-5		3.12	0.01199	3.12	0.04993	3.12	333.333	19.5082	-5
3.14	262.5	3.14	31.6636	3.14	0	19.5082	-5		3.14	0.00153	3.14	0.00615	3.14	312.5	19.5816	-5		3.14	0.01459	3.14	0.06078	3.14	300	19.5082	-5
3.16	283.333	3.16	31.8499	3.16	0	19.5571	-5		3.16	0.00173	3.16	0.00695	3.16	295.833	19.6307	-5		3.16	0.01622	3.16	0.06754	3.16	333.333	19.5571	-5
3.18	275	3.18	32.1839	3.18	0	19.5571	-5		3.18	0.00192	3.18	0.00773	3.18	308.333	19.6307	-5		3.18	0.01813	3.18	0.07548	3.18	358.333	19.5571	-5
3.2	304.167	3.2	32.6824	3.2	0	19.5571	-5		3.2	0.00215	3.2	0.00866	3.2	341.667	19.6307	-5		3.2	0.02039	3.2	0.08492	3.2	354.167	19.5571	-5
3.22	220.833	3.22	33.3669	3.22	0	19.5571	-5		3.22	0.00243	3.22	0.00977	3.22	391.667	19.6307	-5		3.22	0.02311	3.22	0.09623	3.22	400	19.5571	-5
3.24	212.5	3.24	34.2654	3.24	0	19.7235	-5		3.24	0.00276	3.24	0.0111	3.24	345.833	19.7977	-5		3.24	0.0264	3.24	0.10996	3.24	304.167	19.7235	-5
3.26	250	3.26	35.414	3.26	0	19.7235	-5		3.26	0.00316	3.26	0.01272	3.26	316.667	19.7977	-5		3.26	0.03046	3.26	0.12685	3.26	308.333	19.7235	-5
3.28	333.333	3.28	36.8599	3.28	0	19.773	-5		3.28	0.00366	3.28	0.01473	3.28	320.833	19.8474	-5		3.28	0.03553	3.28	0.14795	3.28	345.833	19.773	-5
3.3	254.167	3.3	38.6647	3.3	0	19.773	-5		3.3	0.00429	3.3	0.01725	3.3	383.333	19.8474	-5		3.3	0.04196	3.3	0.17475	3.3	391.667	19.773	-5
3.32	391.667	3.32	40.9105	3.32	0	20.1475	-5		3.32	0.00509	3.32	0.02047	3.32	329.167	20.2234	-5		3.32	0.05032	3.32	0.20954	3.32	325	20.1475	-5
3.34	287.5	3.34	43.7079	3.34	0	20.1475	-5		3.34	0.00614	3.34	0.02469	3.34	462.5	20.2234	-5		3.34	0.06142	3.34	0.25579	3.34	254.167	20.1475	-5
3.36	287.5	3.36	47.2078	3.36	0	20.1981	-5		3.36	0.00755	3.36	0.03035	3.36	412.5	20.2742	-5		3.36	0.07663	3.36	0.31913	3.36	337.5	20.1981	-5
3.38	345.833	3.38	51.6205	3.38	0.00891	20.1981	-5		3.38	0.0095	3.38	0.0382	3.38	412.5	20.2742	-5		3.38	0.09823	3.38	0.40908	3.38	395.833	20.1981	-5
3.4	304.167	3.4	57.2453	3.4	0.07653	20.46	-5		3.4	0.01231	3.4	0.04949	3.4	441.667	20.5371	-5		3.4	0.13032	3.4	0.54274	3.4	425	20.46	-5
3.42	350	3.42	64.5188	3.42	0.1287	20.5114	-5		3.42	0.01657	3.42	0.06659	3.42	454.167	20.5887	-5		3.42	0.18088	3.42	0.7533	3.42	437.5	20.5114	-5
3.44	391.667	3.44	74.1005	3.44	0.14391	20.768	-5		3.44	0.02343	3.44	0.09418	3.44	420.833	20.8463	-5		3.44	0.26711	3.44	1.11237	3.44	391.667	20.768	-5
3.46	354.167	3.46	87.0452	3.46	0.16035	20.768	-5		3.46	0.03559	3.46	0.14306	3.46	450	20.8463	-5		3.46	0.44147	3.46	1.83849	3.46	529.167	20.768	-5
3.48	366.667	3.48	105.201	3.48	0.17978	20.8202	-5		3.48	0.06385	3.48	0.25668	3.48	458.333	20.8986	-5		3.48	1.06268	3.48	4.42556	3.48	516.667	20.8202	-5
3.5	416.667	3.5	132.141	3.5	0.20295	20.8202	-5		3.5	0.18749	3.5	0.75369	3.5	566.667	20.8986	-5		3.5	3.90803	3.5	16.275	3.5	550	20.8202	-5
3.52	387.5	3.52	174.966	3.52	0.23091	21.2719	-5		3.52	0.66179	3.52	2.66034	3.52	558.333	21.352	-5		3.52	9.71307	3.52	40.4502	3.52	516.667	21.2719	-5
3.54	412.5	3.54	246.617	3.54	0.26505	21.3253	-5		3.54	1.2246	3.54	4.92277	3.54	575	21.4057	-5		3.54	8.86522	3.54	36.9193	3.54	570.833	21.3253	-5
3.56	387.5	3.56	366.398	3.56	0.30735	21.3713	-5		3.56	0.77333	3.56	3.1087	3.56	525	21.4518	-5		3.56	3.21551	3.56	13.391	3.56	537.5	21.3713	-5
3.58	512.5	3.58	544.253	3.58	0.36061	21.3713	-5		3.58	0.23348	3.58	0.93856	3.58	583.333	21.4518	-5		3.58	0.89717	3.58	3.73629	3.58	654.167	21.3713	-5
3.6	462.5	3.6	790.917	3.6	0.42898	21.425	-5		3.6	0.07325	3.6	0.29444	3.6	541.667	21.5058	-5		3.6	0.40394	3.6	1.68222	3.6	570.833	21.425	-5
3.62	425	3.62	982.829	3.62	0.5187	21.425	-5		3.62	0.0385	3.62	0.15476	3.62	545.833	21.5058	-5		3.62	0.25039	3.62	1.04275	3.62	550	21.425	-5
3.64	450	3.64	932.426	3.64	0.63968	21.5688	-5		3.64	0.02493	3.64	0.10021	3.64	420.833	21.6501	-5		3.64	0.17466	3.64	0.71726	3.64	541.667	21.5688	-5
3.66	512.5	3.66	698.819	3.66	0.80818	21.5688	-5		3.66	0.02919	3.66	0.08186	3.66	608.333	21.6501	-5		3.66	0.1407	3.66	0.5352	3.66	637.5	21.5688	-5
3.68	600	3.68	470.856	3.68	1.05255	21.623	-5		3.68	0.05086	3.68	0.08964	3.68	512.5	21.7046	-5		3.68	0.11775	3.68	0.41727	3.68	550	21.623	-5
3.7	437.5	3.7	312.261	3.7	1.42557	21.623	-5		3.7	0.05771	3.7	0.08742	3.7	600	21.7046	-5		3.7	0.09991	3.7	0.33492	3.7	600	21.623	-5
3.72	512.5	3.72	215.013	3.72	2.03452	21.6669	-5		3.72	0.06095	3.72	0.08441	3.72	512.5	21.7486	-5		3.72	0.08845	3.72	0.27781	3.72	583.333	21.6669	-5
3.74	445.833	3.74	158.235	3.74	3.13666	21.6669	-5		3.74	0.0657	3.74	0.08466	3.74	562.5	21.7486	-5		3.74	0.08139	3.74	0.23731	3.74	554.167	21.6669	-5
3.76	475	3.76	124.835	3.76	5.92809	21.7214	-5		3.76	0.07199	3.76	0.08761	3.76	583.333	21.8033	-5		3.76	0.07763	3.76	0.20835	3.76	508.333	21.7214	-5
3.78	495.833	3.78	104.347	3.78	18.8564	21.7214	-5		3.78	0.08001	3.78	0.09308	3.78	583.333	21.8033	-5		3.78	0.07657	3.78	0.18787	3.78	483.333	21.7214	-5
3.8	379.167	3.8	91.3254	3.8	62.9549	22.1512	-5		3.8	0.0901	3.8	0.10118	3.8	600	22.2348	-5		3.8	0.07797	3.8	0.17404	3.8	587.5	22.1512	-5
3.82	487.5	3.82	83.0876	3.82	100	22.1512	-5		3.82	0.10279	3.82	0.11226	3.82	629.167	22.2348	-5		3.82	0.08186	3.82	0.16581	3.82	616.667	22.1512	-5
3.84	475	3.84	78.2596	3.84	54.9268	22.2069	-5		3.84	0.11884	3.84	0.127	3.84	608.333	22.2907	-5		3.84	0.08855	3.84	0.16276	3.84	666.667	22.2069	-5
3.86	504.167	3.86	76.1008	3.86	15.8333	22.2069	-5		3.86	0.13941	3.86	0.14647	3.86	662.5	22.2907	-5		3.86	0.09865	3.86	0.16499	3.86	645.833	22.2069	-5
3.88	404.167	3.88	76.2279	3.88	5.33835	22.5315	-5		3.88	0.16623	3.88	0.17235	3.88	750	22.6166	-5		3.88	0.11325	3.88	0.17326	3.88	570.833	22.5315	-5
3.9	470.833	3.9	78.502	3.9	2.94319	22.5883	-5		3.9	0.20197	3.9	0.20726	3.9	700	22.6735	-5		3.9	0.1342	3.9	0.18918	3.9	641.667	22.5883	-5
3.92	470.833	3.92	82.9862	3.92	1.93304	22.8129	-5		3.92	0.25095	3.92	0.25548	3.92	862.5	22.899	-5		3.92	0.16462	3.92	0.21582	3.92	745.833	22.8129	-5
3.94	533.333	3.94	89.9458	3.94	1.36519	22.8129	-5		3.94	0.32046	3.94	0.32425	3.94	1020.83	22.899	-5		3.94	0.20811	3.94	0.25038	3.94	745.833	22.8129	-5
3.96	591.667	3.96	99.8861	3.96	1.01386	22.8703	-5		3.96	0.42307	3.96	0.42462	3.96	895.833	22.9567	-5		3.96	0.27247	3.96	0.29187	3.96	850	22.8703	-5
3.98	683.333	3.98	113.64	3.98	0.78401	22.8703	-5		3.98	0.5843	3.98	0.58281	3.98	1045.83	22.9567	-5		3.98	0.3899	3.98	0.40478	3.98	775	22.8703	-5
4	666.667	4	132.536	4	0.62769	23.0909	-5		4	0.85916	4	0.85649	4	1066.67	22.9965	-5		4	0.61597	4	0.63948	4	1000	23.0909	-5
4.02	612.5	4.02	158.756	4.02	0.5134	23.0909	-5		4.02	1.40728	4.02	1.4029	4.02	1108.33	23.0544	-5		4.02	1.27318	4.02	1.32178	4.02	933.333	23.0909	-5
4.04	775	4.04	196.153	4.04	0.42793	23.1092	-5		4.04	3.2948	4.04	3.28456	4.04	1133.33	23.0895	-5		4.04	4.41277	4.04	4.58123	4.04	895.833	23.1092	-5
4.06	770.833	4.06	252.192	4.06	0.36298	23.1491	-5		4.06	12.0231	4.06	11.9857	4.06	1208.33	23.1477	-5		4.06	13.2532	4.06	13.7592	4.06	1262.5	23.1491	-5
4.08	754.167	4.08	341.789	4.08	0.31268	23.1491	-5		4.08	30.9154	4.08	30.8193	4.08	1183.33	23.1781	-5		4.08	16.8502	4.08	17.4935	4.08	1091.67	23.1491	-5
4.1	795.833	4.1	493.887	4.1	0.27315	23.1674	-5		4.1	30.2061	4.1	30.1122	4.1	1108.33	23.1781	-5		4.1	7.76444	4.1	8.06086	4.1	1237.5	23.1674	-5
4.12	987.5	4.12	747.117	4.12	0.2418	23.2011	-5		4.12	11.5995	4.12	11.5634	4.12	1087.5	23.2366	-5		4.12	2.15626	4.12	2.23858	4.12	1050	23.2011	-5
4.14	845.833	4.14	1146.45	4.14	0.21685	23.2011	-5		4.14	3.22115	4.14	3.21113	4.14	1050	23.2366	-5		4.14	0.81237	4.14	0.84339	4.14	1266.67	23.2011	-5
4.16	887.5	4.16	1680.67	4.16	0.19709	23.2596	-5		4.16	1.38894	4.16	1.38462	4.16	979.167	23.2745	-5		4.16	0.473	4.16	0.49105	4.16	1179.17	23.2596	-5
4.18	920.833	4.18	2119.32	4.18	0.18173	23.2596	-5		4.18	0.8496	4.18	0.84696	4.18	837.5	23.3331	-5		4.18	0.31621	4.18	0.32828	4.18	1158.33	23.2596	-5
4.2	908.333	4.2	2042.49	4.2	0.17035	23.2746	-5		4.2	0.57865	4.2	0.57685	4.2	800	23.3625	-5		4.2	0.2259	4.2	0.23452	4.2	1075	23.2746	-5
4.22	854.167	4.22	1538.45	4.22	0.16093	23.2746	-5		4.22	0.41866	4.22	0.41736	4.22	770.833	23.3625	-5		4.22	0.1692	4.22	0.17566	4.22	920.833	23.2746	-5
4.24	895.833	4.24	1028.24	4.24	0.10864	23.3332	-5		4.24	0.31658	4.24	0.31559	4.24	725	23.3665	-5		4.24	0.13136	4.24	0.13637	4.24	775	23.3332	-5
4.26	845.833	4.26	667.824	4.26	0.06022	23.3332	-5		4.26	0.24759	4.26	0.24682	4.26	595.833	23.4214	-5		4.26	0.10488	4.26	0.10889	4.26	720.833	23.3332	-5
4.28	816.667	4.28	444.056	4.28	0.07327	23.384	-5		4.28	0.19885	4.28	0.19824	4.28	562.5	23.4214	-5		4.28	0.08565	4.28	0.08892	4.28	650	23.384	-5
4.3	800	4.3	311.256	4.3	0.10143	23.384	-5		4.3	0.16317	4.3	0.16266	4.3	483.333	23.4254	-5		4.3	0.07125	4.3	0.07397	4.3	662.5	23.384	-5
4.32	591.667	4.32	231.027	4.32	0.14926	23.4429	-5		4.32	0.13627	4.32	0.13585	4.32	462.5	23.6404	-5		4.32	0.06019	4.32	0.06249	4.32	562.5	23.4429	-5
4.34	608.333	4.34	179.487	4.34	0.24491	23.4429	-5		4.34	0.11551	4.34	0.11515	4.34	425	23.6404	-5		4.34	0.05152	4.34	0.05348	4.34	541.667	23.4429	-5
4.36	475	4.36	144.044	4.36	0.57688	23.4749	-5		4.36	0.09914	4.36	0.09883	4.36	412.5	23.7	-5		4.36	0.04459	4.36	0.04629	4.36	512.5	23.4749	-5
4.38	487.5	4.38	118.385	4.38	2.10204	23.4749	-5		4.38	0.08602	4.38	0.08575	4.38	354.167	23.7	-5		4.38	0.03897	4.38	0.04045	4.38	433.333	23.4749	-5
4.4	491.667	4.4	99.1558	4.4	5.35438	23.534	-5		4.4	0.07533	4.4	0.0751	4.4	400	23.7271	-5		4.4	0.03434	4.4	0.03565	4.4	454.167	23.534	-5
4.42	437.5	4.42	84.3804	4.42	5.21058	23.534	-5		4.42	0.06652	4.42	0.06631	4.42	375	23.7271	-5		4.42	0.0305	4.42	0.03166	4.42	333.333	23.534	-5
4.44	391.667	4.44	72.7976	4.44	2.0172	23.6378	-5		4.44	0.05916	4.44	0.05898	4.44	354.167	23.7271	-5		4.44	0.02726	4.44	0.0283	4.44	404.167	23.6378	-5
4.46	312.5	4.46	63.562	4.46	0.56244	23.6378	-5		4.46	0.05297	4.46	0.0528	4.46	320.833	23.7271	-5		4.46	0.02451	4.46	0.02545	4.46	400	23.6378	-5
4.48	312.5	4.48	56.0896	4.48	0.2413	23.6378	-5		4.48	0.04769	4.48	0.04754	4.48	266.667	23.7869	-5		4.48	0.02087	4.48	0.02167	4.48	370.833	23.6378	-5
4.5	304.167	4.5	49.9666	4.5	0.14735	23.6378	-5		4.5	0.03724	4.5	0.03713	4.5	266.667	23.7869	-5		4.5	0.00859	4.5	0.00893	4.5	258.333	23.6378	-5
4.52	254.167	4.52	44.8937	4.52	0.10033	23.6974	-5		4.52	0.01091	4.52	0.01087	4.52	287.5	23.7869	-5		4.52	0.000341372	4.52	0.000357241	4.52	250	23.6974	-5
4.54	195.833	4.54	40.6507	4.54	0.07258	23.6974	-5		4.54	2.65529e-05	4.54	2.64703e-05	4.54	220.833	23.7869	-5		4.54	0	4.54	3.20425e-06	4.54	291.667	23.6974	-5
4.56	225	4.56	37.0725	4.56	0.05488	23.6974	-5		4.56	0	4.56	0	4.56	287.5	23.8214	-5		4.56	0	4.56	3.64762e-06	4.56	325	23.6974	-5
4.58	208.333	4.58	34.0337	4.58	0.04292	23.6974	-5		4.58	0	4.58	0	4.58	245.833	23.8815	-5		4.58	0	4.58	4.18963e-06	4.58	308.333	23.6974	-5
4.6	200	4.6	31.4377	4.6	0.03447	23.7456	-5		4.6	0	4.6	0	4.6	275	24.0904	-5		4.6	0	4.6	4.86177e-06	4.6	279.167	23.7456	-5
4.62	170.833	4.62	29.2092	4.62	0.02828	23.7456	-5		4.62	0	4.62	0	4.62	225	24.1512	-5		4.62	0	4.62	5.70921e-06	4.62	233.333	23.7456	-5
4.64	170.833	4.64	27.289	4.64	0.02362	23.7456	-5		4.64	0	4.64	0	4.64	266.667	24.1795	-5		4.64	0	4.64	6.79843e-06	4.64	250	23.7456	-5
4.66	208.333	4.66	25.6301	4.66	0.02002	23.7456	-5		4.66	0	4.66	0	4.66	170.833	24.1795	-5		4.66	0	4.66	8.23058e-06	4.66	212.5	23.7456	-5
4.68	216.667	4.68	24.1949	4.68	0.01718	23.8055	-5		4.68	0	4.68	0	4.68	287.5	24.2405	-5		4.68	0	4.68	1.01655e-05	4.68	233.333	23.8055	-5
4.7	191.667	4.7	22.953	4.7	0.01491	23.8055	-5		4.7	0	4.7	0	4.7	295.833	24.2405	-5		4.7	0	4.7	1.28678e-05	4.7	320.833	23.8055	-5
4.72	141.667	4.72	21.88	4.72	0.01306	23.8055	-5		4.72	0	4.72	0	4.72	275	24.2644	-5		4.72	0	4.72	1.68001e-05	4.72	241.667	23.8055	-5
4.74	141.667	4.74	20.9561	4.74	0.01153	23.8055	-5		4.74	0	4.74	0	4.74	270.833	24.2644	-5		4.74	0	4.74	2.28295e-05	4.74	341.667	23.8055	-5
4.76	170.833	4.76	20.1652	4.76	0.01026	23.9245	-5		4.76	0	4.76	0	4.76	266.667	24.3256	-5		4.76	0	4.76	3.27331e-05	4.76	266.667	23.9245	-5
4.78	154.167	4.78	19.4943	4.78	0.00918	23.9245	-5		4.78	0	4.78	0	4.78	250	24.3256	-5		4.78	0	4.78	5.09121e-05	4.78	287.5	23.9245	-5
4.8	195.833	4.8	18.933	4.8	0.00827	23.9848	-5		4.8	0	4.8	0	4.8	283.333	24.4448	-5		4.8	0	4.8	9.96634e-05	4.8	262.5	23.9848	-5
4.82	191.667	4.82	18.4733	4.82	0.00641	23.9848	-5		4.82	0	4.82	0	4.82	212.5	24.5065	-5		4.82	0	4.82	0.000465958	4.82	241.667	23.9848	-5
4.84	166.667	4.84	18.1129	4.84	0.00188	24.173	-5		4.84	0	4.84	0	4.84	220.833	24.7037	-5		4.84	0	4.84	0.04277	4.84	312.5	24.173	-5
4.86	154.167	4.86	17.8394	4.86	8.47288e-06	24.173	-5		4.86	0	4.86	0	4.86	287.5	24.7075	-5		4.86	0	4.86	0.11568	4.86	225	24.173	-5
4.88	212.5	4.88	17.6538	4.88	0	24.1905	-5		4.88	0	4.88	0	4.88	266.667	24.7075	-5		4.88	0	4.88	0.1413	4.88	262.5	24.1905	-5
4.9	116.667	4.9	17.5546	4.9	0	24.1905	-5		4.9	0	4.9	0	4.9	312.5	24.7661	-5		4.9	0	4.9	0.15638	4.9	283.333	24.1905	-5
4.92	200	4.92	17.5419	4.92	0	24.2339	-5		4.92	0	4.92	0	4.92	233.333	24.7699	-5		4.92	0	4.92	0.17464	4.92	275	24.2339	-5
4.94	200	4.94	17.6171	4.94	0	24.2339	-5		4.94	0	4.94	0	4.94	262.5	24.7699	-5		4.94	0	4.94	0.19648	4.94	266.667	24.2339	-5
4.96	179.167	4.96	17.7833	4.96	0	24.2515	-5		4.96	0	4.96	0	4.96	270.833	24.8812	-5		4.96	0.00414	4.96	0.22685	4.96	275	24.2515	-5
4.98	175	4.98	18.0453	4.98	0	24.2515	-5		4.98	0.00375	4.98	0.00378	4.98	241.667	24.8812	-5		4.98	0.01412	4.98	0.2687	4.98	233.333	24.2515	-5
5	129.167	5	18.4098	5	0	24.2785	-5		5	0.01289	5	0.01298	5	304.167	24.944	-5		5	0.01861	5	0.31242	5	179.167	24.2785	-5
5.02	191.667	5.02	18.8855	5.02	0	24.2785	-5		5.02	0.01703	5.02	0.01714	5.02	304.167	24.944	-5		5.02	0.02067	5.02	0.36352	5.02	291.667	24.2785	-5
5.04	179.167	5.04	19.4839	5.04	0	24.2785	-5		5.04	0.01891	5.04	0.01904	5.04	316.667	24.9638	-5		5.04	0.02308	5.04	0.42833	5.04	287.5	24.2785	-5
5.06	154.167	5.06	20.2196	5.06	0	24.2785	-5		5.06	0.02112	5.06	0.02126	5.06	333.333	24.9638	-5		5.06	0.02595	5.06	0.51226	5.06	350	24.2785	-5
5.08	208.333	5.08	21.111	5.08	0	24.3398	-5		5.08	0.02374	5.08	0.0239	5.08	320.833	24.9638	-5		5.08	0.02938	5.08	0.62364	5.08	300	24.3398	-5
5.1	195.833	5.1	21.2473	5.1	0	24.3398	-5		5.1	0.02688	5.1	0.02706	5.1	375	25.0268	-5		5.1	0.03354	5.1	0.77592	5.1	308.333	24.3398	-5
5.12	204.167	5.12	22.5502	5.12	0	24.3398	-5		5.12	0.03068	5.12	0.03089	5.12	408.333	25.0268	-5		5.12	0.03864	5.12	0.99187	5.12	308.333	24.3398	-5
5.14	200	5.14	24.0972	5.14	0	24.3398	-5		5.14	0.03536	5.14	0.03559	5.14	370.833	25.0268	-5		5.14	0.04501	5.14	1.31255	5.14	316.667	24.3398	-5
5.16	225	5.16	25.9353	5.16	0	24.5409	-5		5.16	0.04118	5.16	0.04145	5.16	337.5	25.0499	-5		5.16	0.05309	5.16	1.81794	5.16	387.5	24.5409	-5
5.18	241.667	5.18	28.125	5.18	0	24.5409	-5		5.18	0.04856	5.18	0.04889	5.18	433.333	25.0499	-5		5.18	0.06354	5.18	2.68267	5.18	329.167	24.5409	-5
5.2	270.833	5.2	30.7449	5.2	0	24.6029	-5		5.2	0.05812	5.2	0.05851	5.2	383.333	25.1132	-5		5.2	0.0774	5.2	4.47744	5.2	375	24.6029	-5
5.22	208.333	5.22	33.8978	5.22	0	24.6029	-5		5.22	0.07079	5.22	0.07127	5.22	429.167	25.1132	-5		5.22	0.09632	5.22	11.21	5.22	462.5	24.6029	-5
5.24	258.333	5.24	37.7209	5.24	0	24.6106	-5		5.24	0.08809	5.24	0.08868	5.24	495.833	25.2251	-5		5.24	0.12308	5.24	40.4398	5.24	425	24.6106	-5
5.26	245.833	5.26	42.3989	5.26	0	24.6727	-5		5.26	0.11255	5.26	0.1133	5.26	537.5	25.2888	-5		5.26	0.16265	5.26	93.2821	5.26	462.5	24.6727	-5
5.28	345.833	5.28	48.186	5.28	0	24.8007	-5		5.28	0.1487	5.28	0.1497	5.28	558.333	25.3067	-5		5.28	0.2246	5.28	81.8127	5.28	500	24.8007	-5
5.3	304.167	5.3	55.4384	5.3	0	24.8007	-5		5.3	0.20529	5.3	0.20666	5.3	583.333	25.3067	-5		5.3	0.32937	5.3	30.8481	5.3	579.167	24.8007	-5
5.32	279.167	5.32	64.6664	5.32	0	24.8007	-5		5.32	0.30095	5.32	0.30296	5.32	645.833	25.3707	-5		5.32	0.53697	5.32	9.24285	5.32	558.333	24.8007	-5
5.34	316.667	5.34	76.6217	5.34	0	24.8007	-5		5.34	0.49027	5.34	0.49354	5.34	595.833	25.3707	-5		5.34	1.24124	5.34	5.0974	5.34	570.833	24.8007	-5
5.36	337.5	5.36	92.4565	5.36	0	24.8633	-5		5.36	1.13059	5.36	1.13814	5.36	658.333	25.3955	-5		5.36	4.47366	5.36	6.84672	5.36	562.5	24.8633	-5
5.38	383.333	5.38	114.058	5.38	0	24.8633	-5		5.38	4.07221	5.38	4.0994	5.38	612.5	25.4596	-5		5.38	11.6039	5.38	13.2132	5.38	679.167	24.8633	-5
5.4	404.167	5.4	144.839	5.4	0.00171	24.8633	-5		5.4	10.5932	5.4	10.664	5.4	616.667	25.4803	-5		5.4	11.9721	5.4	13.1346	5.4	675	24.8633	-5
5.42	425	5.42	191.525	5.42	0.0075	24.8633	-5		5.42	10.983	5.42	11.0564	5.42	708.333	25.4803	-5		5.42	5.01638	5.42	5.90563	5.42	612.5	24.8633	-5
5.44	320.833	5.44	267.318	5.44	0.01093	24.8697	-5		5.44	4.62211	5.44	4.65299	5.44	629.167	25.5446	-5		5.44	1.41653	5.44	2.11839	5.44	616.667	24.8697	-5
5.46	425	5.46	395.171	5.46	0.01222	24.8697	-5		5.46	1.30575	5.46	1.31447	5.46	558.333	25.5446	-5		5.46	0.57432	5.46	1.14021	5.46	820.833	24.8697	-5
5.48	466.667	5.48	606.626	5.48	0.01363	24.8697	-5		5.48	0.5277	5.48	0.53122	5.48	441.667	25.7294	-5		5.48	0.34363	5.48	0.80899	5.48	554.167	24.8697	-5
5.5	445.833	5.5	926.26	5.5	0.0153	24.9324	-5		5.5	0.31534	5.5	0.31745	5.5	495.833	25.7294	-5		5.5	0.23246	5.5	0.62176	5.5	629.167	24.9324	-5
5.52	325	5.52	1308.94	5.52	0.0173	24.9324	-5		5.52	0.21323	5.52	0.21465	5.52	500	25.733	-5		5.52	0.16746	5.52	0.49789	5.52	583.333	24.9324	-5
5.54	437.5	5.54	1516.54	5.54	0.01972	24.9324	-5		5.54	0.15357	5.54	0.15459	5.54	379.167	25.733	-5		5.54	0.12623	5.54	0.41017	5.54	491.667	24.9324	-5
5.56	337.5	5.56	1323.95	5.56	0.02269	24.9555	-5		5.56	0.11573	5.56	0.11651	5.56	383.333	25.7944	-5		5.56	0.09849	5.56	0.34509	5.56	429.167	24.9555	-5
5.58	408.333	5.58	942.121	5.58	0.02637	24.9555	-5		5.58	0.09029	5.58	0.09089	5.58	304.167	25.7944	-5		5.58	0.07896	5.58	0.29511	5.58	454.167	24.9555	-5
5.6	370.833	5.6	617.738	5.6	0.03103	24.9725	-5		5.6	0.07237	5.6	0.07286	5.6	333.333	25.7981	-5		5.6	0.0647	5.6	0.25571	5.6	370.833	24.9725	-5
5.62	333.333	5.62	401.791	5.62	0.03704	24.9725	-5		5.62	0.05929	5.62	0.05969	5.62	333.333	25.7981	-5		5.62	0.05397	5.62	0.22398	5.62	329.167	24.9725	-5
5.64	300	5.64	270.861	5.64	0.04497	24.9725	-5		5.64	0.04946	5.64	0.04979	5.64	366.667	25.8131	-5		5.64	0.0457	5.64	0.19799	5.64	283.333	24.9725	-5
5.66	262.5	5.66	191.167	5.66	0.05573	24.9725	-5		5.66	0.04187	5.66	0.04215	5.66	254.167	25.8131	-5		5.66	0.03919	5.66	0.17639	5.66	275	24.9725	-5
5.68	204.167	5.68	143.46	5.68	0.07086	25.0185	-5		5.68	0.03591	5.68	0.03615	5.68	250	25.8784	-5		5.68	0.03398	5.68	0.13377	5.68	304.167	25.0185	-5
5.7	245.833	5.7	112.063	5.7	0.09304	25.0185	-5		5.7	0.03116	5.7	0.03146	5.7	254.167	25.8784	-5		5.7	0.02975	5.7	0.05526	5.7	283.333	25.0185	-5
5.72	183.333	5.72	90.0447	5.72	0.12739	25.0355	-5		5.72	0.0274	5.72	0.02802	5.72	229.167	26.1492	-5		5.72	0.02626	5.72	0.0263	5.72	254.167	25.0355	-5
5.74	233.333	5.74	73.896	5.74	0.1846	25.0355	-5		5.74	0.02428	5.74	0.02512	5.74	191.667	26.2154	-5		5.74	0.02335	5.74	0.02335	5.74	233.333	25.0355	-5
5.76	195.833	5.76	61.6841	5.76	0.29333	25.0355	-5		5.76	0.02164	5.76	0.02255	5.76	204.167	26.2317	-5		5.76	0.02089	5.76	0.02091	5.76	187.5	25.0355	-5
5.78	154.167	5.78	52.2333	5.78	0.62254	25.0355	-5		5.78	0.01942	5.78	0.0204	5.78	204.167	26.2317	-5		5.78	0.01881	5.78	0.01884	5.78	141.667	25.0355	-5
5.8	166.667	5.8	45.3362	5.8	2.16897	25.2112	-5		5.8	0.01755	5.8	0.01862	5.8	145.833	26.2981	-5		5.8	0.01477	5.8	0.01482	5.8	241.667	25.2112	-5
5.82	145.833	5.82	39.3734	5.82	6.23051	25.2112	-5		5.82	0.01391	5.82	0.01508	5.82	150	26.2981	-5		5.82	0.00489	5.82	0.00497	5.82	129.167	25.2112	-5
5.84	112.5	5.84	34.5259	5.84	7.64755	25.2749	-5		5.84	0.00493	5.84	0.00619	5.84	179.167	26.3104	-5		5.84	0.000169654	5.84	0.000271989	5.84	145.833	25.2749	-5
5.86	108.333	5.86	30.5352	5.86	3.72975	25.2749	-5		5.86	0.000628885	5.86	0.00334	5.86	150	26.3104	-5		5.86	2.94083e-05	5.86	0.000154161	5.86	158.333	25.2749	-5
5.88	158.333	5.88	27.2136	5.88	1.08236	25.3128	-5		5.88	0.00056755	5.88	0.0293	5.88	216.667	26.377	-5		5.88	3.46306e-05	5.88	0.000190352	5.88	241.667	25.3128	-5
5.9	137.5	5.9	24.4216	5.9	0.39434	25.3128	-5		5.9	0.000667109	5.9	0.06316	5.9	183.333	26.377	-5		5.9	4.13738e-05	5.9	0.00429	5.9	95.8333	25.3128	-5
5.92	95.8333	5.92	22.0545	5.92	0.22477	25.3767	-5		5.92	0.000795279	5.92	0.07603	5.92	129.167	26.396	-5		5.92	5.02891e-05	5.92	0.03787	5.92	150	25.3767	-5
5.94	108.333	5.94	20.0322	5.94	0.14967	25.3767	-5		5.94	0.000964135	5.94	0.08488	5.94	154.167	26.396	-5		5.94	6.24155e-05	5.94	0.07139	5.94	145.833	25.3767	-5
5.96	62.5	5.96	18.2928	5.96	0.10673	25.4813	-5		5.96	0.00119	5.96	0.09542	5.96	170.833	26.4628	-5		5.96	7.94923e-05	5.96	0.08392	5.96	158.333	25.4813	-5
5.98	79.1667	5.98	16.7879	5.98	0.07985	25.4813	-5		5.98	0.00151	5.98	0.10815	5.98	212.5	26.4628	-5		5.98	0.000104606	5.98	0.09531	5.98	179.167	25.4813	-5
6	129.167	6	15.4794	6	0.06195	25.5457	-5		6	0.00198	6	0.12378	6	137.5	26.7218	-5		6	0.000143649	6	0.10922	6	187.5	25.5457	-5
6.02	75	6.02	14.3371	6.02	0.04943	25.5457	-5		6.02	0.0027	6.02	0.14338	6.02	187.5	26.7218	-5		6.02	0.000209038	6.02	0.12142	6.02	158.333	25.5457	-5
6.04	100	6.04	13.3369	6.04	0.04035	25.5652	-5		6.04	0.0039	6.04	0.16874	6.04	195.833	26.7894	-5		6.04	0.000335265	6.04	0.13512	6.04	112.5	25.5652	-5
6.06	87.5	6.06	12.4599	6.06	0.03356	25.5652	-5		6.06	0.00613	6.06	0.2034	6.06	133.333	26.7894	-5		6.06	0.000735614	6.06	0.15484	6.06	179.167	25.5652	-5
6.08	91.6667	6.08	11.6912	6.08	0.02834	25.5652	-5		6.08	0.01256	6.08	0.26159	6.08	187.5	26.7992	-5		6.08	0.0026	6.08	0.18489	6.08	108.333	25.5652	-5
6.1	100	6.1	11.3587	6.1	0.02425	25.5652	-5		6.1	0.04277	6.1	0.42253	6.1	175	26.7992	-5		6.1	0.00715	6.1	0.23031	6.1	120.833	25.5652	-5
6.12	104.167	6.12	10.7877	6.12	0.02099	25.6298	-5		6.12	0.1277	6.12	0.81135	6.12	183.333	26.7992	-5		6.12	0.00824	6.12	0.27256	6.12	145.833	25.6298	-5
6.14	87.5	6.14	10.3066	6.14	0.01834	25.6298	-5		6.14	0.169	6.14	1.05198	6.14	150	26.867	-5		6.14	0.00389	6.14	0.30839	6.14	120.833	25.6298	-5
6.16	79.1667	6.16	9.92359	6.16	0.01616	25.6298	-5		6.16	0.08907	6.16	0.85437	6.16	187.5	26.867	-5		6.16	0.00113	6.16	0.36693	6.16	125	25.6298	-5
6.18	100	6.18	9.66415	6.18	0.01616	25.6298	-5		6.18	0.02658	6.18	0.78217	6.18	195.833	26.867	-5		6.18	0.000421094	6.18	0.45869	6.18	162.5	25.6298	-5
6.2	112.5	6.2	9.5797	6.2	0.0214	25.6322	-5		6.2	0.00923	6.2	0.98875	6.2	241.667	26.9602	-5		6.2	0.000242658	6.2	0.59395	6.2	179.167	25.6322	-5
6.22	95.8333	6.22	9.74695	6.22	0.02479	25.6322	-5		6.22	0.0051	6.22	1.45247	6.22	187.5	26.9602	-5		6.22	0.000162245	6.22	0.79981	6.22	116.667	25.6322	-5
6.24	70.8333	6.24	10.2341	6.24	0.0246	25.697	-5		6.24	0.00337	6.24	2.52115	6.24	179.167	27.0285	-5		6.24	0.000116019	6.24	1.13355	6.24	179.167	25.697	-5
6.26	108.333	6.26	10.9591	6.26	0.02075	25.697	-5		6.26	0.00239	6.26	6.99459	6.26	170.833	27.0285	-5		6.26	8.69823e-05	6.26	1.73055	6.26	125	25.697	-5
6.28	91.6667	6.28	11.3598	6.28	0.01911	25.7157	-5		6.28	0.00178	6.28	24.5695	6.28	195.833	27.0404	-5		6.28	6.75882e-05	6.28	3.18927	6.28	112.5	25.7157	-5
6.3	108.333	6.3	10.7472	6.3	0.02122	25.7157	-5		6.3	0.00138	6.3	48.8702	6.3	150	27.0404	-5		6.3	5.40078e-05	6.3	9.71128	6.3	116.667	25.7157	-5
6.32	87.5	6.32	9.55172	6.32	0.02417	25.7807	-5		6.32	0.0011	6.32	37.6363	6.32	133.333	27.1089	-5		6.32	4.41353e-05	6.32	32.5728	6.32	112.5	25.7807	-5
6.34	79.1667	6.34	8.48291	6.34	0.02778	25.7807	-5		6.34	0.000894479	6.34	13.5583	6.34	162.5	27.1089	-5		6.34	3.67366e-05	6.34	55.6827	6.34	141.667	25.7807	-5
6.36	62.5	6.36	7.72372	6.36	0.03226	25.8153	-5		6.36	0.000742767	6.36	4.0067	6.36	150	27.1239	-5		6.36	3.10508e-05	6.36	37.037	6.36	141.667	25.8153	-5
6.38	87.5	6.38	7.22164	6.38	0.03791	25.8153	-5		6.38	0.000626555	6.38	1.85219	6.38	154.167	27.1926	-5		6.38	2.65878e-05	6.38	12.2835	6.38	137.5	25.8153	-5
6.4	70.8333	6.4	6.89076	6.4	0.04518	25.8153	-5		6.4	0.000535589	6.4	1.15995	6.4	154.167	27.2037	-5		6.4	2.3021e-05	6.4	3.79565	6.4	108.333	25.8153	-5
6.42	87.5	6.42	6.66492	6.42	0.05477	25.8153	-5		6.42	0.000463062	6.42	0.80081	6.42	158.333	27.2037	-5		6.42	2.01259e-05	6.42	1.89027	6.42	116.667	25.8153	-5
6.44	91.6667	6.44	6.50476	6.44	0.06774	25.8806	-5		6.44	0.000404312	6.44	0.58533	6.44	187.5	27.2037	-5		6.44	1.7744e-05	6.44	1.21045	6.44	79.1667	25.8806	-5
6.46	91.6667	6.46	6.38985	6.46	0.0859	25.8806	-5		6.46	0.000356062	6.46	0.44614	6.46	208.333	27.2726	-5		6.46	1.57608e-05	6.46	0.84448	6.46	116.667	25.8806	-5
6.48	62.5	6.48	6.30992	6.48	0.11243	25.8806	-5		6.48	0.000315954	6.48	0.35116	6.48	233.333	27.2726	-5		6.48	1.40922e-05	6.48	0.62181	6.48	129.167	25.8806	-5
6.5	83.3333	6.5	6.25946	6.5	0.1533	25.8806	-5		6.5	0.000282255	6.5	0.28352	6.5	145.833	27.2726	-5		6.5	1.2675e-05	6.5	0.47656	6.5	129.167	25.8806	-5
6.52	104.167	6.52	6.23537	6.52	0.22088	26.211	-5		6.52	0.000253669	6.52	0.23367	6.52	183.333	27.2798	-5		6.52	1.03041e-05	6.52	0.3767	6.52	162.5	26.211	-5
6.54	87.5	6.54	6.23589	6.54	0.34731	26.211	-5		6.54	0.000215272	6.54	0.19582	6.54	200	27.2798	-5		6.54	4.0659e-06	6.54	0.30514	6.54	91.6667	26.211	-5
6.56	95.8333	6.56	6.26018	6.56	0.71204	26.2273	-5		6.56	9.88052e-05	6.56	0.16613	6.56	183.333	27.3489	-5		6.56	3.11116e-07	6.56	0.25215	6.56	83.3333	26.2273	-5
6.58	83.3333	6.58	6.30809	6.58	2.41853	26.2273	-5		6.58	1.07732e-05	6.58	0.14266	6.58	179.167	27.3489	-5		6.58	0	6.58	0.21184	6.58	125	26.2273	-5
6.6	45.8333	6.6	6.37998	6.6	7.18749	26.2773	-5		6.6	0	6.6	0.124	6.6	195.833	27.4417	-5		6.6	0	6.6	0.18046	6.6	150	26.2773	-5
6.62	83.3333	6.62	6.47674	6.62	9.53442	26.2773	-5		6.62	0	6.62	0.10881	6.62	204.167	27.4417	-5		6.62	0.000460824	6.62	0.15748	6.62	170.833	26.2773	-5
6.64	41.6667	6.64	6.5997	6.64	5.18423	26.2936	-5		6.64	0.000138316	6.64	0.0968	6.64	175	27.5112	-5		6.64	0.00304	6.64	0.1481	6.64	166.667	26.2936	-5
6.66	104.167	6.66	6.75069	6.66	1.5827	26.2936	-5		6.66	0.0039	6.66	0.10138	6.66	208.333	27.5112	-5		6.66	0.00532	6.66	0.14114	6.66	120.833	26.2936	-5
6.68	95.8333	6.68	6.93205	6.68	0.54006	26.3089	-5		6.68	0.00921	6.68	0.11382	6.68	216.667	27.7527	-5		6.68	0.00621	6.68	0.1312	6.68	116.667	26.3089	-5
6.7	91.6667	6.7	7.14674	6.7	0.29442	26.3089	-5		6.7	0.01142	6.7	0.11511	6.7	220.833	27.7527	-5		6.7	0.00691	6.7	0.12272	6.7	158.333	26.3089	-5
6.72	108.333	6.72	7.39838	6.72	0.19371	26.3089	-5		6.72	0.0127	6.72	0.09653	6.72	212.5	27.823	-5		6.72	0.00775	6.72	0.11653	6.72	183.333	26.3089	-5
6.74	112.5	6.74	7.69142	6.74	0.1372	26.3089	-5		6.74	0.0142	6.74	0.06696	6.74	175	27.823	-5		6.74	0.00874	6.74	0.11161	6.74	150	26.3089	-5
6.76	100	6.76	8.03131	6.76	0.10214	26.3755	-5		6.76	0.01599	6.76	0.06417	6.76	237.5	27.8342	-5		6.76	0.00994	6.76	0.08518	6.76	183.333	26.3755	-5
6.78	91.6667	6.78	8.42471	6.78	0.07895	26.3755	-5		6.78	0.01814	6.78	0.07279	6.78	237.5	27.8342	-5		6.78	0.0114	6.78	0.05482	6.78	195.833	26.3755	-5
6.8	108.333	6.8	8.8798	6.8	0.06282	26.3755	-5		6.8	0.02075	6.8	0.10192	6.8	279.167	27.9047	-5		6.8	0.01322	6.8	0.05488	6.8	195.833	26.3755	-5
6.82	116.667	6.82	9.40669	6.82	0.05116	26.3755	-5		6.82	0.02396	6.82	0.161	6.82	254.167	27.9047	-5		6.82	0.01549	6.82	0.06922	6.82	225	26.3755	-5
6.84	116.667	6.84	10.0179	6.84	0.04247	26.4716	-5		6.84	0.02799	6.84	0.20351	6.84	200	27.9087	-5		6.84	0.01842	6.84	0.10308	6.84	225	26.4716	-5
6.86	91.6667	6.86	10.7292	6.86	0.03581	26.4716	-5		6.86	0.03311	6.86	0.23517	6.86	287.5	27.9087	-5		6.86	0.02225	6.86	0.13649	6.86	254.167	26.4716	-5
6.88	125	6.88	11.5604	6.88	0.0306	26.4716	-5		6.88	0.03979	6.88	0.27383	6.88	333.333	27.9794	-5		6.88	0.02741	6.88	0.16484	6.88	166.667	26.4716	-5
6.9	112.5	6.9	12.5368	6.9	0.02645	26.4716	-5		6.9	0.0487	6.9	0.32365	6.9	245.833	27.9794	-5		6.9	0.03461	6.9	0.20051	6.9	266.667	26.4716	-5
6.92	129.167	6.92	13.6911	6.92	0.02309	26.5386	-5		6.92	0.06095	6.92	0.38968	6.92	250	28.1445	-5		6.92	0.0462	6.92	0.25182	6.92	250	26.5386	-5
6.94	158.333	6.94	15.0685	6.94	0.02033	26.5386	-5		6.94	0.07848	6.94	0.48036	6.94	333.333	28.1445	-5		6.94	0.06405	6.94	0.32793	6.94	250	26.5386	-5
6.96	141.667	6.96	16.7212	6.96	0.01804	26.5386	-5		6.96	0.10475	6.96	0.61066	6.96	350	28.2159	-5		6.96	0.09083	6.96	0.44617	6.96	300	26.5386	-5
6.98	166.667	6.98	18.7282	6.98	0.01611	26.5386	-5		6.98	0.14655	6.98	0.80945	6.98	387.5	28.2159	-5		6.98	0.13818	6.98	0.65349	6.98	325	26.5386	-5
7	158.333	7	19.729	7	0.01448	26.6978	-5		7	0.21913	7	1.14013	7	383.333	28.2985	-5		7	0.26009	7	1.17314	7	266.667	26.6978	-5
7.02	158.333	7.02	22.8425	7.02	0.01229	26.6978	-5		7.02	0.37819	7.02	1.82935	7.02	370.833	28.2985	-5		7.02	0.81645	7.02	3.50059	7.02	354.167	26.6978	-5
7.04	150	7.04	26.7744	7.04	0.00578	26.6978	-5		7.04	1.02201	7.04	4.48054	7.04	325	28.3703	-5		7.04	2.60847	7.04	10.9647	7.04	362.5	26.6978	-5
7.06	225	7.06	31.8391	7.06	0.000742002	26.7654	-5		7.06	3.60284	7.06	14.9301	7.06	425	28.3703	-5		7.06	4.06477	7.06	17.0417	7.06	308.333	26.7654	-5
7.08	166.667	7.08	38.5225	7.08	0	26.7654	-5		7.08	7.45543	7.08	30.5213	7.08	329.167	28.3719	-5		7.08	2.59996	7.08	10.9978	7.08	341.667	26.7654	-5
7.1	137.5	7.1	47.6341	7.1	0	26.7654	-5		7.1	6.18562	7.1	25.6151	7.1	312.5	28.3719	-5		7.1	0.87184	7.1	3.87652	7.1	304.167	26.7654	-5
7.12	195.833	7.12	60.6673	7.12	0	26.7941	-5		7.12	2.42693	7.12	10.8259	7.12	316.667	28.3753	-5		7.12	0.28338	7.12	1.5142	7.12	304.167	26.7941	-5
7.14	208.333	7.14	80.5861	7.14	0	26.7941	-5		7.14	0.71491	7.14	4.45221	7.14	287.5	28.4439	-5		7.14	0.15082	7.14	1.08986	7.14	370.833	26.7941	-5
7.16	250	7.16	113.109	7.16	0	26.7941	-5		7.16	0.3101	7.16	3.79902	7.16	320.833	28.4439	-5		7.16	0.10522	7.16	1.10969	7.16	254.167	26.7941	-5
7.18	204.167	7.18	167.785	7.18	0	26.7941	-5		7.18	0.19037	7.18	6.50548	7.18	316.667	28.4473	-5		7.18	0.08315	7.18	1.40683	7.18	320.833	26.7941	-5
7.2	175	7.2	256.82	7.2	0.000203188	26.8583	-5		7.2	0.13063	7.2	20.8191	7.2	354.167	28.601	-5		7.2	0.07316	7.2	2.43815	7.2	320.833	26.8583	-5
7.22	175	7.22	386.944	7.22	0.00143	26.8583	-5		7.22	0.09523	7.22	54.0912	7.22	279.167	28.6043	-5		7.22	0.07174	7.22	7.46164	7.22	241.667	26.8583	-5
7.24	212.5	7.24	529.02	7.24	0.00258	26.8619	-5		7.24	0.07264	7.24	60.3264	7.24	204.167	28.6043	-5		7.24	0.07889	7.24	22.7137	7.24	325	26.8619	-5
7.26	175	7.26	578.536	7.26	0.00307	26.8619	-5		7.26	0.05746	7.26	29.9209	7.26	266.667	28.6735	-5		7.26	0.09841	7.26	32.9196	7.26	200	26.8619	-5
7.28	204.167	7.28	480.56	7.28	0.00342	26.8619	-5		7.28	0.04698	7.28	9.11994	7.28	245.833	28.6769	-5		7.28	0.14646	7.28	20.1703	7.28	162.5	26.8619	-5
7.3	175	7.3	337.184	7.3	0.00383	26.8619	-5		7.3	0.03985	7.3	3.40085	7.3	254.167	28.6769	-5		7.3	0.34102	7.3	6.9209	7.3	258.333	26.8619	-5
7.32	162.5	7.32	224.971	7.32	0.00432	26.9263	-5		7.32	0.03649	7.32	1.97018	7.32	220.833	28.6769	-5		7.32	1.1726	7.32	3.34468	7.32	233.333	26.9263	-5
7.34	179.167	7.34	153.473	7.34	0.00491	26.9263	-5		7.34	0.0445	7.34	1.35214	7.34	258.333	28.6769	-5		7.34	2.62134	7.34	3.80573	7.34	187.5	26.9263	-5
7.36	133.333	7.36	112.22	7.36	0.00563	26.9382	-5		7.36	0.07473	7.36	1.02468	7.36	266.667	28.7497	-5		7.36	2.40124	7.36	3.19479	7.36	212.5	26.9382	-5
7.38	129.167	7.38	89.945	7.38	0.00651	26.9382	-5		7.38	0.08638	7.38	0.8094	7.38	216.667	28.7497	-5		7.38	1.03235	7.38	1.57819	7.38	204.167	26.9382	-5
7.4	150	7.4	79.1631	7.4	0.00763	27.0064	-5		7.4	0.05437	7.4	0.62016	7.4	179.167	28.9038	-5		7.4	0.30972	7.4	0.70583	7.4	191.667	27.0064	-5
7.42	120.833	7.42	76.396	7.42	0.00907	27.0064	-5		7.42	0.02698	7.42	0.48131	7.42	170.833	28.9038	-5		7.42	0.12917	7.42	0.43411	7.42	191.667	27.0064	-5
7.44	175	7.44	81.3826	7.44	0.01094	27.1765	-5		7.44	0.0176	7.44	0.39152	7.44	183.333	28.9038	-5		7.44	0.07923	7.44	0.32271	7.44	195.833	27.1765	-5
7.46	200	7.46	96.7655	7.46	0.01346	27.1765	-5		7.46	0.01436	7.46	0.32803	7.46	233.333	28.9772	-5		7.46	0.05502	7.46	0.25388	7.46	216.667	27.1765	-5
7.48	154.167	7.48	128.028	7.48	0.01696	27.1923	-5		7.48	0.01242	7.48	0.27953	7.48	191.667	28.9772	-5		7.48	0.03883	7.48	0.19863	7.48	179.167	27.1923	-5
7.5	91.6667	7.5	182.12	7.5	0.02202	27.1923	-5		7.5	0.00856	7.5	0.2316	7.5	254.167	28.9772	-5		7.5	0.02759	7.5	0.15569	7.5	133.333	27.1923	-5
7.52	95.8333	7.52	261.097	7.52	0.0312	27.2454	-5		7.52	0.00275	7.52	0.18215	7.52	141.667	29.0573	-5		7.52	0.02114	7.52	0.12892	7.52	187.5	27.2454	-5
7.54	120.833	7.54	340.441	7.54	0.0472	27.2454	-5		7.54	0.000605945	7.54	0.15224	7.54	179.167	29.0573	-5		7.54	0.01698	7.54	0.10999	7.54	129.167	27.2454	-5
7.56	133.333	7.56	352.593	7.56	0.07182	27.2611	-5		7.56	0.000449511	7.56	0.13401	7.56	154.167	29.129	-5		7.56	0.01393	7.56	0.09501	7.56	141.667	27.2611	-5
7.58	95.8333	7.58	281.408	7.58	0.12962	27.2611	-5		7.58	0.000366081	7.58	0.11899	7.58	183.333	29.129	-5		7.58	0.01164	7.58	0.08294	7.58	133.333	27.2611	-5
7.6	91.6667	7.6	194.002	7.6	0.38786	27.2712	-5		7.6	0.000303858	7.6	0.10636	7.6	183.333	29.1312	-5		7.6	0.00986	7.6	0.07306	7.6	116.667	27.2712	-5
7.62	100	7.62	128.234	7.62	1.23974	27.2712	-5		7.62	0.00025623	7.62	0.10213	7.62	150	29.1312	-5		7.62	0.00847	7.62	0.06486	7.62	133.333	27.2712	-5
7.64	91.6667	7.64	86.1872	7.64	1.99938	27.2712	-5		7.64	0.000218969	7.64	0.10104	7.64	116.667	29.203	-5		7.64	0.00735	7.64	0.05799	7.64	100	27.2712	-5
7.66	79.1667	7.66	60.874	7.66	1.36587	27.2712	-5		7.66	0.000189274	7.66	0.06763	7.66	129.167	29.203	-5		7.66	0.00643	7.66	0.05045	7.66	83.3333	27.2712	-5
7.68	50	7.68	45.7544	7.68	0.4919	27.2712	-5		7.68	0.00016523	7.68	0.0452	7.68	158.333	29.2069	-5		7.68	0.00568	7.68	0.02891	7.68	125	27.2712	-5
7.7	70.8333	7.7	35.9501	7.7	0.16463	27.2712	-5		7.7	0.000145488	7.7	0.04643	7.7	154.167	29.2782	-5		7.7	0.00505	7.7	0.00926	7.7	83.3333	27.2712	-5
7.72	54.1667	7.72	29.2173	7.72	0.0913	27.3403	-5		7.72	0.000129083	7.72	0.05208	7.72	166.667	29.2782	-5		7.72	0.00453	7.72	0.00472	7.72	100	27.3403	-5
7.74	83.3333	7.74	24.3246	7.74	0.06946	27.3403	-5		7.74	0.000147277	7.74	0.05886	7.74	125	29.2812	-5		7.74	0.00409	7.74	0.00431	7.74	104.167	27.3403	-5
7.76	58.3333	7.76	20.6261	7.76	0.06105	27.3403	-5		7.76	0.000437589	7.76	0.06732	7.76	129.167	29.2815	-5		7.76	0.00299	7.76	0.00334	7.76	91.6667	27.3403	-5
7.78	37.5	7.78	17.7593	7.78	0.05991	27.3403	-5		7.78	0.00075962	7.78	0.07765	7.78	104.167	29.2815	-5		7.78	0.000970593	7.78	0.00197	7.78	129.167	27.3403	-5
7.8	62.5	7.8	15.4869	7.8	0.0646	27.3403	-5		7.8	0.000869935	7.8	0.09019	7.8	129.167	29.3526	-5		7.8	8.61928e-05	7.8	0.00243	7.8	125	27.3403	-5
7.82	62.5	7.82	13.6531	7.82	0.07572	27.3403	-5		7.82	0.000928283	7.82	0.10596	7.82	125	29.3526	-5		7.82	3.43115e-05	7.82	0.00237	7.82	100	27.3403	-5
7.84	50	7.84	12.1504	7.84	0.09613	27.507	-5		7.84	0.00103	7.84	0.12632	7.84	145.833	29.3559	-5		7.84	3.88075e-05	7.84	0.00114	7.84	87.5	27.507	-5
7.86	66.6667	7.86	10.9024	7.86	0.13285	27.507	-5		7.86	0.00116	7.86	0.15316	7.86	195.833	29.3559	-5		7.86	4.42479e-05	7.86	0.000369597	7.86	133.333	27.507	-5
7.88	37.5	7.88	9.85402	7.88	0.20672	27.507	-5		7.88	0.00132	7.88	0.18955	7.88	162.5	29.5041	-5		7.88	5.09164e-05	7.88	0.00016785	7.88	108.333	27.507	-5
7.9	58.3333	7.9	8.96425	7.9	0.45177	27.507	-5		7.9	0.00151	7.9	0.2406	7.9	141.667	29.5041	-5		7.9	5.92121e-05	7.9	0.000121518	7.9	108.333	27.507	-5
7.92	62.5	7.92	8.2024	7.92	1.57064	27.5767	-5		7.92	0.00175	7.92	0.31532	7.92	179.167	29.5791	-5		7.92	6.97096e-05	7.92	0.000106288	7.92	104.167	27.5767	-5
7.94	62.5	7.94	7.54499	7.94	4.13878	27.5767	-5		7.94	0.00204	7.94	0.43082	7.94	116.667	29.5791	-5		7.94	8.32614e-05	7.94	0.00010367	7.94	145.833	27.5767	-5
7.96	33.3333	7.96	6.97383	7.96	4.68254	27.5767	-5		7.96	0.00242	7.96	0.6229	7.96	133.333	29.6516	-5		7.96	0.000101175	7.96	0.000109734	7.96	108.333	27.5767	-5
7.98	62.5	7.98	6.47467	7.98	2.46111	27.5767	-5		7.98	0.00292	7.98	0.98883	7.98	120.833	29.727	-5		7.98	0.000125535	7.98	0.000123977	7.98	112.5	27.5767	-5
8	62.5	8	6.0362	8	0.77067	27.6476	-5		8	0.00358	8	2.11376	8	179.167	29.7953	-5		8	0.000159838	8	0.000148145	8	83.3333	27.6476	-5
8.02	87.5	8.02	5.64938	8.02	0.27246	27.6476	-5		8.02	0.00449	8.02	7.30019	8.02	150	29.7953	-5		8.02	0.000210287	8.02	0.000186727	8.02	137.5	27.6476	-5
8.04	50	8.04	5.30693	8.04	0.15132	27.7177	-5		8.04	0.0058	8.04	20.3277	8.04	183.333	29.8711	-5		8.04	0.000288748	8.04	0.00024913	8.04	104.167	27.7177	-5
8.06	66.6667	8.06	5.00296	8.06	0.1	27.7177	-5		8.06	0.00778	8.06	24.8869	8.06	112.5	29.8711	-5		8.06	0.00042031	8.06	0.0003558	8.06	116.667	27.7177	-5
8.08	37.5	8.08	4.73269	8.08	0.07038	27.803	-5		8.08	0.01096	8.08	13.9975	8.08	133.333	29.8717	-5		8.08	0.000676732	8.08	0.000565711	8.08	137.5	27.803	-5
8.1	83.3333	8.1	4.49226	8.1	0.05235	27.803	-5		8.1	0.01657	8.1	4.51817	8.1	137.5	29.8717	-5		8.1	0.00152	8.1	0.00126	8.1	116.667	27.803	-5
8.12	70.8333	8.12	4.27861	8.12	0.04059	27.8735	-5		8.12	0.02975	8.12	1.5466	8.12	108.333	29.9476	-5		8.12	0.00532	8.12	0.00439	8.12	150	27.8735	-5
8.14	45.8333	8.14	4.08938	8.14	0.03238	27.8735	-5		8.14	0.08679	8.14	0.89338	8.14	170.833	29.9476	-5		8.14	0.01402	8.14	0.01156	8.14	150	27.8735	-5
8.16	37.5	8.16	4.04366	8.16	0.02643	27.8957	-5		8.16	0.29331	8.16	0.81449	8.16	141.667	30.0144	-5		8.16	0.01587	8.16	0.01308	8.16	108.333	27.8957	-5
8.18	66.6667	8.18	3.90239	8.18	0.02197	27.8957	-5		8.18	0.53263	8.18	0.89076	8.18	145.833	30.0144	-5		8.18	0.00846	8.18	0.00698	8.18	112.5	27.8957	-5
8.2	83.3333	8.2	3.78305	8.2	0.01856	27.8957	-5		8.2	0.4098	8.2	0.67597	8.2	125	30.0908	-5		8.2	0.00267	8.2	0.00221	8.2	112.5	27.8957	-5
8.22	37.5	8.22	3.68696	8.22	0.01588	27.8957	-5		8.22	0.16147	8.22	0.37238	8.22	162.5	30.0908	-5		8.22	0.000929789	8.22	0.000772606	8.22	83.3333	27.8957	-5
8.24	62.5	8.24	3.61796	8.24	0.01374	27.9664	-5		8.24	0.04877	8.24	0.21928	8.24	162.5	30.3796	-5		8.24	0.000509238	8.24	0.000424683	8.24	137.5	27.9664	-5
8.26	75	8.26	3.58499	8.26	0.01201	27.9664	-5		8.26	0.02141	8.26	0.16092	8.26	141.667	30.3796	-5		8.26	0.000336743	8.26	0.000282108	8.26	66.6667	27.9664	-5
8.28	66.6667	8.28	3.60678	8.28	0.01058	27.9664	-5		8.28	0.0132	8.28	0.12918	8.28	120.833	30.3796	-5		8.28	0.000239519	8.28	0.000202526	8.28	91.6667	27.9664	-5
8.3	41.6667	8.3	3.71676	8.3	0.0094	27.9664	-5		8.3	0.00908	8.3	0.10697	8.3	204.167	30.3796	-5		8.3	0.000178927	8.3	0.000153388	8.3	141.667	27.9664	-5
8.32	62.5	8.32	3.96136	8.32	0.0084	28.2032	-5		8.32	0.00663	8.32	0.09033	8.32	154.167	30.4484	-5		8.32	0.000138674	8.32	0.0001212	8.32	70.8333	28.2032	-5
8.34	87.5	8.34	4.37697	8.34	0.00755	28.2032	-5		8.34	0.00504	8.34	0.07743	8.34	91.6667	30.4484	-5		8.34	0.000110597	8.34	9.93039e-05	8.34	129.167	28.2032	-5
8.36	87.5	8.36	4.89706	8.36	0.00609	28.2032	-5		8.36	0.00397	8.36	0.06718	8.36	166.667	30.4484	-5		8.36	9.02455e-05	8.36	8.41349e-05	8.36	79.1667	28.2032	-5
8.38	41.6667	8.38	5.16785	8.38	0.00265	28.2032	-5		8.38	0.0032	8.38	0.05888	8.38	112.5	30.4484	-5		8.38	7.50287e-05	8.38	0.00507	8.38	95.8333	28.2032	-5
8.4	50	8.4	4.85046	8.4	0.000500801	28.2644	-5		8.4	0.00264	8.4	0.05205	8.4	145.833	30.4569	-5		8.4	6.33558e-05	8.4	0.01438	8.4	158.333	28.2644	-5
8.42	50	8.42	4.25655	8.42	0.000212487	28.2644	-5		8.42	0.00221	8.42	0.04636	8.42	104.167	30.4569	-5		8.42	5.42069e-05	8.42	0.01983	8.42	87.5	28.2644	-5
8.44	58.3333	8.44	3.75595	8.44	0.000267603	28.2747	-5		8.44	0.00188	8.44	0.04156	8.44	166.667	30.4569	-5		8.44	9.98867e-05	8.44	0.02244	8.44	133.333	28.2747	-5
8.46	29.1667	8.46	3.42615	8.46	0.000297615	28.2747	-5		8.46	0.00162	8.46	0.03458	8.46	129.167	30.4569	-5		8.46	0.000865159	8.46	0.02581	8.46	87.5	28.2747	-5
8.48	70.8333	8.48	3.23268	8.48	0.00033297	28.2747	-5		8.48	0.00158	8.48	0.01709	8.48	133.333	30.5233	-5		8.48	0.00182	8.48	0.02985	8.48	95.8333	28.2747	-5
8.5	62.5	8.5	3.12852	8.5	0.000375016	28.2747	-5		8.5	0.00209	8.5	0.0048	8.5	129.167	30.5233	-5		8.5	0.00232	8.5	0.03406	8.5	120.833	28.2747	-5
8.52	66.6667	8.52	3.07916	8.52	0.000425554	28.3361	-5		8.52	0.00252	8.52	0.00253	8.52	154.167	30.5259	-5		8.52	0.00257	8.52	0.03888	8.52	125	28.3361	-5
8.54	54.1667	8.54	3.06492	8.54	0.000487029	28.3361	-5		8.54	0.00267	8.54	0.0027	8.54	145.833	30.5259	-5		8.54	0.00287	8.54	0.04513	8.54	100	28.3361	-5
8.56	75	8.56	3.07624	8.56	0.00056284	28.3558	-5		8.56	0.00277	8.56	0.00281	8.56	125	30.5259	-5		8.56	0.00322	8.56	0.05331	8.56	162.5	28.3558	-5
8.58	45.8333	8.58	3.10888	8.58	0.000657809	28.3558	-5		8.58	0.00291	8.58	0.00296	8.58	175	30.5259	-5		8.58	0.00364	8.58	0.0625	8.58	108.333	28.3558	-5
8.6	45.8333	8.6	3.16123	8.6	0.000778968	28.3558	-5		8.6	0.0029	8.6	0.00297	8.6	158.333	30.5918	-5		8.6	0.00415	8.6	0.07335	8.6	75	28.3558	-5
8.62	66.6667	8.62	3.23309	8.62	0.000936888	28.3558	-5		8.62	0.00286	8.62	0.00295	8.62	108.333	30.5918	-5		8.62	0.00479	8.62	0.08815	8.62	112.5	28.3558	-5
8.64	70.8333	8.64	3.32525	8.64	0.00115	28.4277	-5		8.64	0.00313	8.64	0.00324	8.64	141.667	30.601	-5		8.64	0.0056	8.64	0.10895	8.64	66.6667	28.4277	-5
8.66	62.5	8.66	3.4393	8.66	0.00144	28.4277	-5		8.66	0.00363	8.66	0.00375	8.66	116.667	30.601	-5		8.66	0.00662	8.66	0.13845	8.66	162.5	28.4277	-5
8.68	83.3333	8.68	3.57764	8.68	0.00186	28.4277	-5		8.68	0.00425	8.68	0.0044	8.68	120.833	30.6697	-5		8.68	0.00795	8.68	0.18188	8.68	120.833	28.4277	-5
8.7	50	8.7	3.74353	8.7	0.00248	28.4277	-5		8.7	0.00506	8.7	0.00523	8.7	141.667	30.6697	-5		8.7	0.00973	8.7	0.24952	8.7	120.833	28.4277	-5
8.72	41.6667	8.72	3.38917	8.72	0.00349	28.4318	-5		8.72	0.00611	8.72	0.00632	8.72	170.833	30.8088	-5		8.72	0.01218	8.72	0.36333	8.72	91.6667	28.4318	-5
8.74	62.5	8.74	3.63894	8.74	0.00526	28.4318	-5		8.74	0.00753	8.74	0.00779	8.74	158.333	30.8088	-5		8.74	0.01568	8.74	0.58997	8.74	108.333	28.4318	-5
8.76	66.6667	8.76	3.93255	8.76	0.00934	28.4926	-5		8.76	0.00951	8.76	0.00983	8.76	166.667	30.8768	-5		8.76	0.02092	8.76	1.37475	8.76	116.667	28.4926	-5
8.78	50	8.78	4.27922	8.78	0.02672	28.5039	-5		8.78	0.01238	8.78	0.0128	8.78	170.833	30.8768	-5		8.78	0.02928	8.78	4.81287	8.78	170.833	28.5039	-5
8.8	66.6667	8.8	4.69093	8.8	0.09072	28.5039	-5		8.8	0.01676	8.8	0.01733	8.8	158.333	30.8873	-5		8.8	0.04385	8.8	11.7876	8.8	120.833	28.5039	-5
8.82	66.6667	8.82	5.18352	8.82	0.16889	28.5648	-5		8.82	0.02393	8.82	0.02475	8.82	129.167	30.8873	-5		8.82	0.07642	8.82	12.3625	8.82	141.667	28.5648	-5
8.84	83.3333	8.84	5.7781	8.84	0.13595	28.5682	-5		8.84	0.03707	8.84	0.03833	8.84	145.833	30.9554	-5		8.84	0.21109	8.84	6.68534	8.84	104.167	28.5682	-5
8.86	58.3333	8.86	6.50329	8.86	0.05773	28.5682	-5		8.86	0.07267	8.86	0.07516	8.86	216.667	30.9554	-5		8.86	0.72775	8.86	2.78613	8.86	141.667	28.5682	-5
8.88	133.333	8.88	7.39865	8.88	0.0176	28.6407	-5		8.88	0.2364	8.88	0.24447	8.88	116.667	31.0184	-5		8.88	1.43269	8.88	2.14235	8.88	100	28.6407	-5
8.9	87.5	8.9	8.51991	8.9	0.00732	28.6407	-5		8.9	0.72298	8.9	0.74767	8.9	154.167	31.0215	-5		8.9	1.20924	8.9	1.59463	8.9	137.5	28.6407	-5
8.92	91.6667	8.92	9.94754	8.92	0.00443	28.6587	-5		8.92	1.04943	8.92	1.08527	8.92	116.667	31.0974	-5		8.92	0.53735	8.92	0.7981	8.92	141.667	28.6587	-5
8.94	75	8.94	11.8012	8.94	0.00303	28.6587	-5		8.94	0.70753	8.94	0.73186	8.94	133.333	31.1005	-5		8.94	0.16517	8.94	0.35578	8.94	125	28.6587	-5
8.96	66.6667	8.96	14.2676	8.96	0.0022	28.6587	-5		8.96	0.26157	8.96	0.27118	8.96	137.5	31.2297	-5		8.96	0.06698	8.96	0.21173	8.96	120.833	28.6587	-5
8.98	91.6667	8.98	17.6612	8.98	0.00167	28.6587	-5		8.98	0.08209	8.98	0.08595	8.98	133.333	31.2297	-5		8.98	0.04039	8.98	0.15398	8.98	137.5	28.6587	-5
9	75	9	22.5692	9	0.00131	28.7314	-5		9	0.03909	9	0.04168	9	129.167	31.2328	-5		9	0.02797	9	0.11988	9	145.833	28.7314	-5
9.02	75	9.02	30.1618	9.02	0.00105	28.7314	-5		9.02	0.02499	9.02	0.02723	9.02	154.167	31.2328	-5		9.02	0.02077	9.02	0.0971	9.02	129.167	28.7314	-5
9.04	66.6667	9.04	42.3965	9.04	0.000867265	28.7314	-5		9.04	0.01762	9.04	0.01979	9.04	129.167	31.2999	-5		9.04	0.01628	9.04	0.08116	9.04	154.167	28.7314	-5
9.06	87.5	9.06	63.496	9.06	0.000725833	28.7314	-5		9.06	0.01319	9.06	0.0159	9.06	145.833	31.2999	-5		9.06	0.01335	9.06	0.06994	9.06	137.5	28.7314	-5
9.08	104.167	9.08	97.6577	9.08	0.000616349	28.7942	-5		9.08	0.01034	9.08	0.01389	9.08	145.833	31.3093	-5		9.08	0.01141	9.08	0.06212	9.08	100	28.7942	-5
9.1	50	9.1	146.704	9.1	0.000529875	28.7942	-5		9.1	0.00843	9.1	0.01262	9.1	200	31.3093	-5		9.1	0.01014	9.1	0.0565	9.1	116.667	28.7942	-5
9.12	91.6667	9.12	197.339	9.12	0.000460391	28.7942	-5		9.12	0.00712	9.12	0.01182	9.12	91.6667	31.3124	-5		9.12	0.00938	9.12	0.05263	9.12	87.5	28.7942	-5
9.14	54.1667	9.14	209.276	9.14	0.000403723	28.8673	-5		9.14	0.00621	9.14	0.01156	9.14	141.667	31.3124	-5		9.14	0.00905	9.14	0.05044	9.14	141.667	28.8673	-5
9.16	45.8333	9.16	168.923	9.16	0.000356904	28.8673	-5		9.16	0.00561	9.16	0.01178	9.16	79.1667	31.3797	-5		9.16	0.00913	9.16	0.04999	9.16	120.833	28.8673	-5
9.18	87.5	9.18	116.251	9.18	0.000817145	28.8673	-5		9.18	0.00525	9.18	0.0125	9.18	125	31.3797	-5		9.18	0.00969	9.18	0.05152	9.18	83.3333	28.8673	-5
9.2	45.8333	9.2	76.1064	9.2	0.00229	29.0185	-5		9.2	0.00512	9.2	0.01379	9.2	145.833	31.5822	-5		9.2	0.01086	9.2	0.05566	9.2	91.6667	29.0185	-5
9.22	75	9.22	50.4932	9.22	0.00343	29.0185	-5		9.22	0.00524	9.22	0.01583	9.22	108.333	31.6517	-5		9.22	0.01298	9.22	0.06121	9.22	75	29.0185	-5
9.24	79.1667	9.24	35.2761	9.24	0.00395	29.0922	-5		9.24	0.00567	9.24	0.01899	9.24	137.5	31.6517	-5		9.24	0.01672	9.24	0.06824	9.24	108.333	29.0922	-5
9.26	62.5	9.26	26.3083	9.26	0.00426	29.0922	-5		9.26	0.00657	9.26	0.02392	9.26	104.167	31.6627	-5		9.26	0.02368	9.26	0.09183	9.26	100	29.0922	-5
9.28	79.1667	9.28	20.804	9.28	0.00472	29.1077	-5		9.28	0.00826	9.28	0.03203	9.28	154.167	31.7324	-5		9.28	0.04114	9.28	0.16307	9.28	95.8333	29.1077	-5
9.3	45.8333	9.3	17.2375	9.3	0.00533	29.1077	-5		9.3	0.01165	9.3	0.04686	9.3	112.5	31.7324	-5		9.3	0.11879	9.3	0.48283	9.3	87.5	29.1077	-5
9.32	58.3333	9.32	14.8503	9.32	0.00606	29.1077	-5		9.32	0.02169	9.32	0.08791	9.32	100	31.7902	-5		9.32	0.38461	9.32	1.55831	9.32	75	29.1077	-5
9.34	25	9.34	13.2628	9.34	0.00696	29.1077	-5		9.34	0.06836	9.34	0.27225	9.34	158.333	31.7902	-5		9.34	0.65059	9.34	2.6309	9.34	100	29.1077	-5
9.36	75	9.36	12.2747	9.36	0.00807	29.1671	-5		9.36	0.1975	9.36	0.77606	9.36	120.833	31.8562	-5		9.36	0.4976	9.36	2.02113	9.36	75	29.1671	-5
9.38	62.5	9.38	11.7829	9.38	0.00947	29.1671	-5		9.38	0.26494	9.38	1.04255	9.38	108.333	31.8562	-5		9.38	0.2088	9.38	0.868	9.38	83.3333	29.1671	-5
9.4	66.6667	9.4	11.7504	9.4	0.01126	29.1816	-5		9.4	0.17411	9.4	0.70136	9.4	100	31.8592	-5		9.4	0.06433	9.4	0.29647	9.4	112.5	29.1816	-5
9.42	66.6667	9.42	12.1988	9.42	0.01362	29.1816	-5		9.42	0.06425	9.42	0.29713	9.42	145.833	31.8592	-5		9.42	0.0273	9.42	0.16185	9.42	137.5	29.1816	-5
9.44	54.1667	9.44	13.3181	9.44	0.01681	29.1816	-5		9.44	0.02033	9.44	0.20327	9.44	120.833	31.8712	-5		9.44	0.01666	9.44	0.15882	9.44	79.1667	29.1816	-5
9.46	41.6667	9.46	15.1341	9.46	0.02126	29.1816	-5		9.46	0.00973	9.46	0.47571	9.46	120.833	31.8712	-5		9.46	0.01144	9.46	0.30615	9.46	108.333	29.1816	-5
9.48	37.5	9.48	18.1982	9.48	0.02773	29.2412	-5		9.48	0.0062	9.48	0.99061	9.48	150	31.9375	-5		9.48	0.00834	9.48	0.67118	9.48	87.5	29.2412	-5
9.5	25	9.5	23.4478	9.5	0.03765	29.2412	-5		9.5	0.00433	9.5	0.93051	9.5	104.167	31.9375	-5		9.5	0.00634	9.5	0.75777	9.5	91.6667	29.2412	-5
9.52	37.5	9.52	32.577	9.52	0.05397	29.2559	-5		9.52	0.0032	9.52	0.48106	9.52	116.667	31.9405	-5		9.52	0.00499	9.52	0.48656	9.52	58.3333	29.2559	-5
9.54	37.5	9.54	48.0417	9.54	0.08426	29.2559	-5		9.54	0.00245	9.54	0.15984	9.54	100	31.9405	-5		9.54	0.00402	9.54	0.23038	9.54	120.833	29.2559	-5
9.56	54.1667	9.56	72.1022	9.56	0.17058	29.3298	-5		9.56	0.00194	9.56	0.06199	9.56	125	32.1311	-5		9.56	0.00331	9.56	0.15116	9.56	83.3333	29.3298	-5
9.58	58.3333	9.58	102.733	9.58	0.56833	29.3298	-5		9.58	0.00158	9.58	0.03665	9.58	95.8333	32.1311	-5		9.58	0.00278	9.58	0.15094	9.58	75	29.3298	-5
9.6	45.8333	9.6	123.625	9.6	1.66463	29.3298	-5		9.6	0.0013	9.6	0.02546	9.6	75	32.2025	-5		9.6	0.00236	9.6	0.17758	9.6	70.8333	29.3298	-5
9.62	41.6667	9.62	113.09	9.62	2.24869	29.3298	-5		9.62	0.0011	9.62	0.01887	9.62	120.833	32.2025	-5		9.62	0.00203	9.62	0.23022	9.62	91.6667	29.3298	-5
9.64	79.1667	9.64	82.9553	9.64	1.5048	29.3302	-5		9.64	0.00093553	9.64	0.0146	9.64	137.5	32.2131	-5		9.64	0.00176	9.64	0.33	9.64	75	29.3302	-5
9.66	66.6667	9.66	55.3108	9.66	0.56885	29.3302	-5		9.66	0.000807206	9.66	0.01167	9.66	133.333	32.2131	-5		9.66	0.00155	9.66	0.58419	9.66	75	29.3302	-5
9.68	37.5	9.68	36.4032	9.68	0.1795	29.4043	-5		9.68	0.000703571	9.68	0.00958	9.68	104.167	32.2678	-5		9.68	0.00137	9.68	1.72414	9.68	70.8333	29.4043	-5
9.7	54.1667	9.7	24.7976	9.7	0.08479	29.4043	-5		9.7	0.000618679	9.7	0.00961	9.7	83.3333	32.2847	-5		9.7	0.00122	9.7	5.44723	9.7	79.1667	29.4043	-5
9.72	50	9.72	17.8981	9.72	0.05405	29.4043	-5		9.72	0.000548268	9.72	0.0108	9.72	162.5	32.2847	-5		9.72	0.00109	9.72	8.77838	9.72	66.6667	29.4043	-5
9.74	37.5	9.74	13.6758	9.74	0.03796	29.4043	-5		9.74	0.000489224	9.74	0.01134	9.74	95.8333	32.3359	-5		9.74	0.00098125	9.74	6.62573	9.74	75	29.4043	-5
9.76	45.8333	9.76	10.9158	9.76	0.02823	29.5504	-5		9.76	0.000439227	9.76	0.01134	9.76	75	32.3359	-5		9.76	0.000749927	9.76	2.85077	9.76	79.1667	29.5504	-5
9.78	25	9.78	8.98916	9.78	0.02192	29.5504	-5		9.78	0.000379063	9.78	0.01139	9.78	104.167	32.3502	-5		9.78	0.000607871	9.78	0.95406	9.78	75	29.5504	-5
9.8	25	9.8	7.57898	9.8	0.01763	29.5504	-5		9.8	0.000290037	9.8	0.0113	9.8	83.3333	32.4185	-5		9.8	0.000637068	9.8	0.48449	9.8	45.8333	29.5504	-5
9.82	70.8333	9.82	6.51374	9.82	0.01461	29.5504	-5		9.82	0.000291573	9.82	0.01159	9.82	129.167	32.4185	-5		9.82	0.000735511	9.82	0.38188	9.82	66.6667	29.5504	-5
9.84	45.8333	9.84	5.68834	9.84	0.01244	29.6255	-5		9.84	0.00033982	9.84	0.01248	9.84	108.333	32.4748	-5		9.84	0.000820015	9.84	0.37804	9.84	50	29.6255	-5
9.86	54.1667	9.86	5.04077	9.86	0.01086	29.6255	-5		9.86	0.000393991	9.86	0.01385	9.86	91.6667	32.5396	-5		9.86	0.000919959	9.86	0.46376	9.86	125	29.6255	-5
9.88	29.1667	9.88	4.52397	9.88	0.00973	29.6255	-5		9.88	0.000439506	9.88	0.01563	9.88	100	32.5396	-5		9.88	0.00104	9.88	0.8501	9.88	75	29.6255	-5
9.9	41.6667	9.9	4.10683	9.9	0.00896	29.6255	-5		9.9	0.000493387	9.9	0.0177	9.9	79.1667	32.5396	-5		9.9	0.00118	9.9	2.67646	9.9	79.1667	29.6255	-5
9.92	66.6667	9.92	3.76728	9.92	0.00851	29.6822	-5		9.92	0.000557814	9.92	0.02018	9.92	104.167	32.5396	-5		9.92	0.00136	9.92	6.76256	9.92	91.6667	29.6822	-5
9.94	58.3333	9.94	3.48939	9.94	0.00838	29.6822	-5		9.94	0.00063573	9.94	0.02402	9.94	112.5	32.5577	-5		9.94	0.00158	9.94	7.61338	9.94	91.6667	29.6822	-5
9.96	20.8333	9.96	3.26147	9.96	0.00863	29.6967	-5		9.96	0.000731178	9.96	0.02972	9.96	104.167	32.6227	-5		9.96	0.00186	9.96	4.66782	9.96	50	29.6967	-5
9.98	45.8333	9.98	3.0749	9.98	0.00937	29.6967	-5		9.98	0.000849835	9.98	0.03787	9.98	70.8333	32.6227	-5		9.98	0.00221	9.98	1.72481	9.98	58.3333	29.6967	-5
10	62.5	10	2.92325	10	0.01088	29.7576	-5		10	0.000999877	10	0.04991	10	104.167	32.6227	-5		10	0.00268	10	0.65206	10	58.3333	29.7576	-5
10.02	91.6667	10.02	2.80178	10.02	0.01365	29.7576	-5		10.02	0.00119	10.02	0.06875	10.02	129.167	32.6227	-5		10.02	0.00332	10.02	0.41823	10.02	83.3333	29.7576	-5
10.04	54.1667	10.04	2.70705	10.04	0.01871	29.7721	-5		10.04	0.00145	10.04	0.10066	10.04	79.1667	32.6777	-5		10.04	0.00421	10.04	0.37534	10.04	58.3333	29.7721	-5
10.06	54.1667	10.06	2.63668	10.06	0.03987	29.7721	-5		10.06	0.0018	10.06	0.16567	10.06	83.3333	32.6777	-5		10.06	0.00551	10.06	0.43147	10.06	58.3333	29.7721	-5
10.08	37.5	10.08	2.58916	10.08	0.13811	29.9004	-5		10.08	0.00228	10.08	0.40141	10.08	83.3333	32.7612	-5		10.08	0.00752	10.08	0.79225	10.08	100	29.9004	-5
10.1	50	10.1	2.56381	10.1	0.33988	29.9004	-5		10.1	0.003	10.1	1.4055	10.1	133.333	32.7612	-5		10.1	0.01085	10.1	2.43827	10.1	41.6667	29.9004	-5
10.12	62.5	10.12	2.56077	10.12	0.36164	29.9148	-5		10.12	0.00412	10.12	3.26251	10.12	108.333	32.8766	-5		10.12	0.01722	10.12	5.4932	10.12	100	29.9148	-5
10.14	37.5	10.14	2.58101	10.14	0.21413	29.9148	-5		10.14	0.00598	10.14	3.26711	10.14	129.167	32.8766	-5		10.14	0.03697	10.14	5.49448	10.14	70.8333	29.9148	-5
10.16	58.3333	10.16	2.62648	10.16	0.07489	29.9148	-5		10.16	0.00964	10.16	1.85801	10.16	83.3333	32.8795	-5		10.16	0.12724	10.16	3.25356	10.16	70.8333	29.9148	-5
10.18	54.1667	10.18	2.70035	10.18	0.02496	29.9148	-5		10.18	0.02176	10.18	0.65024	10.18	95.8333	32.8795	-5		10.18	0.34592	10.18	1.48499	10.18	62.5	29.9148	-5
10.2	58.3333	10.2	2.80735	10.2	0.01289	29.9764	-5		10.2	0.0759	10.2	0.28709	10.2	95.8333	32.9606	-5		10.2	0.4177	10.2	0.89123	10.2	91.6667	29.9764	-5
10.22	37.5	10.22	3.05419	10.22	0.00842	29.9764	-5		10.22	0.19396	10.22	0.29801	10.22	104.167	32.9606	-5		10.22	0.27079	10.22	0.58527	10.22	83.3333	29.9764	-5
10.24	58.3333	10.24	3.25406	10.24	0.00596	29.9909	-5		10.24	0.2159	10.24	0.27971	10.24	83.3333	32.9635	-5		10.24	0.10256	10.24	0.36838	10.24	75	29.9909	-5
10.26	45.8333	10.26	3.51869	10.26	0.00444	29.9909	-5		10.26	0.13306	10.26	0.17957	10.26	87.5	32.9635	-5		10.26	0.03407	10.26	0.30677	10.26	66.6667	29.9909	-5
10.28	20.8333	10.28	3.86977	10.28	0.00343	29.9909	-5		10.28	0.04803	10.28	0.08559	10.28	91.6667	33.0134	-5		10.28	0.0175	10.28	0.37635	10.28	83.3333	29.9909	-5
10.3	25	10.3	4.34064	10.3	0.00273	29.9909	-5		10.3	0.01572	10.3	0.04751	10.3	75	33.0134	-5		10.3	0.01215	10.3	0.82002	10.3	70.8333	29.9909	-5
10.32	58.3333	10.32	4.98591	10.32	0.00223	30.3326	-5		10.32	0.00788	10.32	0.03663	10.32	137.5	33.0978	-5		10.32	0.00949	10.32	2.46725	10.32	66.6667	30.3326	-5
10.34	37.5	10.34	5.90395	10.34	0.00185	30.3326	-5		10.34	0.00511	10.34	0.03139	10.34	116.667	33.0978	-5		10.34	0.00807	10.34	4.38089	10.34	100	30.3326	-5
10.36	41.6667	10.36	7.28822	10.36	0.00156	30.3326	-5		10.36	0.00361	10.36	0.02767	10.36	83.3333	33.1439	-5		10.36	0.00748	10.36	3.62396	10.36	116.667	30.3326	-5
10.38	45.8333	10.38	9.51875	10.38	0.00134	30.3326	-5		10.38	0.00269	10.38	0.02503	10.38	120.833	33.2287	-5		10.38	0.00745	10.38	1.81651	10.38	108.333	30.3326	-5
10.4	62.5	10.4	13.259	10.4	0.00116	30.4098	-5		10.4	0.00249	10.4	0.02381	10.4	83.3333	33.2798	-5		10.4	0.0078	10.4	0.67082	10.4	87.5	30.4098	-5
10.42	54.1667	10.42	19.4281	10.42	0.00101	30.4098	-5		10.42	0.00266	10.42	0.02355	10.42	104.167	33.2798	-5		10.42	0.00857	10.42	0.36322	10.42	95.8333	30.4098	-5
10.44	66.6667	10.44	28.7647	10.44	0.000888931	30.4098	-5		10.44	0.00274	10.44	0.02377	10.44	79.1667	33.2798	-5		10.44	0.0099	10.44	0.32372	10.44	100	30.4098	-5
10.46	45.8333	10.46	40.0522	10.46	0.000789053	30.4098	-5		10.46	0.00273	10.46	0.02447	10.46	125	33.2798	-5		10.46	0.01205	10.46	0.36977	10.46	87.5	30.4098	-5
10.48	41.6667	10.48	46.4928	10.48	0.000705108	30.4183	-5		10.48	0.00275	10.48	0.02581	10.48	125	33.3432	-5		10.48	0.01555	10.48	0.54366	10.48	112.5	30.4183	-5
10.5	37.5	10.5	41.2748	10.5	0.000633878	30.4183	-5		10.5	0.00285	10.5	0.02798	10.5	108.333	33.3432	-5		10.5	0.02147	10.5	1.34658	10.5	91.6667	30.4183	-5
10.52	50	10.52	30.2975	10.52	0.000509331	30.4183	-5		10.52	0.00303	10.52	0.03117	10.52	120.833	33.3432	-5		10.52	0.0328	10.52	4.17802	10.52	62.5	30.4183	-5
10.54	54.1667	10.54	20.9208	10.54	0.000241694	30.4183	-5		10.54	0.0033	10.54	0.03502	10.54	120.833	33.3432	-5		10.54	0.06715	10.54	7.38307	10.54	116.667	30.4183	-5
10.56	45.8333	10.56	14.7496	10.56	6.12781e-05	30.4183	-5		10.56	0.0037	10.56	0.0396	10.56	75	33.3649	-5		10.56	0.22434	10.56	6.70441	10.56	79.1667	30.4183	-5
10.58	37.5	10.58	11.1299	10.58	0	30.4183	-5		10.58	0.00437	10.58	0.04861	10.58	108.333	33.3649	-5		10.58	0.61938	10.58	5.36987	10.58	112.5	30.4183	-5
10.6	33.3333	10.6	8.93968	10.6	0.000511766	30.4183	-5		10.6	0.0061	10.6	0.06729	10.6	120.833	33.3649	-5		10.6	0.77094	10.6	4.08407	10.6	62.5	30.4183	-5
10.62	50	10.62	7.91129	10.62	0.00155	30.4183	-5		10.62	0.0097	10.62	0.10184	10.62	91.6667	33.3649	-5		10.62	0.52107	10.62	2.49806	10.62	79.1667	30.4183	-5
10.64	66.6667	10.64	7.45318	10.64	0.00229	30.4754	-5		10.64	0.01168	10.64	0.14139	10.64	108.333	33.4285	-5		10.64	0.20776	10.64	1.06141	10.64	54.1667	30.4754	-5
10.66	66.6667	10.66	7.3864	10.66	0.00273	30.4754	-5		10.66	0.01112	10.66	0.19952	10.66	112.5	33.4285	-5		10.66	0.06812	10.66	0.41858	10.66	104.167	30.4754	-5
10.68	45.8333	10.68	7.64593	10.68	0.00304	30.4957	-5		10.68	0.01077	10.68	0.40215	10.68	120.833	33.4285	-5		10.68	0.03406	10.68	0.23649	10.68	100	30.4957	-5
10.7	87.5	10.7	8.23272	10.7	0.00341	30.4957	-5		10.7	0.01269	10.7	1.35208	10.7	79.1667	33.4285	-5		10.7	0.02479	10.7	0.169	10.7	95.8333	30.4957	-5
10.72	83.3333	10.72	9.20242	10.72	0.00385	30.4957	-5		10.72	0.01707	10.72	3.51543	10.72	95.8333	33.6759	-5		10.72	0.02277	10.72	0.13339	10.72	91.6667	30.4957	-5
10.74	45.8333	10.74	10.6844	10.74	0.00439	30.4957	-5		10.74	0.02479	10.74	4.03762	10.74	133.333	33.6759	-5		10.74	0.03269	10.74	0.12207	10.74	129.167	30.4957	-5
10.76	79.1667	10.76	12.9464	10.76	0.00504	30.4957	-5		10.76	0.04051	10.76	2.64937	10.76	108.333	33.762	-5		10.76	0.08782	10.76	0.16455	10.76	133.333	30.4957	-5
10.78	54.1667	10.78	16.5394	10.78	0.00585	30.4957	-5		10.78	0.09658	10.78	1.09296	10.78	95.8333	33.762	-5		10.78	0.19408	10.78	0.26587	10.78	116.667	30.4957	-5
10.8	70.8333	10.8	22.523	10.8	0.00687	30.4957	-5		10.8	0.33815	10.8	0.64641	10.8	79.1667	33.9348	-5		10.8	0.19534	10.8	0.25806	10.8	87.5	30.4957	-5
10.82	62.5	10.82	32.6209	10.82	0.00818	30.4957	-5		10.82	0.8003	10.82	0.92254	10.82	116.667	33.9348	-5		10.82	0.11903	10.82	0.1696	10.82	104.167	30.4957	-5
10.84	54.1667	10.84	48.9248	10.84	0.00991	30.553	-5		10.84	0.81909	10.84	0.88505	10.84	108.333	34.0028	-5		10.84	0.04473	10.84	0.08509	10.84	120.833	30.553	-5
10.86	54.1667	10.86	72.1893	10.86	0.01225	30.553	-5		10.86	0.49985	10.86	0.54907	10.86	62.5	34.0217	-5		10.86	0.01661	10.86	0.05199	10.86	120.833	30.553	-5
10.88	50	10.88	95.8574	10.88	0.01553	30.5608	-5		10.88	0.18143	10.88	0.22531	10.88	133.333	34.0217	-5		10.88	0.00949	10.88	0.04304	10.88	108.333	30.5608	-5
10.9	45.8333	10.9	101.03	10.9	0.02031	30.5608	-5		10.9	0.06003	10.9	0.09695	10.9	108.333	34.0899	-5		10.9	0.00673	10.9	0.03952	10.9	129.167	30.5608	-5
10.92	58.3333	10.92	82.4706	10.92	0.02769	30.5608	-5		10.92	0.03041	10.92	0.06039	10.92	83.3333	34.13	-5		10.92	0.0053	10.92	0.03814	10.92	112.5	30.5608	-5
10.94	50	10.94	59.1201	10.94	0.03993	30.5608	-5		10.94	0.01979	10.94	0.04435	10.94	145.833	34.13	-5		10.94	0.0046	10.94	0.03844	10.94	141.667	30.5608	-5
10.96	75	10.96	42.243	10.96	0.06322	30.6386	-5		10.96	0.01411	10.96	0.03456	10.96	141.667	34.1977	-5		10.96	0.00411	10.96	0.0377	10.96	95.8333	30.6386	-5
10.98	75	10.98	32.965	10.98	0.13533	30.6386	-5		10.98	0.01082	10.98	0.02811	10.98	125	34.1977	-5		10.98	0.00373	10.98	0.03787	10.98	120.833	30.6386	-5
11	50	11	30.081	11	0.46328	30.6386	-5		11	0.00867	11	0.02349	11	108.333	34.1977	-5		11	0.00337	11	0.04327	11	91.6667	30.6386	-5
11.02	58.3333	11.02	32.8936	11.02	1.25466	30.6386	-5		11.02	0.00717	11.02	0.02	11.02	87.5	34.2174	-5		11.02	0.00276	11.02	0.05452	11.02	79.1667	30.6386	-5
11.04	62.5	11.04	41.6151	11.04	1.51107	30.7593	-5		11.04	0.00607	11.04	0.01729	11.04	104.167	34.2174	-5		11.04	0.00232	11.04	0.07768	11.04	120.833	30.7593	-5
11.06	66.6667	11.06	56.1342	11.06	1.02884	30.7593	-5		11.06	0.00528	11.06	0.01516	11.06	125	34.2596	-5		11.06	0.00218	11.06	0.1439	11.06	120.833	30.7593	-5
11.08	83.3333	11.08	71.5054	11.08	0.41934	30.8377	-5		11.08	0.00472	11.08	0.0135	11.08	104.167	34.2596	-5		11.08	0.0023	11.08	0.42965	11.08	87.5	30.8377	-5
11.1	87.5	11.1	74.3699	11.1	0.13636	30.8377	-5		11.1	0.00433	11.1	0.0122	11.1	108.333	34.2596	-5		11.1	0.00248	11.1	1.31493	11.1	104.167	30.8377	-5
11.12	50	11.12	60.16	11.12	0.0648	30.8439	-5		11.12	0.00409	11.12	0.01118	11.12	91.6667	34.2596	-5		11.12	0.00275	11.12	2.03301	11.12	112.5	30.8439	-5
11.14	29.1667	11.14	42.1298	11.14	0.04292	30.8439	-5		11.14	0.00396	11.14	0.00992	11.14	120.833	34.2624	-5		11.14	0.00313	11.14	1.57392	11.14	87.5	30.8439	-5
11.16	66.6667	11.16	28.3965	11.16	0.03204	30.8439	-5		11.16	0.00395	11.16	0.00708	11.16	125	34.2624	-5		11.16	0.00365	11.16	0.77371	11.16	62.5	30.8439	-5
11.18	41.6667	11.18	19.5669	11.18	0.02584	30.8439	-5		11.18	0.00407	11.18	0.00508	11.18	70.8333	34.2853	-5		11.18	0.00438	11.18	0.28319	11.18	100	30.8439	-5
11.2	91.6667	11.2	14.2425	11.2	0.02224	30.9004	-5		11.2	0.00434	11.2	0.00443	11.2	125	34.2853	-5		11.2	0.00539	11.2	0.15302	11.2	79.1667	30.9004	-5
11.22	58.3333	11.22	11.0338	11.22	0.0203	30.9225	-5		11.22	0.00479	11.22	0.00492	11.22	87.5	34.2853	-5		11.22	0.00682	11.22	0.13646	11.22	91.6667	30.9225	-5
11.24	58.3333	11.24	9.00793	11.24	0.0198	30.9225	-5		11.24	0.00536	11.24	0.00555	11.24	125	34.3473	-5		11.24	0.00914	11.24	0.17321	11.24	112.5	30.9225	-5
11.26	58.3333	11.26	7.65137	11.26	0.02086	30.9225	-5		11.26	0.00601	11.26	0.00628	11.26	116.667	34.3473	-5		11.26	0.0131	11.26	0.39	11.26	91.6667	30.9225	-5
11.28	62.5	11.28	6.70553	11.28	0.0228	30.9225	-5		11.28	0.00752	11.28	0.00792	11.28	108.333	34.3473	-5		11.28	0.02068	11.28	0.98146	11.28	91.6667	30.9225	-5
11.3	54.1667	11.3	6.03725	11.3	0.02578	30.9791	-5		11.3	0.01051	11.3	0.01109	11.3	87.5	34.3473	-5		11.3	0.04385	11.3	1.2955	11.3	83.3333	30.9791	-5
11.32	54.1667	11.32	5.6365	11.32	0.03024	31.0548	-5		11.32	0.01632	11.32	0.01723	11.32	91.6667	34.3502	-5		11.32	0.14937	11.32	1.08012	11.32	75	31.0548	-5
11.34	29.1667	11.34	5.33214	11.34	0.0373	31.0548	-5		11.34	0.03269	11.34	0.0345	11.34	104.167	34.3502	-5		11.34	0.40819	11.34	0.88256	11.34	100	31.0548	-5
11.36	58.3333	11.36	5.16102	11.36	0.04877	31.1109	-5		11.36	0.10773	11.36	0.11368	11.36	125	34.456	-5		11.36	0.49765	11.36	0.74535	11.36	66.6667	31.1109	-5
11.38	58.3333	11.38	5.11008	11.38	0.0686	31.1109	-5		11.38	0.31479	11.38	0.3322	11.38	112.5	34.456	-5		11.38	0.34618	11.38	0.56913	11.38	95.8333	31.1109	-5
11.4	37.5	11.4	5.17648	11.4	0.11014	31.1339	-5		11.4	0.42641	11.4	0.45	11.4	133.333	34.5175	-5		11.4	0.14608	11.4	0.42489	11.4	58.3333	31.1339	-5
11.42	70.8333	11.42	5.36709	11.42	0.26669	31.1339	-5		11.42	0.31104	11.42	0.32855	11.42	70.8333	34.5175	-5		11.42	0.04654	11.42	0.47359	11.42	120.833	31.1339	-5
11.44	95.8333	11.44	5.69951	11.44	0.91208	31.1808	-5		11.44	0.14059	11.44	0.14905	11.44	91.6667	34.5443	-5		11.44	0.02063	11.44	1.02706	11.44	87.5	31.1808	-5
11.46	75	11.46	6.2053	11.46	1.99782	31.1808	-5		11.46	0.04491	11.46	0.04834	11.46	112.5	34.5443	-5		11.46	0.01285	11.46	3.46559	11.46	79.1667	31.1808	-5
11.48	45.8333	11.48	6.93615	11.48	1.91127	31.1901	-5		11.48	0.01873	11.48	0.02086	11.48	70.8333	34.6059	-5		11.48	0.00893	11.48	7.75696	11.48	91.6667	31.1901	-5
11.5	58.3333	11.5	7.97643	11.5	1.17692	31.1901	-5		11.5	0.01138	11.5	0.01576	11.5	112.5	34.6059	-5		11.5	0.00657	11.5	7.5667	11.5	95.8333	31.1901	-5
11.52	45.8333	11.52	9.4713	11.52	0.44118	31.2602	-5		11.52	0.00783	11.52	0.01925	11.52	104.167	34.6458	-5		11.52	0.00503	11.52	4.7206	11.52	116.667	31.2602	-5
11.54	45.8333	11.54	11.694	11.54	0.15758	31.2602	-5		11.54	0.00573	11.54	0.02267	11.54	95.8333	34.6458	-5		11.54	0.00398	11.54	1.77106	11.54	75	31.2602	-5
11.56	62.5	11.56	15.1914	11.56	0.09223	31.2643	-5		11.56	0.00437	11.56	0.0254	11.56	87.5	34.7346	-5		11.56	0.00322	11.56	0.5925	11.56	87.5	31.2643	-5
11.58	50	11.58	21.0166	11.58	0.07516	31.2643	-5		11.58	0.00344	11.58	0.02684	11.58	125	34.7346	-5		11.58	0.00267	11.58	0.30267	11.58	91.6667	31.2643	-5
11.6	37.5	11.6	30.9097	11.6	0.07614	31.2643	-5		11.6	0.00278	11.6	0.02902	11.6	108.333	34.7765	-5		11.6	0.00224	11.6	0.2033	11.6	70.8333	31.2643	-5
11.62	29.1667	11.62	47.0501	11.62	0.10624	31.2643	-5		11.62	0.00229	11.62	0.03195	11.62	108.333	34.7765	-5		11.62	0.00191	11.62	0.15067	11.62	91.6667	31.2643	-5
11.64	45.8333	11.64	70.4768	11.64	0.27571	31.344	-5		11.64	0.00192	11.64	0.03575	11.64	120.833	34.8403	-5		11.64	0.00165	11.64	0.11931	11.64	87.5	31.344	-5
11.66	12.5	11.66	95.3441	11.66	0.80591	31.344	-5		11.66	0.00164	11.66	0.04061	11.66	120.833	34.8403	-5		11.66	0.00144	11.66	0.0993	11.66	112.5	31.344	-5
11.68	29.1667	11.68	102.443	11.68	1.19684	31.344	-5		11.68	0.00141	11.68	0.04769	11.68	95.8333	34.8657	-5		11.68	0.00126	11.68	0.08678	11.68	79.1667	31.344	-5
11.7	70.8333	11.7	83.6299	11.7	0.91762	31.344	-5		11.7	0.00123	11.7	0.05717	11.7	100	34.8657	-5		11.7	0.00112	11.7	0.07992	11.7	104.167	31.344	-5
11.72	70.8333	11.72	57.8229	11.72	0.45881	31.6108	-5		11.72	0.00108	11.72	0.06887	11.72	91.6667	34.9012	-5		11.72	0.000997335	11.72	0.07782	11.72	75	31.6108	-5
11.74	33.3333	11.74	37.8414	11.74	0.15463	31.6108	-5		11.74	0.000954574	11.74	0.08416	11.74	66.6667	34.9012	-5		11.74	0.000895282	11.74	0.08207	11.74	83.3333	31.6108	-5
11.76	50	11.76	24.9785	11.76	0.06361	31.6797	-5		11.76	0.000850939	11.76	0.1055	11.76	104.167	34.9296	-5		11.76	0.000771261	11.76	0.09773	11.76	70.8333	31.6797	-5
11.78	29.1667	11.78	17.2685	11.78	0.03915	31.6797	-5		11.78	0.000763311	11.78	0.1387	11.78	83.3333	34.9296	-5		11.78	0.000427637	11.78	0.1484	11.78	50	31.6797	-5
11.8	70.8333	11.8	12.6683	11.8	0.0278	31.6797	-5		11.8	0.000673439	11.8	0.21142	11.8	66.6667	34.9907	-5		11.8	0.000170493	11.8	0.38318	11.8	100	31.6797	-5
11.82	58.3333	11.82	9.78544	11.82	0.021	31.6797	-5		11.82	0.000396709	11.82	0.43212	11.82	79.1667	34.9907	-5		11.82	8.58981e-05	11.82	1.03833	11.82	62.5	31.6797	-5
11.84	45.8333	11.84	7.84809	11.84	0.01654	31.6914	-5		11.84	0.000145054	11.84	0.81906	11.84	104.167	35.2209	-5		11.84	0.000119875	11.84	1.40582	11.84	104.167	31.6914	-5
11.86	37.5	11.86	6.4675	11.86	0.01381	31.6914	-5		11.86	1.73366e-05	11.86	0.95239	11.86	62.5	35.2209	-5		11.86	0.000152779	11.86	1.0631	11.86	66.6667	31.6914	-5
11.88	25	11.88	5.44355	11.88	0.0116	31.7348	-5		11.88	7.38075e-07	11.88	1.14028	11.88	104.167	35.2812	-5		11.88	0.000170143	11.88	0.54771	11.88	79.1667	31.7348	-5
11.9	45.8333	11.9	4.66283	11.9	0.00906	31.7348	-5		11.9	9.89686e-07	11.9	2.65798	11.9	70.8333	35.3113	-5		11.9	0.000190497	11.9	0.23765	11.9	66.6667	31.7348	-5
11.92	58.3333	11.92	4.05482	11.92	0.00729	31.7605	-5		11.92	1.12019e-06	11.92	7.6168	11.92	83.3333	35.3113	-5		11.92	0.000214734	11.92	0.16709	11.92	95.8333	31.7605	-5
11.94	45.8333	11.94	3.53012	11.94	0.00622	31.7605	-5		11.94	1.25192e-06	11.94	10.8459	11.94	87.5	35.3718	-5		11.94	0.000243911	11.94	0.18758	11.94	33.3333	31.7605	-5
11.96	75	11.96	3.1438	11.96	0.00577	31.7605	-5		11.96	1.40834e-06	11.96	8.21064	11.96	108.333	35.4071	-5		11.96	0.000290413	11.96	0.29104	11.96	66.6667	31.7605	-5
11.98	54.1667	11.98	2.82948	11.98	0.00548	31.7605	-5		11.98	1.596e-06	11.98	4.09711	11.98	95.8333	35.4071	-5		11.98	0.000531455	11.98	0.79257	11.98	75	31.7605	-5
12	58.3333	12	2.57118	12	0.00533	31.8158	-5		12	1.82385e-06	12	1.38049	12	83.3333	35.4699	-5		12	0.000799158	12	2.45541	12	75	31.8158	-5
12.02	45.8333	12.02	2.35722	12.02	0.00532	31.8158	-5		12.02	6.32092e-05	12.02	0.59103	12.02	95.8333	35.4699	-5		12.02	0.00103	12.02	3.98094	12.02	41.6667	31.8158	-5
12.04	33.3333	12.04	2.17895	12.04	0.00545	31.8171	-5		12.04	0.000171658	12.04	0.41646	12.04	95.8333	35.498	-5		12.04	0.00121	12.04	3.18422	12.04	75	31.8171	-5
12.06	41.6667	12.06	2.02985	12.06	0.00575	31.8171	-5		12.06	0.00024867	12.06	0.43178	12.06	112.5	35.498	-5		12.06	0.00141	12.06	1.75245	12.06	66.6667	31.8171	-5
12.08	33.3333	12.08	1.90499	12.08	0.00622	31.8171	-5		12.08	0.000304136	12.08	0.86371	12.08	54.1667	35.561	-5		12.08	0.00167	12.08	0.64033	12.08	62.5	31.8171	-5
12.1	58.3333	12.1	1.8006	12.1	0.00643	31.8171	-5		12.1	0.000339239	12.1	1.92482	12.1	95.8333	35.561	-5		12.1	0.00203	12.1	0.29387	12.1	91.6667	31.8171	-5
12.12	41.6667	12.12	1.71378	12.12	0.00694	31.8856	-5		12.12	0.000380866	12.12	2.15029	12.12	91.6667	35.598	-5		12.12	0.00254	12.12	0.24081	12.12	66.6667	31.8856	-5
12.14	58.3333	12.14	1.64233	12.14	0.00832	31.8856	-5		12.14	0.000430787	12.14	1.5332	12.14	50	35.598	-5		12.14	0.00332	12.14	0.32225	12.14	58.3333	31.8856	-5
12.16	45.8333	12.16	1.58455	12.16	0.01081	31.8856	-5		12.16	0.000491457	12.16	0.72891	12.16	95.8333	35.598	-5		12.16	0.00464	12.16	0.83027	12.16	62.5	31.8856	-5
12.18	87.5	12.18	1.53924	12.18	0.01483	31.8856	-5		12.18	0.00056642	12.18	0.3053	12.18	91.6667	35.6894	-5		12.18	0.00785	12.18	2.04201	12.18	83.3333	31.8856	-5
12.2	25	12.2	1.50552	12.2	0.02159	31.8983	-5		12.2	0.000661135	12.2	0.19932	12.2	104.167	35.6894	-5		12.2	0.0216	12.2	2.40188	12.2	91.6667	31.8983	-5
12.22	41.6667	12.22	1.4829	12.22	0.03501	31.8983	-5		12.22	0.000786728	12.22	0.17756	12.22	79.1667	35.6894	-5		12.22	0.06192	12.22	1.89961	12.22	79.1667	31.8983	-5
12.24	41.6667	12.24	1.47115	12.24	0.08138	31.8983	-5		12.24	0.000988731	12.24	0.179	12.24	66.6667	35.7229	-5		12.24	0.08964	12.24	1.12731	12.24	66.6667	31.8983	-5
12.26	58.3333	12.26	1.47039	12.26	0.28331	31.8983	-5		12.26	0.00139	12.26	0.19708	12.26	95.8333	35.7229	-5		12.26	0.07017	12.26	0.57903	12.26	75	31.8983	-5
12.28	45.8333	12.28	1.48107	12.28	0.68573	31.967	-5		12.28	0.00192	12.28	0.23666	12.28	104.167	35.7852	-5		12.28	0.03957	12.28	0.36065	12.28	95.8333	31.967	-5
12.3	45.8333	12.3	1.50399	12.3	0.71672	31.967	-5		12.3	0.00219	12.3	0.31665	12.3	116.667	35.7852	-5		12.3	0.01866	12.3	0.35081	12.3	79.1667	31.967	-5
12.32	37.5	12.32	1.56966	12.32	0.49053	31.967	-5		12.32	0.00251	12.32	0.58301	12.32	91.6667	35.8147	-5		12.32	0.01498	12.32	0.84021	12.32	83.3333	31.967	-5
12.34	50	12.34	1.62235	12.34	0.2071	31.967	-5		12.34	0.00312	12.34	1.67243	12.34	66.6667	35.8147	-5		12.34	0.02025	12.34	2.146	12.34	108.333	31.967	-5
12.36	37.5	12.36	1.69313	12.36	0.06673	32.0087	-5		12.36	0.0044	12.36	3.71193	12.36	45.8333	35.8772	-5		12.36	0.04621	12.36	2.62219	12.36	95.8333	32.0087	-5
12.38	62.5	12.38	1.69426	12.38	0.03029	32.0087	-5		12.38	0.00691	12.38	3.85735	12.38	108.333	35.8772	-5		12.38	0.15554	12.38	2.028	12.38	91.6667	32.0087	-5
12.4	70.8333	12.4	1.81647	12.4	0.01908	32.0903	-5		12.4	0.01455	12.4	3.07993	12.4	79.1667	35.9689	-5		12.4	0.33709	12.4	1.23124	12.4	91.6667	32.0903	-5
12.42	45.8333	12.42	1.97371	12.42	0.01334	32.0903	-5		12.42	0.04921	12.42	3.29869	12.42	116.667	35.9716	-5		12.42	0.31869	12.42	0.62294	12.42	87.5	32.0903	-5
12.44	41.6667	12.44	2.17866	12.44	0.00985	32.1448	-5		12.44	0.13335	12.44	6.70465	12.44	100	35.9716	-5		12.44	0.20957	12.44	0.3444	12.44	62.5	32.1448	-5
12.46	66.6667	12.46	2.4533	12.46	0.00758	32.2126	-5		12.46	0.16059	12.46	8.14929	12.46	104.167	36.0309	-5		12.46	0.08381	12.46	0.16912	12.46	87.5	32.2126	-5
12.48	37.5	12.48	2.83764	12.48	0.00601	32.2126	-5		12.48	0.11643	12.48	5.99345	12.48	66.6667	36.0309	-5		12.48	0.02774	12.48	0.08906	12.48	87.5	32.2126	-5
12.5	62.5	12.5	3.40051	12.5	0.00488	32.2261	-5		12.5	0.05509	12.5	2.98721	12.5	79.1667	36.0309	-5		12.5	0.01363	12.5	0.06108	12.5	75	32.2261	-5
12.52	45.8333	12.52	4.24214	12.52	0.00404	32.2261	-5		12.52	0.01802	12.52	1.10649	12.52	120.833	36.0309	-5		12.52	0.00896	12.52	0.04806	12.52	75	32.2261	-5
12.54	33.3333	12.54	5.46616	12.54	0.0034	32.2261	-5		12.54	0.00757	12.54	0.61038	12.54	116.667	36.0613	-5		12.54	0.0065	12.54	0.04044	12.54	79.1667	32.2261	-5
12.56	41.6667	12.56	7.05103	12.56	0.00291	32.2261	-5		12.56	0.00472	12.56	0.60551	12.56	70.8333	36.0641	-5		12.56	0.00502	12.56	0.03615	12.56	91.6667	32.2261	-5
12.58	37.5	12.58	8.4488	12.58	0.00251	32.2268	-5		12.58	0.00339	12.58	1.1818	12.58	112.5	36.0641	-5		12.58	0.00409	12.58	0.03455	12.58	91.6667	32.2268	-5
12.6	66.6667	12.6	9.09258	12.6	0.00219	32.2949	-5		12.6	0.00263	12.6	3.44166	12.6	62.5	36.1235	-5		12.6	0.00352	12.6	0.03572	12.6	58.3333	32.2949	-5
12.62	45.8333	12.62	9.40879	12.62	0.00193	32.2949	-5		12.62	0.0022	12.62	5.97079	12.62	79.1667	36.1235	-5		12.62	0.00322	12.62	0.04043	12.62	75	32.2949	-5
12.64	62.5	12.64	10.4916	12.64	0.00171	32.3084	-5		12.64	0.00197	12.64	4.94748	12.64	70.8333	36.1235	-5		12.64	0.00318	12.64	0.06076	12.64	54.1667	32.3084	-5
12.66	33.3333	12.66	13.1684	12.66	0.00152	32.3084	-5		12.66	0.0019	12.66	3.01462	12.66	83.3333	36.1235	-5		12.66	0.00347	12.66	0.16123	12.66	83.3333	32.3084	-5
12.68	20.8333	12.68	18.404	12.68	0.00137	32.3084	-5		12.68	0.00202	12.68	1.14263	12.68	129.167	36.2162	-5		12.68	0.00479	12.68	0.43853	12.68	79.1667	32.3084	-5
12.7	41.6667	12.7	27.4672	12.7	0.00114	32.3084	-5		12.7	0.0024	12.7	0.43529	12.7	87.5	36.2162	-5		12.7	0.01175	12.7	0.60491	12.7	58.3333	32.3084	-5
12.72	29.1667	12.72	41.2659	12.72	0.000600897	32.4155	-5		12.72	0.00339	12.72	0.26383	12.72	112.5	36.3093	-5		12.72	0.03421	12.72	0.56261	12.72	75	32.4155	-5
12.74	37.5	12.74	57.4736	12.74	0.000237501	32.4155	-5		12.74	0.0075	12.74	0.21646	12.74	75	36.3093	-5		12.74	0.05242	12.74	0.44071	12.74	70.8333	32.4155	-5
12.76	41.6667	12.76	65.384	12.76	0.000165435	32.4155	-5		12.76	0.02455	12.76	0.25645	12.76	91.6667	36.3419	-5		12.76	0.04124	12.76	0.25041	12.76	45.8333	32.4155	-5
12.78	50	12.78	56.2259	12.78	0.000304966	32.4155	-5		12.78	0.05224	12.78	0.36096	12.78	95.8333	36.3419	-5		12.78	0.02372	12.78	0.1304	12.78	104.167	32.4155	-5
12.8	37.5	12.8	39.8444	12.8	0.000423082	32.4962	-5		12.8	0.04878	12.8	0.35351	12.8	95.8333	36.4007	-5		12.8	0.00867	12.8	0.05363	12.8	91.6667	32.4962	-5
12.82	66.6667	12.82	26.2626	12.82	0.000538211	32.4962	-5		12.82	0.03284	12.82	0.36744	12.82	100	36.4007	-5		12.82	0.00338	12.82	0.02564	12.82	54.1667	32.4962	-5
12.84	12.5	12.84	17.3122	12.84	0.000635959	32.4983	-5		12.84	0.01363	12.84	0.6842	12.84	75	36.4354	-5		12.84	0.00184	12.84	0.01695	12.84	62.5	32.4983	-5
12.86	37.5	12.86	11.925	12.86	0.000735068	32.4983	-5		12.86	0.0046	12.86	1.40726	12.86	100	36.4354	-5		12.86	0.00116	12.86	0.01288	12.86	58.3333	32.4983	-5
12.88	41.6667	12.88	8.75902	12.88	0.000836132	32.4983	-5		12.88	0.0022	12.88	1.39736	12.88	79.1667	36.4646	-5		12.88	0.000770846	12.88	0.01053	12.88	87.5	32.4983	-5
12.9	45.8333	12.9	6.84536	12.9	0.000949978	32.4983	-5		12.9	0.00137	12.9	0.97875	12.9	79.1667	36.4646	-5		12.9	0.000580181	12.9	0.01002	12.9	66.6667	32.4983	-5
12.92	45.8333	12.92	5.63327	12.92	0.00109	32.5792	-5		12.92	0.000931147	12.92	0.44503	12.92	108.333	36.4943	-5		12.92	0.000453394	12.92	0.01022	12.92	75	32.5792	-5
12.94	58.3333	12.94	4.85125	12.94	0.00151	32.5792	-5		12.94	0.000684317	12.94	0.16519	12.94	75	36.4943	-5		12.94	0.000403749	12.94	0.01064	12.94	91.6667	32.5792	-5
12.96	33.3333	12.96	4.37793	12.96	0.00209	32.6975	-5		12.96	0.000528163	12.96	0.09235	12.96	75	36.5232	-5		12.96	0.000453195	12.96	0.01129	12.96	120.833	32.6975	-5
12.98	58.3333	12.98	4.17877	12.98	0.00262	32.6975	-5		12.98	0.00042046	12.98	0.07332	12.98	37.5	36.5232	-5		12.98	0.000486422	12.98	0.01212	12.98	95.8333	32.6975	-5
13	41.6667	13	4.29442	13	0.0034	32.6975	-5		13	0.000354322	13	0.06952	13	104.167	36.5585	-5		13	0.000521969	13	0.01343	13	95.8333	32.6975	-5
13.02	50	13.02	4.8495	13.02	0.0043	32.6975	-5		13.02	0.000309179	13.02	0.07579	13.02	62.5	36.5585	-5		13.02	0.000529473	13.02	0.01533	13.02	79.1667	32.6975	-5
13.04	37.5	13.04	6.03943	13.04	0.00534	32.7511	-5		13.04	0.0002744	13.04	0.09425	13.04	75	36.6172	-5		13.04	0.0005468	13.04	0.01813	13.04	83.3333	32.7511	-5
13.06	50	13.06	8.02375	13.06	0.00667	32.7511	-5		13.06	0.000246294	13.06	0.16576	13.06	83.3333	36.6172	-5		13.06	0.000576406	13.06	0.02394	13.06	62.5	32.7511	-5
13.08	50	13.08	10.5047	13.08	0.00853	32.781	-5		13.08	0.000223388	13.08	0.51347	13.08	45.8333	36.7672	-5		13.08	0.000619366	13.08	0.03306	13.08	66.6667	32.781	-5
13.1	54.1667	13.1	11.8754	13.1	0.01149	32.781	-5		13.1	0.000206631	13.1	1.33006	13.1	62.5	36.7672	-5		13.1	0.000677801	13.1	0.04628	13.1	58.3333	32.781	-5
13.12	50	13.12	10.4987	13.12	0.01714	32.781	-5		13.12	0.000194997	13.12	1.53951	13.12	83.3333	36.8307	-5		13.12	0.00075515	13.12	0.07465	13.12	25	32.781	-5
13.14	58.3333	13.14	7.67052	13.14	0.0361	32.781	-5		13.14	0.000187892	13.14	1.12992	13.14	91.6667	36.8307	-5		13.14	0.000856657	13.14	0.19141	13.14	91.6667	32.781	-5
13.16	50	13.16	5.32968	13.16	0.11328	32.8347	-5		13.16	0.00018508	13.16	0.56877	13.16	100	36.8619	-5		13.16	0.000969795	13.16	0.56828	13.16	75	32.8347	-5
13.18	33.3333	13.18	3.75246	13.18	0.25101	32.8347	-5		13.18	0.000186664	13.18	0.19692	13.18	87.5	36.8619	-5		13.18	0.00112	13.18	0.90629	13.18	62.5	32.8347	-5
13.2	66.6667	13.2	2.78063	13.2	0.25133	32.8977	-5		13.2	0.000183151	13.2	0.08846	13.2	66.6667	36.9255	-5		13.2	0.00135	13.2	0.73341	13.2	45.8333	32.8977	-5
13.22	50	13.22	2.19259	13.22	0.2037	32.8977	-5		13.22	0.000164873	13.22	0.0605	13.22	83.3333	36.9255	-5		13.22	0.00169	13.22	0.47099	13.22	75	32.8977	-5
13.24	37.5	13.24	1.86589	13.24	0.15003	32.8977	-5		13.24	0.000168127	13.24	0.0491	13.24	91.6667	36.9494	-5		13.24	0.00218	13.24	0.21907	13.24	66.6667	32.8977	-5
13.26	41.6667	13.26	1.6204	13.26	0.10101	32.8977	-5		13.26	0.000189975	13.26	0.04439	13.26	91.6667	36.9494	-5		13.26	0.00293	13.26	0.15	13.26	87.5	32.8977	-5
13.28	62.5	13.28	1.44808	13.28	0.07462	32.9817	-5		13.28	0.000240924	13.28	0.04403	13.28	70.8333	37.0125	-5		13.28	0.00413	13.28	0.2308	13.28	66.6667	32.9817	-5
13.3	33.3333	13.3	1.32389	13.3	0.05711	32.9817	-5		13.3	0.000316792	13.3	0.04722	13.3	87.5	37.0445	-5		13.3	0.00628	13.3	0.66529	13.3	66.6667	32.9817	-5
13.32	33.3333	13.32	1.23416	13.32	0.07356	32.9817	-5		13.32	0.000434941	13.32	0.05612	13.32	87.5	37.0445	-5		13.32	0.01175	13.32	1.52083	13.32	75	32.9817	-5
13.34	50	13.34	1.17077	13.34	0.2003	32.9817	-5		13.34	0.000633845	13.34	0.07413	13.34	104.167	37.073	-5		13.34	0.03628	13.34	1.58172	13.34	79.1667	32.9817	-5
13.36	41.6667	13.36	1.12869	13.36	0.49934	33.0174	-5		13.36	0.00103	13.36	0.11295	13.36	66.6667	37.073	-5		13.36	0.1132	13.36	1.24814	13.36	95.8333	33.0174	-5
13.38	41.6667	13.38	1.10489	13.38	0.59456	33.0305	-5		13.38	0.00245	13.38	0.25081	13.38	95.8333	37.1078	-5		13.38	0.17397	13.38	0.75835	13.38	91.6667	33.0305	-5
13.4	37.5	13.4	1.09777	13.4	0.56436	33.0305	-5		13.4	0.00851	13.4	0.85339	13.4	75	37.1685	-5		13.4	0.13605	13.4	0.4117	13.4	70.8333	33.0305	-5
13.42	58.3333	13.42	1.10683	13.42	0.61042	33.0305	-5		13.42	0.01992	13.42	2.05118	13.42	54.1667	37.1685	-5		13.42	0.08243	13.42	0.31949	13.42	70.8333	33.0305	-5
13.44	66.6667	13.44	1.13257	13.44	0.508	33.0305	-5		13.44	0.01995	13.44	2.12144	13.44	91.6667	37.2538	-5		13.44	0.02999	13.44	0.41458	13.44	70.8333	33.0305	-5
13.46	20.8333	13.46	1.17656	13.46	0.34995	33.1018	-5		13.46	0.01428	13.46	1.53459	13.46	66.6667	37.2538	-5		13.46	0.01043	13.46	1.18448	13.46	45.8333	33.1018	-5
13.48	41.6667	13.48	1.24156	13.48	0.18043	33.115	-5		13.48	0.00664	13.48	0.74031	13.48	87.5	37.2538	-5		13.48	0.0056	13.48	3.11524	13.48	75	33.115	-5
13.5	37.5	13.5	1.33187	13.5	0.07298	33.115	-5		13.5	0.00216	13.5	0.25348	13.5	83.3333	37.3498	-5		13.5	0.00373	13.5	3.70284	13.5	104.167	33.115	-5
13.52	37.5	13.52	1.45398	13.52	0.04176	33.115	-5		13.52	0.000925253	13.52	0.11796	13.52	95.8333	37.3498	-5		13.52	0.00268	13.52	2.74695	13.52	58.3333	33.115	-5
13.54	45.8333	13.54	1.61752	13.54	0.03392	33.115	-5		13.54	0.000571178	13.54	0.0801	13.54	91.6667	37.3498	-5		13.54	0.00202	13.54	1.46119	13.54	83.3333	33.115	-5
13.56	66.6667	13.56	1.83698	13.56	0.03153	33.2158	-5		13.56	0.000397064	13.56	0.06282	13.56	95.8333	37.4313	-5		13.56	0.00157	13.56	0.49913	13.56	54.1667	33.2158	-5
13.58	50	13.58	2.13488	13.58	0.03212	33.2158	-5		13.58	0.000292361	13.58	0.05384	13.58	112.5	37.4339	-5		13.58	0.00126	13.58	0.19776	13.58	87.5	33.2158	-5
13.6	41.6667	13.6	2.54847	13.6	0.03536	33.2158	-5		13.6	0.0002243	13.6	0.04985	13.6	83.3333	37.4339	-5		13.6	0.00103	13.6	0.11818	13.6	58.3333	33.2158	-5
13.62	54.1667	13.62	3.14567	13.62	0.04177	33.2158	-5		13.62	0.000177557	13.62	0.04927	13.62	58.3333	37.4912	-5		13.62	0.000863712	13.62	0.08206	13.62	70.8333	33.2158	-5
13.64	37.5	13.64	4.0608	13.64	0.05344	33.2948	-5		13.64	0.000144064	13.64	0.05116	13.64	95.8333	37.4912	-5		13.64	0.000732047	13.64	0.06075	13.64	45.8333	33.2948	-5
13.66	58.3333	13.66	5.55698	13.66	0.07573	33.2948	-5		13.66	0.000119241	13.66	0.05554	13.66	91.6667	37.5278	-5		13.66	0.000628379	13.66	0.04677	13.66	79.1667	33.2948	-5
13.68	54.1667	13.68	8.08809	13.68	0.14017	33.2948	-5		13.68	0.000100331	13.68	0.06273	13.68	58.3333	37.5304	-5		13.68	0.00054529	13.68	0.03725	13.68	83.3333	33.2948	-5
13.7	50	13.7	12.2834	13.7	0.42163	33.2948	-5		13.7	8.55926e-05	13.7	0.07383	13.7	104.167	37.5304	-5		13.7	0.000483353	13.7	0.03038	13.7	58.3333	33.2948	-5
13.72	50	13.72	18.568	13.72	1.11093	33.2948	-5		13.72	7.38819e-05	13.72	0.09096	13.72	62.5	37.5536	-5		13.72	0.000442069	13.72	0.02539	13.72	62.5	33.2948	-5
13.74	50	13.74	25.9632	13.74	1.37655	33.2948	-5		13.74	6.4769e-05	13.74	0.11888	13.74	62.5	37.5536	-5		13.74	0.000405179	13.74	0.02142	13.74	66.6667	33.2948	-5
13.76	54.1667	13.76	29.682	13.76	1.22961	33.2948	-5		13.76	8.90068e-05	13.76	0.17859	13.76	75	37.5878	-5		13.76	0.000375447	13.76	0.01755	13.76	75	33.2948	-5
13.78	50	13.78	25.6448	13.78	1.1759	33.2948	-5		13.78	0.000121643	13.78	0.38553	13.78	79.1667	37.5878	-5		13.78	0.000346945	13.78	0.01463	13.78	83.3333	33.2948	-5
13.8	50	13.8	18.2243	13.8	0.87685	33.3008	-5		13.8	0.000144062	13.8	0.91222	13.8	87.5	37.6107	-5		13.8	0.000257235	13.8	0.01246	13.8	70.8333	33.3008	-5
13.82	54.1667	13.82	12.0303	13.82	0.59765	33.3008	-5		13.82	0.000162684	13.82	1.25333	13.82	108.333	37.6107	-5		13.82	0.000149776	13.82	0.01128	13.82	54.1667	33.3008	-5
13.84	29.1667	13.84	7.9339	13.84	0.3512	33.3008	-5		13.84	0.000170337	13.84	1.36437	13.84	116.667	37.6504	-5		13.84	0.000113098	13.84	0.01039	13.84	87.5	33.3008	-5
13.86	41.6667	13.86	5.458	13.86	0.2481	33.3008	-5		13.86	0.00017118	13.86	2.61052	13.86	62.5	37.6504	-5		13.86	0.000218066	13.86	0.00984	13.86	62.5	33.3008	-5
13.88	45.8333	13.88	3.99133	13.88	0.52924	33.38	-5		13.88	0.000180741	13.88	5.88518	13.88	108.333	37.7076	-5		13.88	0.000334126	13.88	0.00936	13.88	70.8333	33.38	-5
13.9	58.3333	13.9	3.08934	13.9	1.22534	33.38	-5		13.9	0.000205381	13.9	6.59778	13.9	83.3333	37.7076	-5		13.9	0.000441627	13.9	0.00889	13.9	25	33.38	-5
13.92	45.8333	13.92	2.49638	13.92	1.30134	33.38	-5		13.92	0.000254317	13.92	4.88427	13.92	108.333	37.8487	-5		13.92	0.000519208	13.92	0.00672	13.92	83.3333	33.38	-5
13.94	54.1667	13.94	2.0823	13.94	0.95889	33.38	-5		13.94	0.000304154	13.94	2.64719	13.94	91.6667	37.8487	-5		13.94	0.000589559	13.94	0.00509	13.94	79.1667	33.38	-5
13.96	66.6667	13.96	1.78108	13.96	0.50243	33.38	-5		13.96	0.000363598	13.96	0.91465	13.96	62.5	37.9463	-5		13.96	0.000676539	13.96	0.00563	13.96	104.167	33.38	-5
13.98	62.5	13.98	1.55626	13.98	0.17507	33.38	-5		13.98	0.000429367	13.98	0.37235	13.98	95.8333	37.9463	-5		13.98	0.000786474	13.98	0.00765	13.98	75	33.38	-5
14	62.5	14	1.38562	14	0.07522	33.38	-5		14	0.000513902	14	0.2636	14	54.1667	37.9672	-5		14	0.000929426	14	0.00995	14	75	33.38	-5
14.02	25	14.02	1.25475	14.02	0.04803	33.38	-5		14.02	0.000627028	14.02	0.32824	14.02	91.6667	37.9672	-5		14.02	0.00112	14.02	0.01278	14.02	79.1667	33.38	-5
14.04	16.6667	14.04	1.15392	14.04	0.03527	33.6878	-5		14.04	0.000783584	14.04	0.44866	14.04	75	37.9698	-5		14.04	0.0014	14.04	0.01685	14.04	100	33.6878	-5
14.06	50	14.06	1.07239	14.06	0.02784	33.6878	-5		14.06	0.00101	14.06	0.37015	14.06	83.3333	37.9698	-5		14.06	0.00183	14.06	0.02911	14.06	83.3333	33.6878	-5
14.08	25	14.08	1.01363	14.08	0.02293	33.6878	-5		14.08	0.00135	14.08	0.26856	14.08	62.5	38.0652	-5		14.08	0.00272	14.08	0.06465	14.08	104.167	33.6878	-5
14.1	37.5	14.1	0.97021	14.1	0.01964	33.6878	-5		14.1	0.00192	14.1	0.1449	14.1	70.8333	38.0652	-5		14.1	0.0061	14.1	0.10679	14.1	58.3333	33.6878	-5
14.12	50	14.12	0.93983	14.12	0.01729	33.7741	-5		14.12	0.003	14.12	0.084	14.12	79.1667	38.0678	-5		14.12	0.01615	14.12	0.13743	14.12	70.8333	33.7741	-5
14.14	50	14.14	0.9209	14.14	0.01562	33.7741	-5		14.14	0.00642	14.14	0.07709	14.14	37.5	38.0678	-5		14.14	0.02411	14.14	0.15668	14.14	58.3333	33.7741	-5
14.16	41.6667	14.16	0.91242	14.16	0.01387	33.7741	-5		14.16	0.02158	14.16	0.13079	14.16	79.1667	38.1444	-5		14.16	0.01999	14.16	0.12323	14.16	70.8333	33.7741	-5
14.18	25	14.18	0.91387	14.18	0.01269	33.7741	-5		14.18	0.05504	14.18	0.26446	14.18	83.3333	38.1444	-5		14.18	0.01532	14.18	0.1095	14.18	62.5	33.7741	-5
14.2	41.6667	14.2	0.92514	14.2	0.01216	33.805	-5		14.2	0.06089	14.2	0.28418	14.2	108.333	38.147	-5		14.2	0.01062	14.2	0.16025	14.2	87.5	33.805	-5
14.22	45.8333	14.22	0.88399	14.22	0.01195	33.805	-5		14.22	0.04542	14.22	0.21572	14.22	62.5	38.147	-5		14.22	0.01218	14.22	0.40371	14.22	95.8333	33.805	-5
14.24	50	14.24	0.9179	14.24	0.01251	33.8916	-5		14.24	0.02536	14.24	0.12816	14.24	70.8333	38.2034	-5		14.24	0.02835	14.24	0.63358	14.24	79.1667	33.8916	-5
14.26	41.6667	14.26	0.96383	14.26	0.01376	33.8916	-5		14.26	0.00952	14.26	0.05851	14.26	54.1667	38.2034	-5		14.26	0.09537	14.26	0.58522	14.26	54.1667	33.8916	-5
14.28	41.6667	14.28	1.02363	14.28	0.01597	33.9995	-5		14.28	0.00529	14.28	0.03666	14.28	58.3333	38.2429	-5		14.28	0.19817	14.28	0.55461	14.28	66.6667	33.9995	-5
14.3	70.8333	14.3	1.10001	14.3	0.01945	33.9995	-5		14.3	0.00821	14.3	0.03455	14.3	70.8333	38.2429	-5		14.3	0.17773	14.3	0.3743	14.3	54.1667	33.9995	-5
14.32	62.5	14.32	1.1968	14.32	0.02493	34.0123	-5		14.32	0.02124	14.32	0.04212	14.32	87.5	38.2455	-5		14.32	0.12914	14.32	0.28837	14.32	83.3333	34.0123	-5
14.34	62.5	14.34	1.31953	14.34	0.03382	34.0123	-5		14.34	0.03227	14.34	0.05026	14.34	79.1667	38.2455	-5		14.34	0.06088	14.34	0.32079	14.34	79.1667	34.0123	-5
14.36	54.1667	14.36	1.47634	14.36	0.05136	34.0865	-5		14.36	0.02516	14.36	0.04402	14.36	62.5	38.302	-5		14.36	0.02022	14.36	0.81725	14.36	79.1667	34.0865	-5
14.38	54.1667	14.38	1.67985	14.38	0.1091	34.0865	-5		14.38	0.01702	14.38	0.04058	14.38	62.5	38.302	-5		14.38	0.00903	14.38	2.11229	14.38	75	34.0865	-5
14.4	54.1667	14.4	1.96474	14.4	0.35067	34.0994	-5		14.4	0.00702	14.4	0.04041	14.4	66.6667	38.4994	-5		14.4	0.00583	14.4	2.48963	14.4	50	34.0994	-5
14.42	41.6667	14.42	2.34385	14.42	0.82473	34.0994	-5		14.42	0.00261	14.42	0.05643	14.42	66.6667	38.4994	-5		14.42	0.00427	14.42	1.86637	14.42	100	34.0994	-5
14.44	45.8333	14.44	2.90414	14.44	0.88794	34.1285	-5		14.44	0.00147	14.44	0.13322	14.44	75	38.4994	-5		14.44	0.00336	14.44	1.1105	14.44	66.6667	34.1285	-5
14.46	25	14.46	3.77267	14.46	0.87483	34.1285	-5		14.46	0.00105	14.46	0.44855	14.46	66.6667	38.4994	-5		14.46	0.0028	14.46	0.41813	14.46	95.8333	34.1285	-5
14.48	41.6667	14.48	5.12779	14.48	0.85016	34.1285	-5		14.48	0.000820623	14.48	0.9524	14.48	62.5	38.5553	-5		14.48	0.00246	14.48	0.19141	14.48	95.8333	34.1285	-5
14.5	41.6667	14.5	7.12884	14.5	0.55899	34.1285	-5		14.5	0.000675438	14.5	0.86735	14.5	66.6667	38.5553	-5		14.5	0.00228	14.5	0.19269	14.5	70.8333	34.1285	-5
14.52	66.6667	14.52	9.62037	14.52	0.37006	34.2056	-5		14.52	0.000581405	14.52	0.63865	14.52	100	38.5553	-5		14.52	0.00222	14.52	0.34996	14.52	91.6667	34.2056	-5
14.54	37.5	14.54	11.5007	14.54	0.17598	34.2056	-5		14.54	0.000521025	14.54	0.31453	14.54	62.5	38.5553	-5		14.54	0.00227	14.54	0.46454	14.54	58.3333	34.2056	-5
14.56	50	14.56	11.6315	14.56	0.06981	34.2056	-5		14.56	0.000485501	14.56	0.10734	14.56	50	38.5988	-5		14.56	0.00245	14.56	0.37097	14.56	87.5	34.2056	-5
14.58	37.5	14.58	11.265	14.58	0.03972	34.2056	-5		14.58	0.000470952	14.58	0.04953	14.58	108.333	38.5988	-5		14.58	0.00279	14.58	0.27539	14.58	70.8333	34.2056	-5
14.6	33.3333	14.6	12.1962	14.6	0.0302	34.2056	-5		14.6	0.000474283	14.6	0.03483	14.6	79.1667	38.5988	-5		14.6	0.0034	14.6	0.16443	14.6	87.5	34.2056	-5
14.62	58.3333	14.62	15.4989	14.62	0.02612	34.2056	-5		14.62	0.000470289	14.62	0.02983	14.62	75	38.5988	-5		14.62	0.00446	14.62	0.13173	14.62	83.3333	34.2056	-5
14.64	37.5	14.64	21.9855	14.64	0.02514	34.2159	-5		14.64	0.000507607	14.64	0.03193	14.64	100	38.6162	-5		14.64	0.00644	14.64	0.15196	14.64	50	34.2159	-5
14.66	62.5	14.66	31.8024	14.66	0.02707	34.2159	-5		14.66	0.000606488	14.66	0.05734	14.66	62.5	38.6162	-5		14.66	0.01153	14.66	0.20983	14.66	79.1667	34.2159	-5
14.68	41.6667	14.68	41.8411	14.68	0.03301	34.2159	-5		14.68	0.000806057	14.68	0.15744	14.68	104.167	38.6549	-5		14.68	0.03449	14.68	0.36993	14.68	79.1667	34.2159	-5
14.7	33.3333	14.7	43.5915	14.7	0.04839	34.2159	-5		14.7	0.00121	14.7	0.27545	14.7	62.5	38.6549	-5		14.7	0.10651	14.7	1.05008	14.7	95.8333	34.2159	-5
14.72	29.1667	14.72	34.8203	14.72	0.11318	34.2699	-5		14.72	0.00241	14.72	0.22862	14.72	45.8333	38.6549	-5		14.72	0.16274	14.72	3.17905	14.72	79.1667	34.2699	-5
14.74	50	14.74	23.9093	14.74	0.37176	34.2699	-5		14.74	0.00791	14.74	0.17545	14.74	54.1667	38.6549	-5		14.74	0.12533	14.74	5.18581	14.74	75	34.2699	-5
14.76	29.1667	14.76	15.6913	14.76	0.75425	34.2699	-5		14.76	0.0217	14.76	0.10642	14.76	58.3333	38.716	-5		14.76	0.08638	14.76	4.10072	14.76	70.8333	34.2699	-5
14.78	33.3333	14.78	10.4593	14.78	0.66236	34.2699	-5		14.78	0.02646	14.78	0.06717	14.78	100	38.716	-5		14.78	0.03504	14.78	2.90236	14.78	50	34.2699	-5
14.8	75	14.8	7.3399	14.8	0.49058	34.2933	-5		14.8	0.01976	14.8	0.04979	14.8	58.3333	38.849	-5		14.8	0.01165	14.8	1.25718	14.8	75	34.2933	-5
14.82	70.8333	14.82	5.48424	14.82	0.24147	34.2933	-5		14.82	0.01235	14.82	0.04215	14.82	66.6667	38.849	-5		14.82	0.00577	14.82	0.43534	14.82	54.1667	34.2933	-5
14.84	58.3333	14.84	4.32836	14.84	0.08182	34.2933	-5		14.84	0.00452	14.84	0.03946	14.84	79.1667	38.9045	-5		14.84	0.00376	14.84	0.22568	14.84	62.5	34.2933	-5
14.86	50	14.86	3.56485	14.86	0.03621	34.2933	-5		14.86	0.00159	14.86	0.05773	14.86	95.8333	38.9045	-5		14.86	0.00268	14.86	0.16271	14.86	87.5	34.2933	-5
14.88	58.3333	14.88	3.04058	14.88	0.02347	34.2933	-5		14.88	0.000868212	14.88	0.15978	14.88	45.8333	38.9494	-5		14.88	0.00201	14.88	0.13569	14.88	54.1667	34.2933	-5
14.9	58.3333	14.9	2.6781	14.9	0.01709	34.2933	-5		14.9	0.000582723	14.9	0.45709	14.9	54.1667	38.9494	-5		14.9	0.00156	14.9	0.13112	14.9	75	34.2933	-5
14.92	75	14.92	2.43596	14.92	0.01319	34.3577	-5		14.92	0.000420536	14.92	0.63367	14.92	62.5	38.965	-5		14.92	0.00125	14.92	0.17555	14.92	79.1667	34.3577	-5
14.94	37.5	14.94	2.2923	14.94	0.01089	34.3577	-5		14.94	0.000317993	14.94	0.47997	14.94	66.6667	39.0051	-5		14.94	0.00102	14.94	0.37198	14.94	70.8333	34.3577	-5
14.96	45.8333	14.96	2.25283	14.96	0.00939	34.3577	-5		14.96	0.000248977	14.96	0.32789	14.96	58.3333	39.0051	-5		14.96	0.00085005	14.96	0.6311	14.96	50	34.3577	-5
14.98	50	14.98	2.29553	14.98	0.01002	34.3577	-5		14.98	0.000200283	14.98	0.13463	14.98	108.333	39.0203	-5		14.98	0.000743389	14.98	0.5526	14.98	58.3333	34.3577	-5
15	45.8333	15	2.45824	15	0.01182	34.3854	-5		15	0.000164632	15	0.05238	15	54.1667	39.0203	-5		15	0.000671586	15	0.45416	15	58.3333	34.3854	-5
15.02	54.1667	15.02	2.80103	15.02	0.01317	34.3854	-5		15.02	0.000139096	15.02	0.03346	15.02	75	39.0657	-5		15.02	0.000609685	15.02	0.31203	15.02	50	34.3854	-5
15.04	58.3333	15.04	3.44936	15.04	0.01518	34.462	-5		15.04	0.000162453	15.04	0.0289	15.04	70.8333	39.1212	-5		15.04	0.00056423	15.04	0.28001	15.04	41.6667	34.462	-5
15.06	45.8333	15.06	4.62296	15.06	0.01676	34.462	-5		15.06	0.000192297	15.06	0.02891	15.06	112.5	39.1212	-5		15.06	0.000520465	15.06	0.51873	15.06	54.1667	34.462	-5
15.08	66.6667	15.08	6.6181	15.08	0.01885	34.462	-5		15.08	0.000212518	15.08	0.03248	15.08	70.8333	39.1384	-5		15.08	0.000487575	15.08	1.20947	15.08	87.5	34.462	-5
15.1	41.6667	15.1	9.64178	15.1	0.02165	34.462	-5		15.1	0.000233824	15.1	0.04074	15.1	83.3333	39.1384	-5		15.1	0.00046438	15.1	1.70147	15.1	75	34.462	-5
15.12	54.1667	15.12	13.1623	15.12	0.0255	34.4735	-5		15.12	0.000242864	15.12	0.05749	15.12	75	39.196	-5		15.12	0.000450111	15.12	2.16192	15.12	87.5	34.4735	-5
15.14	37.5	15.14	14.7949	15.14	0.03105	34.4735	-5		15.14	0.000256593	15.14	0.10396	15.14	100	39.196	-5		15.14	0.000391795	15.14	4.53326	15.14	79.1667	34.4735	-5
15.16	66.6667	15.16	12.6866	15.16	0.03951	34.5131	-5		15.16	0.000275555	15.16	0.3175	15.16	87.5	39.2396	-5		15.16	0.00030799	15.16	6.84594	15.16	75	34.5131	-5
15.18	45.8333	15.18	9.0587	15.18	0.05367	34.5131	-5		15.18	0.000300422	15.18	0.94222	15.18	41.6667	39.2396	-5		15.18	0.000288147	15.18	5.28968	15.18	66.6667	34.5131	-5
15.2	54.1667	15.2	6.07039	15.2	0.08838	34.5503	-5		15.2	0.000320256	15.2	1.33116	15.2	112.5	39.2974	-5		15.2	0.000287236	15.2	3.8732	15.2	70.8333	34.5503	-5
15.22	41.6667	15.22	4.07383	15.22	0.2336	34.5503	-5		15.22	0.000349834	15.22	1.00296	15.22	70.8333	39.2974	-5		15.22	0.000344072	15.22	1.75849	15.22	87.5	34.5503	-5
15.24	54.1667	15.24	2.87806	15.24	0.62304	34.5503	-5		15.24	0.000398959	15.24	0.70336	15.24	87.5	39.5951	-5		15.24	0.000423533	15.24	0.59474	15.24	58.3333	34.5503	-5
15.26	58.3333	15.26	2.1636	15.26	0.83651	34.5503	-5		15.26	0.000467613	15.26	0.28864	15.26	87.5	39.5951	-5		15.26	0.000534117	15.26	0.28473	15.26	45.8333	34.5503	-5
15.28	50	15.28	1.71862	15.28	0.7396	34.6016	-5		15.28	0.000565535	15.28	0.09952	15.28	83.3333	39.5951	-5		15.28	0.000694477	15.28	0.18954	15.28	50	34.6016	-5
15.3	62.5	15.3	1.42205	15.3	0.72099	34.6016	-5		15.3	0.00069783	15.3	0.05252	15.3	54.1667	39.6547	-5		15.3	0.000939589	15.3	0.1414	15.3	62.5	34.6016	-5
15.32	66.6667	15.32	1.21232	15.32	0.49085	34.7675	-5		15.32	0.000882701	15.32	0.03707	15.32	100	39.6547	-5		15.32	0.00134	15.32	0.11372	15.32	54.1667	34.7675	-5
15.34	50	15.34	1.05916	15.34	0.37767	34.7675	-5		15.34	0.00115	15.34	0.02925	15.34	129.167	39.6976	-5		15.34	0.00209	15.34	0.09864	15.34	45.8333	34.7675	-5
15.36	58.3333	15.36	0.94311	15.36	0.4046	34.7801	-5		15.36	0.00157	15.36	0.02536	15.36	95.8333	39.6976	-5		15.36	0.00431	15.36	0.09669	15.36	75	34.7801	-5
15.38	45.8333	15.38	0.8546	15.38	0.93797	34.7801	-5		15.38	0.00225	15.38	0.02473	15.38	79.1667	39.6976	-5		15.38	0.01437	15.38	0.13094	15.38	79.1667	34.7801	-5
15.4	79.1667	15.4	0.78674	15.4	2.57665	34.7801	-5		15.4	0.00357	15.4	0.02787	15.4	100	39.7093	-5		15.4	0.03968	15.4	0.23023	15.4	79.1667	34.7801	-5
15.42	58.3333	15.42	0.73494	15.42	3.40927	34.7801	-5		15.42	0.00778	15.42	0.04323	15.42	62.5	39.7574	-5		15.42	0.04841	15.42	0.26999	15.42	120.833	34.7801	-5
15.44	29.1667	15.44	0.69611	15.44	2.65693	34.8434	-5		15.44	0.02652	15.44	0.11468	15.44	66.6667	39.7574	-5		15.44	0.03593	15.44	0.23658	15.44	95.8333	34.8434	-5
15.46	58.3333	15.46	0.66819	15.46	2.07277	34.8434	-5		15.46	0.06841	15.46	0.27536	15.46	70.8333	39.7662	-5		15.46	0.02412	15.46	0.2496	15.46	108.333	34.8434	-5
15.48	58.3333	15.48	0.64986	15.48	0.99908	34.8434	-5		15.48	0.07545	15.48	0.31045	15.48	79.1667	39.7662	-5		15.48	0.00927	15.48	0.4217	15.48	66.6667	34.8434	-5
15.5	37.5	15.5	0.64039	15.5	0.46484	34.8434	-5		15.5	0.05614	15.5	0.27827	15.5	91.6667	39.7662	-5		15.5	0.00318	15.5	0.78148	15.5	83.3333	34.8434	-5
15.52	62.5	15.52	0.63955	15.52	0.24844	34.8566	-5		15.52	0.0359	15.52	0.33724	15.52	79.1667	39.7662	-5		15.52	0.00171	15.52	0.81844	15.52	104.167	34.8566	-5
15.54	41.6667	15.54	0.64758	15.54	0.12557	34.8566	-5		15.54	0.01322	15.54	0.37362	15.54	100	39.8121	-5		15.54	0.00119	15.54	1.13558	15.54	54.1667	34.8566	-5
15.56	20.8333	15.56	0.66525	15.56	0.07735	34.8693	-5		15.56	0.00467	15.56	0.26758	15.56	70.8333	39.8692	-5		15.56	0.000902393	15.56	1.88815	15.56	54.1667	34.8693	-5
15.58	45.8333	15.58	0.69393	15.58	0.05649	34.8693	-5		15.58	0.00256	15.58	0.19734	15.58	62.5	39.8692	-5		15.58	0.000730496	15.58	1.78223	15.58	87.5	34.8693	-5
15.6	33.3333	15.6	0.73581	15.6	0.04404	34.8693	-5		15.6	0.00173	15.6	0.09377	15.6	50	39.8692	-5		15.6	0.000614122	15.6	1.33407	15.6	79.1667	34.8693	-5
15.62	41.6667	15.62	0.79416	15.62	0.03571	34.8693	-5		15.62	0.00127	15.62	0.03532	15.62	79.1667	39.8692	-5		15.62	0.000539402	15.62	0.96832	15.62	33.3333	34.8693	-5
15.64	33.3333	15.64	0.87397	15.64	0.02988	34.9327	-5		15.64	0.000971407	15.64	0.01873	15.64	75	39.8824	-5		15.64	0.000492999	15.64	0.68371	15.64	91.6667	34.9327	-5
15.66	54.1667	15.66	0.98275	15.66	0.02571	34.9327	-5		15.66	0.000772249	15.66	0.01346	15.66	54.1667	39.8824	-5		15.66	0.00046764	15.66	0.48601	15.66	50	34.9327	-5
15.68	50	15.68	1.1324	15.68	0.02241	34.9327	-5		15.68	0.0006333	15.68	0.01113	15.68	100	39.9367	-5		15.68	0.000459549	15.68	0.35144	15.68	75	34.9327	-5
15.7	50	15.7	1.34307	15.7	0.01993	34.9327	-5		15.7	0.000533469	15.7	0.01282	15.7	37.5	39.9367	-5		15.7	0.00046728	15.7	0.22242	15.7	75	34.9327	-5
15.72	50	15.72	1.65245	15.72	0.01844	35.146	-5		15.72	0.000460459	15.72	0.0239	15.72	75	39.9857	-5		15.72	0.000491276	15.72	0.11306	15.72	66.6667	35.146	-5
15.74	70.8333	15.74	2.13578	15.74	0.01757	35.2212	-5		15.74	0.000406814	15.74	0.0379	15.74	54.1667	39.9857	-5		15.74	0.000533925	15.74	0.10574	15.74	66.6667	35.2212	-5
15.76	45.8333	15.76	2.9561	15.76	0.01779	35.2212	-5		15.76	0.000367949	15.76	0.03215	15.76	75	39.9959	-5		15.76	0.000600359	15.76	0.21679	15.76	66.6667	35.2212	-5
15.78	33.3333	15.78	4.31273	15.78	0.01914	35.2212	-5		15.78	0.000341139	15.78	0.0264	15.78	79.1667	40.0402	-5		15.78	0.000701303	15.78	0.34346	15.78	70.8333	35.2212	-5
15.8	66.6667	15.8	6.51648	15.8	0.02234	35.2212	-5		15.8	0.000325015	15.8	0.01735	15.8	58.3333	40.0402	-5		15.8	0.000849444	15.8	0.27291	15.8	70.8333	35.2212	-5
15.82	54.1667	15.82	9.69371	15.82	0.02966	35.2362	-5		15.82	0.000319711	15.82	0.01151	15.82	87.5	40.0525	-5		15.82	0.00107	15.82	0.21273	15.82	37.5	35.2362	-5
15.84	50	15.84	13.0071	15.84	0.05494	35.2714	-5		15.84	0.000329728	15.84	0.01085	15.84	87.5	40.0525	-5		15.84	0.0014	15.84	0.11541	15.84	79.1667	35.2714	-5
15.86	54.1667	15.86	13.8481	15.86	0.15703	35.2714	-5		15.86	0.000353936	15.86	0.01233	15.86	54.1667	40.0995	-5		15.86	0.00198	15.86	0.05346	15.86	62.5	35.2714	-5
15.88	45.8333	15.88	11.2557	15.88	0.32804	35.3116	-5		15.88	0.000397421	15.88	0.01574	15.88	95.8333	40.1563	-5		15.88	0.00317	15.88	0.03791	15.88	83.3333	35.3116	-5
15.9	33.3333	15.9	7.81318	15.9	0.3548	35.3116	-5		15.9	0.00043661	15.9	0.02593	15.9	75	40.1563	-5		15.9	0.0074	15.9	0.03906	15.9	58.3333	35.3116	-5
15.92	66.6667	15.92	5.17564	15.92	0.45847	35.3116	-5		15.92	0.000542504	15.92	0.05806	15.92	83.3333	40.2195	-5		15.92	0.0255	15.92	0.05938	15.92	58.3333	35.3116	-5
15.94	41.6667	15.94	3.48869	15.94	0.45653	35.3116	-5		15.94	0.000821873	15.94	0.09964	15.94	95.8333	40.2195	-5		15.94	0.05955	15.94	0.1	15.94	58.3333	35.3116	-5
15.96	37.5	15.96	2.48479	15.96	0.29102	35.3339	-5		15.96	0.00188	15.96	0.11595	15.96	70.8333	40.2219	-5		15.96	0.05794	15.96	0.11051	15.96	50	35.3339	-5
15.98	29.1667	15.98	1.89228	15.98	0.19976	35.3339	-5		15.98	0.00644	15.98	0.23267	15.98	62.5	40.2219	-5		15.98	0.04361	15.98	0.12385	15.98	75	35.3339	-5
16	33.3333	16	1.52015	16	0.08757	35.3619	-5		16	0.0149	16	0.46277	16	83.3333	40.2219	-5		16	0.02723	16	0.21432	16	70.8333	35.3619	-5
16.02	50	16.02	1.28285	16.02	0.03335	35.3619	-5		16.02	0.01438	16.02	0.44621	16.02	70.8333	40.2219	-5		16.02	0.00981	16.02	0.61935	16.02	62.5	35.3619	-5
16.04	70.8333	16.04	1.12215	16.04	0.0188	35.4246	-5		16.04	0.01085	16.04	0.33871	16.04	95.8333	40.2758	-5		16.04	0.00358	16.04	1.23406	16.04	50	35.4246	-5
16.06	41.6667	16.06	1.01244	16.06	0.01364	35.4246	-5		16.06	0.0068	16.06	0.2281	16.06	50	40.2758	-5		16.06	0.00204	16.06	1.06001	16.06	50	35.4246	-5
16.08	45.8333	16.08	0.93967	16.08	0.01089	35.5955	-5		16.08	0.00249	16.08	0.11415	16.08	75	40.3238	-5		16.08	0.00141	16.08	0.81855	16.08	41.6667	35.5955	-5
16.1	58.3333	16.1	0.89574	16.1	0.00932	35.5955	-5		16.1	0.000957964	16.1	0.13859	16.1	66.6667	40.3238	-5		16.1	0.00106	16.1	0.47089	16.1	58.3333	35.5955	-5
16.12	41.6667	16.12	0.87611	16.12	0.00847	35.5955	-5		16.12	0.00058993	16.12	0.37264	16.12	95.8333	40.3262	-5		16.12	0.00086603	16.12	0.17273	16.12	54.1667	35.5955	-5
16.14	41.6667	16.14	0.87879	16.14	0.00815	35.5955	-5		16.14	0.000457167	16.14	0.61	16.14	83.3333	40.3262	-5		16.14	0.000777755	16.14	0.07982	16.14	83.3333	35.5955	-5
16.16	37.5	16.16	0.90389	16.16	0.00829	35.5955	-5		16.16	0.000404566	16.16	0.46964	16.16	66.6667	40.3262	-5		16.16	0.000903893	16.16	0.05937	16.16	79.1667	35.5955	-5
16.18	54.1667	16.18	0.91307	16.18	0.00892	35.5955	-5		16.18	0.000409171	16.18	0.36553	16.18	66.6667	40.3262	-5		16.18	0.00185	16.18	0.0572	16.18	54.1667	35.5955	-5
16.2	66.6667	16.2	0.99345	16.2	0.01035	35.6869	-5		16.2	0.000488528	16.2	0.18474	16.2	83.3333	40.3803	-5		16.2	0.00385	16.2	0.06569	16.2	29.1667	35.6869	-5
16.22	16.6667	16.22	1.11187	16.22	0.01299	35.6869	-5		16.22	0.000840072	16.22	0.06603	16.22	50	40.3803	-5		16.22	0.00384	16.22	0.07043	16.22	79.1667	35.6869	-5
16.24	25	16.24	1.28299	16.24	0.01688	35.6869	-5		16.24	0.00245	16.24	0.03873	16.24	79.1667	40.5031	-5		16.24	0.00291	16.24	0.07726	16.24	62.5	35.6869	-5
16.26	45.8333	16.26	1.5336	16.26	0.02371	35.6869	-5		16.26	0.00585	16.26	0.0435	16.26	58.3333	40.5031	-5		16.26	0.002	16.26	0.09334	16.26	54.1667	35.6869	-5
16.28	58.3333	16.28	1.9164	16.28	0.0385	35.6869	-5		16.28	0.00611	16.28	0.03958	16.28	66.6667	40.6082	-5		16.28	0.000950348	16.28	0.12631	16.28	62.5	35.6869	-5
16.3	58.3333	16.3	2.53656	16.3	0.09832	35.6869	-5		16.3	0.00462	16.3	0.02995	16.3	83.3333	40.6082	-5		16.3	0.00074204	16.3	0.22357	16.3	91.6667	35.6869	-5
16.32	45.8333	16.32	3.5842	16.32	0.32308	35.7195	-5		16.32	0.00328	16.32	0.02194	16.32	87.5	40.6127	-5		16.32	0.00116	16.32	0.66554	16.32	50	35.7195	-5
16.34	54.1667	16.34	5.33831	16.34	0.61767	35.7195	-5		16.34	0.00167	16.34	0.01279	16.34	95.8333	40.6127	-5		16.34	0.00154	16.34	2.04009	16.34	75	35.7195	-5
16.36	45.8333	16.36	8.06724	16.36	0.50695	35.7195	-5		16.36	0.00191	16.36	0.00948	16.36	91.6667	40.718	-5		16.36	0.00125	16.36	3.08816	16.36	62.5	35.7195	-5
16.38	70.8333	16.38	11.5937	16.38	0.39586	35.7195	-5		16.38	0.00469	16.38	0.01039	16.38	75	40.718	-5		16.38	0.00103	16.38	2.29773	16.38	95.8333	35.7195	-5
16.4	54.1667	16.4	14.1656	16.4	0.22419	35.7814	-5		16.4	0.00731	16.4	0.01197	16.4	70.8333	40.7244	-5		16.4	0.000676353	16.4	1.79581	16.4	87.5	35.7814	-5
16.42	75	16.42	13.2024	16.42	0.07935	35.7814	-5		16.42	0.00564	16.42	0.01083	16.42	70.8333	40.7244	-5		16.42	0.000478217	16.42	0.86136	16.42	75	35.7814	-5
16.44	25	16.44	9.82303	16.44	0.03449	35.7814	-5		16.44	0.00453	16.44	0.01058	16.44	112.5	40.7268	-5		16.44	0.000449098	16.44	0.29163	16.44	95.8333	35.7814	-5
16.46	45.8333	16.46	6.6477	16.46	0.02363	35.7814	-5		16.46	0.0025	16.46	0.01112	16.46	104.167	40.8301	-5		16.46	0.000486814	16.46	0.13764	16.46	79.1667	35.7814	-5
16.48	54.1667	16.48	4.47663	16.48	0.01972	35.8112	-5		16.48	0.00117	16.48	0.01882	16.48	79.1667	40.8301	-5		16.48	0.000548348	16.48	0.09379	16.48	95.8333	35.8112	-5
16.5	54.1667	16.5	3.1714	16.5	0.01865	35.8112	-5		16.5	0.000835767	16.5	0.05723	16.5	70.8333	40.8325	-5		16.5	0.000633756	16.5	0.0755	16.5	58.3333	35.8112	-5
16.52	37.5	16.52	2.4439	16.52	0.01976	35.8112	-5		16.52	0.000797295	16.52	0.13216	16.52	75	40.894	-5		16.52	0.000749328	16.52	0.07881	16.52	79.1667	35.8112	-5
16.54	37.5	16.54	2.06378	16.54	0.02337	35.8112	-5		16.54	0.000835033	16.54	0.12971	16.54	75	40.894	-5		16.54	0.000906662	16.54	0.12379	16.54	87.5	35.8112	-5
16.56	33.3333	16.56	1.91513	16.56	0.0311	35.8309	-5		16.56	0.000920986	16.56	0.09734	16.56	87.5	40.894	-5		16.56	0.00113	16.56	0.16917	16.56	75	35.8309	-5
16.58	62.5	16.58	1.97124	16.58	0.05041	35.8733	-5		16.58	0.00106	16.58	0.06607	16.58	112.5	40.894	-5		16.58	0.00144	16.58	0.14113	16.58	79.1667	35.8733	-5
16.6	25	16.6	2.25911	16.6	0.13399	35.8733	-5		16.6	0.00125	16.6	0.02584	16.6	75	41.0002	-5		16.6	0.00191	16.6	0.12863	16.6	54.1667	35.8733	-5
16.62	25	16.62	2.88176	16.62	0.43099	35.8733	-5		16.62	0.00152	16.62	0.01007	16.62	75	41.0002	-5		16.62	0.00267	16.62	0.10944	16.62	91.6667	35.8733	-5
16.64	58.3333	16.64	3.84964	16.64	0.76307	35.8733	-5		16.64	0.00193	16.64	0.00646	16.64	75	41.0002	-5		16.64	0.00402	16.64	0.14149	16.64	83.3333	35.8733	-5
16.66	54.1667	16.66	4.86474	16.66	0.60607	35.8925	-5		16.66	0.00253	16.66	0.00556	16.66	108.333	41.0002	-5		16.66	0.00731	16.66	0.30694	16.66	50	35.8925	-5
16.68	45.8333	16.68	5.06878	16.68	0.50273	35.8925	-5		16.68	0.00349	16.68	0.00566	16.68	41.6667	41.0582	-5		16.68	0.02174	16.68	0.51022	16.68	75	35.8925	-5
16.7	41.6667	16.7	4.20865	16.7	0.29118	35.8925	-5		16.7	0.00516	16.7	0.0067	16.7	87.5	41.0582	-5		16.7	0.06887	16.7	0.72063	16.7	66.6667	35.8925	-5
16.72	41.6667	16.72	3.14828	16.72	0.11265	35.8925	-5		16.72	0.00898	16.72	0.00996	16.72	87.5	41.1136	-5		16.72	0.11041	16.72	1.50796	16.72	45.8333	35.8925	-5
16.74	54.1667	16.74	2.41824	16.74	0.05294	35.9229	-5		16.74	0.02492	16.74	0.02458	16.74	75	41.1136	-5		16.74	0.08255	16.74	2.0367	16.74	54.1667	35.9229	-5
16.76	54.1667	16.76	2.08867	16.76	0.02841	35.9664	-5		16.76	0.08238	16.76	0.07775	16.76	87.5	41.1648	-5		16.76	0.06593	16.76	1.47338	16.76	91.6667	35.9664	-5
16.78	33.3333	16.78	2.03593	16.78	0.01763	35.9664	-5		16.78	0.14945	16.78	0.13991	16.78	70.8333	41.1648	-5		16.78	0.03397	16.78	1.14534	16.78	62.5	35.9664	-5
16.8	66.6667	16.8	2.05924	16.8	0.01342	35.9664	-5		16.8	0.11753	16.8	0.11026	16.8	108.333	41.2204	-5		16.8	0.01128	16.8	0.57883	16.8	100	35.9664	-5
16.82	29.1667	16.82	1.89104	16.82	0.0108	35.9664	-5		16.82	0.09323	16.82	0.08771	16.82	79.1667	41.2204	-5		16.82	0.00473	16.82	0.20027	16.82	87.5	35.9664	-5
16.84	41.6667	16.84	1.56374	16.84	0.00947	35.9848	-5		16.84	0.05292	16.84	0.05043	16.84	79.1667	41.3921	-5		16.84	0.00291	16.84	0.09119	16.84	87.5	35.9848	-5
16.86	41.6667	16.86	1.27269	16.86	0.00858	35.9848	-5		16.86	0.01807	16.86	0.01831	16.86	66.6667	41.3921	-5		16.86	0.00204	16.86	0.06026	16.86	70.8333	35.9848	-5
16.88	41.6667	16.88	1.08166	16.88	0.00794	35.9848	-5		16.88	0.00708	16.88	0.0083	16.88	75	41.4997	-5		16.88	0.00151	16.88	0.04581	16.88	66.6667	35.9848	-5
16.9	41.6667	16.9	0.97889	16.9	0.0076	35.9848	-5		16.9	0.00421	16.9	0.00591	16.9	83.3333	41.4997	-5		16.9	0.00116	16.9	0.03763	16.9	70.8333	35.9848	-5
16.92	45.8333	16.92	0.94032	16.92	0.0075	36.0588	-5		16.92	0.00291	16.92	0.005	16.92	70.8333	41.557	-5		16.92	0.000922852	16.92	0.03319	16.92	87.5	36.0588	-5
16.94	50	16.94	0.948	16.94	0.00761	36.0588	-5		16.94	0.00214	16.94	0.00468	16.94	83.3333	41.557	-5		16.94	0.000751275	16.94	0.03118	16.94	70.8333	36.0588	-5
16.96	37.5	16.96	0.99332	16.96	0.00794	36.0588	-5		16.96	0.00164	16.96	0.0047	16.96	91.6667	41.6095	-5		16.96	0.000623642	16.96	0.03123	16.96	66.6667	36.0588	-5
16.98	83.3333	16.98	1.07568	16.98	0.00852	36.0588	-5		16.98	0.0013	16.98	0.00516	16.98	100	41.6095	-5		16.98	0.000526087	16.98	0.03372	16.98	66.6667	36.0588	-5
17	54.1667	17	1.20097	17	0.00938	36.0771	-5		17	0.00105	17	0.00621	17	58.3333	41.6651	-5		17	0.000449827	17	0.03944	17	108.333	36.0771	-5
17.02	62.5	17.02	1.38199	17.02	0.0106	36.0771	-5		17.02	0.000871543	17.02	0.00835	17.02	70.8333	41.6651	-5		17.02	0.000394749	17.02	0.05092	17.02	66.6667	36.0771	-5
17.04	45.8333	17.04	1.64211	17.04	0.01233	36.1698	-5		17.04	0.000733665	17.04	0.01433	17.04	79.1667	41.6667	-5		17.04	0.000353279	17.04	0.07493	17.04	45.8333	36.1698	-5
17.06	58.3333	17.06	2.02561	17.06	0.01473	36.1698	-5		17.06	0.000626197	17.06	0.04007	17.06	54.1667	41.6667	-5		17.06	0.000316789	17.06	0.1445	17.06	95.8333	36.1698	-5
17.08	54.1667	17.08	2.62133	17.08	0.01805	36.2608	-5		17.08	0.000548593	17.08	0.10807	17.08	66.6667	41.6667	-5		17.08	0.000289012	17.08	0.44813	17.08	62.5	36.2608	-5
17.1	54.1667	17.1	3.60344	17.1	0.02337	36.2608	-5		17.1	0.00049887	17.1	0.14012	17.1	62.5	41.6667	-5		17.1	0.000264008	17.1	1.12854	17.1	79.1667	36.2608	-5
17.12	83.3333	17.12	5.27037	17.12	0.03208	36.334	-5		17.12	0.000451538	17.12	0.11527	17.12	50	41.7177	-5		17.12	0.000243167	17.12	1.2298	17.12	145.833	36.334	-5
17.14	41.6667	17.14	8.02102	17.14	0.047	36.334	-5		17.14	0.000417799	17.14	0.13345	17.14	70.8333	41.7177	-5		17.14	0.000204808	17.14	0.90989	17.14	95.8333	36.334	-5
17.16	58.3333	17.16	12.1316	17.16	0.07982	36.334	-5		17.16	0.000387433	17.16	0.11753	17.16	54.1667	41.7191	-5		17.16	0.000126176	17.16	0.75703	17.16	58.3333	36.334	-5
17.18	33.3333	17.18	16.883	17.18	0.2122	36.334	-5		17.18	0.000360845	17.18	0.07392	17.18	79.1667	41.7191	-5		17.18	9.52528e-05	17.18	0.43517	17.18	62.5	36.334	-5
17.2	54.1667	17.2	19.0814	17.2	0.69898	36.3541	-5		17.2	0.000321514	17.2	0.06009	17.2	79.1667	41.7191	-5		17.2	6.39015e-05	17.2	0.21923	17.2	87.5	36.3541	-5
17.22	41.6667	17.22	16.2975	17.22	1.31499	36.3541	-5		17.22	0.00021809	17.22	0.042	17.22	70.8333	41.7191	-5		17.22	5.806e-05	17.22	0.15279	17.22	58.3333	36.3541	-5
17.24	41.6667	17.24	11.4973	17.24	1.07751	36.3829	-5		17.24	0.000171955	17.24	0.05425	17.24	62.5	41.7738	-5		17.24	6.89515e-05	17.24	0.10995	17.24	79.1667	36.3829	-5
17.26	25	17.26	7.55448	17.26	0.91819	36.3829	-5		17.26	0.000135872	17.26	0.14471	17.26	58.3333	41.7751	-5		17.26	0.00011446	17.26	0.10112	17.26	87.5	36.3829	-5
17.28	41.6667	17.28	4.96109	17.28	0.60067	36.4275	-5		17.28	0.000127051	17.28	0.2336	17.28	83.3333	41.7751	-5		17.28	0.00017171	17.28	0.21772	17.28	75	36.4275	-5
17.3	50	17.3	3.39578	17.3	0.25068	36.4275	-5		17.3	0.000149741	17.3	0.17471	17.3	45.8333	41.7751	-5		17.3	0.00021733	17.3	0.40039	17.3	79.1667	36.4275	-5
17.32	37.5	17.32	2.45337	17.32	0.12246	36.4275	-5		17.32	0.000179129	17.32	0.14289	17.32	104.167	41.7751	-5		17.32	0.000284045	17.32	0.33524	17.32	87.5	36.4275	-5
17.34	29.1667	17.34	1.87931	17.34	0.0661	36.4275	-5		17.34	0.000218137	17.34	0.08233	17.34	79.1667	41.8276	-5		17.34	0.000355913	17.34	0.27018	17.34	66.6667	36.4275	-5
17.36	62.5	17.36	1.49948	17.36	0.0429	36.4558	-5		17.36	0.000271442	17.36	0.03129	17.36	87.5	41.8276	-5		17.36	0.000461362	17.36	0.19703	17.36	70.8333	36.4558	-5
17.38	41.6667	17.38	1.23235	17.38	0.03504	36.4558	-5		17.38	0.000347043	17.38	0.01666	17.38	75	41.8276	-5		17.38	0.000642813	17.38	0.15304	17.38	91.6667	36.4558	-5
17.4	54.1667	17.4	1.03643	17.4	0.03283	36.4558	-5		17.4	0.00045935	17.4	0.01563	17.4	112.5	41.8276	-5		17.4	0.00109	17.4	0.30303	17.4	45.8333	36.4558	-5
17.42	79.1667	17.42	0.88868	17.42	0.03451	36.4558	-5		17.42	0.000636596	17.42	0.02476	17.42	70.8333	41.8824	-5		17.42	0.00298	17.42	0.45614	17.42	87.5	36.4558	-5
17.44	41.6667	17.44	0.77498	17.44	0.04177	36.4765	-5		17.44	0.000944295	17.44	0.06238	17.44	95.8333	41.8854	-5		17.44	0.0086	17.44	0.34116	17.44	79.1667	36.4765	-5
17.46	41.6667	17.46	0.68613	17.46	0.06977	36.4765	-5		17.46	0.00163	17.46	0.10955	17.46	70.8333	41.8854	-5		17.46	0.01242	17.46	0.28581	17.46	41.6667	36.4765	-5
17.48	33.3333	17.48	0.61703	17.48	0.17912	36.5496	-5		17.48	0.00443	17.48	0.0992	17.48	91.6667	41.9375	-5		17.48	0.00903	17.48	0.16482	17.48	75	36.5496	-5
17.5	45.8333	17.5	0.56106	17.5	0.3731	36.5496	-5		17.5	0.01475	17.5	0.12656	17.5	54.1667	41.9375	-5		17.5	0.00762	17.5	0.06628	17.5	62.5	36.5496	-5
17.52	41.6667	17.52	0.51627	17.52	0.44214	36.5496	-5		17.52	0.02764	17.52	0.15934	17.52	54.1667	41.9375	-5		17.52	0.0043	17.52	0.03321	17.52	62.5	36.5496	-5
17.54	50	17.54	0.48046	17.54	0.60816	36.5496	-5		17.54	0.02182	17.54	0.11104	17.54	45.8333	41.9375	-5		17.54	0.00193	17.54	0.02263	17.54	87.5	36.5496	-5
17.56	58.3333	17.56	0.45201	17.56	0.594	36.6259	-5		17.56	0.01738	17.56	0.083	17.56	112.5	41.9943	-5		17.56	0.00139	17.56	0.0185	17.56	62.5	36.6259	-5
17.58	54.1667	17.58	0.42977	17.58	0.39922	36.6259	-5		17.58	0.01108	17.58	0.0549	17.58	75	41.9943	-5		17.58	0.00148	17.58	0.01777	17.58	66.6667	36.6259	-5
17.6	62.5	17.6	0.41293	17.6	0.36411	36.7202	-5		17.6	0.00398	17.6	0.02357	17.6	75	41.9943	-5		17.6	0.00186	17.6	0.01967	17.6	83.3333	36.7202	-5
17.62	45.8333	17.62	0.40093	17.62	0.47695	36.7202	-5		17.62	0.00148	17.62	0.01294	17.62	108.333	41.9943	-5		17.62	0.00265	17.62	0.02959	17.62	70.8333	36.7202	-5
17.64	54.1667	17.64	0.39342	17.64	0.83247	36.8073	-5		17.64	0.000859008	17.64	0.01123	17.64	95.8333	42.0466	-5		17.64	0.00487	17.64	0.068	17.64	116.667	36.8073	-5
17.66	33.3333	17.66	0.39027	17.66	0.73337	36.8073	-5		17.66	0.000601769	17.66	0.01124	17.66	33.3333	42.0466	-5		17.66	0.01496	17.66	0.15419	17.66	54.1667	36.8073	-5
17.68	45.8333	17.68	0.39156	17.68	0.56239	36.8193	-5		17.68	0.000456096	17.68	0.01248	17.68	112.5	42.0466	-5		17.68	0.04436	17.68	0.26173	17.68	79.1667	36.8193	-5
17.7	54.1667	17.7	0.39756	17.7	0.41524	36.8193	-5		17.7	0.000367874	17.7	0.01461	17.7	54.1667	42.0466	-5		17.7	0.06234	17.7	0.3193	17.7	62.5	36.8193	-5
17.72	58.3333	17.72	0.40885	17.72	0.17262	36.8193	-5		17.72	0.000316805	17.72	0.01817	17.72	54.1667	42.1036	-5		17.72	0.04416	17.72	0.2287	17.72	58.3333	36.8193	-5
17.74	70.8333	17.74	0.42635	17.74	0.06976	36.8193	-5		17.74	0.00029938	17.74	0.02476	17.74	83.3333	42.1036	-5		17.74	0.03712	17.74	0.17722	17.74	83.3333	36.8193	-5
17.76	45.8333	17.76	0.47202	17.76	0.03863	36.902	-5		17.76	0.000306391	17.76	0.03966	17.76	66.6667	42.2116	-5		17.76	0.01984	17.76	0.10096	17.76	104.167	36.902	-5
17.78	66.6667	17.78	0.50782	17.78	0.02592	36.902	-5		17.78	0.000316262	17.78	0.10046	17.78	91.6667	42.2116	-5		17.78	0.00759	17.78	0.06	17.78	25	36.902	-5
17.8	29.1667	17.8	0.55751	17.8	0.01968	36.9141	-5		17.8	0.000411399	17.8	0.32353	17.8	58.3333	42.2634	-5		17.8	0.0057	17.8	0.10826	17.8	58.3333	36.9141	-5
17.82	70.8333	17.82	0.63073	17.82	0.01604	36.9141	-5		17.82	0.000594679	17.82	0.6022	17.82	104.167	42.2634	-5		17.82	0.00556	17.82	0.26163	17.82	87.5	36.9141	-5
17.84	33.3333	17.84	0.7359	17.84	0.01376	36.9141	-5		17.84	0.00127	17.84	0.47548	17.84	104.167	42.3215	-5		17.84	0.00393	17.84	0.30871	17.84	70.8333	36.9141	-5
17.86	45.8333	17.86	0.9249	17.86	0.01236	36.9141	-5		17.86	0.0037	17.86	0.38344	17.86	70.8333	42.3215	-5		17.86	0.00322	17.86	0.21803	17.86	50	36.9141	-5
17.88	33.3333	17.88	1.18391	17.88	0.01164	36.9998	-5		17.88	0.00651	17.88	0.26096	17.88	91.6667	42.3734	-5		17.88	0.00194	17.88	0.18241	17.88	66.6667	36.9998	-5
17.9	20.8333	17.9	1.6216	17.9	0.0115	36.9998	-5		17.9	0.00507	17.9	0.10576	17.9	79.1667	42.3734	-5		17.9	0.00105	17.9	0.09115	17.9	79.1667	36.9998	-5
17.92	37.5	17.92	2.26524	17.92	0.012	37.0598	-5		17.92	0.00416	17.92	0.05175	17.92	83.3333	42.4256	-5		17.92	0.000754587	17.92	0.03491	17.92	79.1667	37.0598	-5
17.94	37.5	17.94	3.00763	17.94	0.01316	37.0598	-5		17.94	0.00283	17.94	0.04357	17.94	108.333	42.4256	-5		17.94	0.000644051	17.94	0.02001	17.94	50	37.0598	-5
17.96	79.1667	17.96	3.38011	17.96	0.01562	37.0598	-5		17.96	0.00124	17.96	0.0572	17.96	62.5	42.5357	-5		17.96	0.000595228	17.96	0.01621	17.96	66.6667	37.0598	-5
17.98	58.3333	17.98	3.04164	17.98	0.02035	37.0598	-5		17.98	0.000708103	17.98	0.11543	17.98	91.6667	42.5361	-5		17.98	0.000583723	17.98	0.015	17.98	58.3333	37.0598	-5
18	29.1667	18	2.44252	18	0.03188	37.0951	-5		18	0.00061739	18	0.19018	18	87.5	42.5361	-5		18	0.000602158	18	0.01516	18	83.3333	37.0951	-5
18.02	58.3333	18.02	2.00362	18.02	0.0811	37.0951	-5		18.02	0.00063541	18.02	0.27161	18.02	83.3333	42.6434	-5		18.02	0.00065784	18.02	0.01653	18.02	66.6667	37.0951	-5
18.04	62.5	18.04	1.80777	18.04	0.24897	37.1553	-5		18.04	0.000720777	18.04	0.63144	18.04	91.6667	42.6434	-5		18.04	0.000761516	18.04	0.01937	18.04	58.3333	37.1553	-5
18.06	50	18.06	1.83339	18.06	0.43379	37.1553	-5		18.06	0.000844076	18.06	0.98055	18.06	87.5	42.6466	-5		18.06	0.000943889	18.06	0.02453	18.06	58.3333	37.1553	-5
18.08	45.8333	18.08	2.12515	18.08	0.38468	37.1553	-5		18.08	0.00103	18.08	0.71339	18.08	50	42.6947	-5		18.08	0.00127	18.08	0.03652	18.08	66.6667	37.1553	-5
18.1	50	18.1	2.64123	18.1	0.41057	37.1553	-5		18.1	0.0013	18.1	0.5859	18.1	83.3333	42.6947	-5		18.1	0.00198	18.1	0.07476	18.1	62.5	37.1553	-5
18.12	54.1667	18.12	3.58857	18.12	0.29181	37.2394	-5		18.12	0.00172	18.12	0.37986	18.12	66.6667	42.6971	-5		18.12	0.00465	18.12	0.15293	18.12	45.8333	37.2394	-5
18.14	50	18.14	5.21894	18.14	0.15919	37.2394	-5		18.14	0.0024	18.14	0.15566	18.14	62.5	42.6971	-5		18.14	0.01549	18.14	0.23136	18.14	70.8333	37.2394	-5
18.16	25	18.16	7.77374	18.16	0.09512	37.2394	-5		18.16	0.00366	18.16	0.08227	18.16	66.6667	42.7545	-5		18.16	0.03317	18.16	0.47312	18.16	58.3333	37.2394	-5
18.18	50	18.18	11.0824	18.18	0.04057	37.2394	-5		18.18	0.00726	18.18	0.0708	18.18	83.3333	42.7545	-5		18.18	0.02891	18.18	0.80869	18.18	79.1667	37.2394	-5
18.2	41.6667	18.2	13.4694	18.2	0.01815	37.2394	-5		18.2	0.02342	18.2	0.08596	18.2	95.8333	42.806	-5		18.2	0.02175	18.2	0.6664	18.2	79.1667	37.2394	-5
18.22	66.6667	18.22	12.531	18.22	0.01133	37.2394	-5		18.22	0.06582	18.22	0.1351	18.22	91.6667	42.806	-5		18.22	0.01658	18.22	0.64362	18.22	70.8333	37.2394	-5
18.24	54.1667	18.24	9.34144	18.24	0.00817	37.2872	-5		18.24	0.08298	18.24	0.16132	18.24	83.3333	42.8084	-5		18.24	0.00671	18.24	0.78238	18.24	79.1667	37.2872	-5
18.26	37.5	18.26	6.36974	18.26	0.00623	37.3353	-5		18.26	0.05735	18.26	0.14613	18.26	83.3333	42.8084	-5		18.26	0.00235	18.26	0.61959	18.26	66.6667	37.3353	-5
18.28	58.3333	18.28	4.35499	18.28	0.00493	37.3353	-5		18.28	0.04951	18.28	0.1581	18.28	79.1667	42.9091	-5		18.28	0.00128	18.28	0.39309	18.28	75	37.3353	-5
18.3	33.3333	18.3	3.15944	18.3	0.00412	37.3353	-5		18.3	0.02588	18.3	0.16544	18.3	70.8333	42.9091	-5		18.3	0.000947307	18.3	0.32128	18.3	75	37.3353	-5
18.32	41.6667	18.32	2.47344	18.32	0.00351	37.3353	-5		18.32	0.00883	18.32	0.20326	18.32	79.1667	43.021	-5		18.32	0.000824924	18.32	0.16127	18.32	54.1667	37.3353	-5
18.34	20.8333	18.34	2.02565	18.34	0.00306	37.3353	-5		18.34	0.00402	18.34	0.30878	18.34	70.8333	43.021	-5		18.34	0.000926301	18.34	0.06853	18.34	58.3333	37.3353	-5
18.36	62.5	18.36	1.69533	18.36	0.00273	37.3353	-5		18.36	0.00279	18.36	0.67983	18.36	50	43.1249	-5		18.36	0.00189	18.36	0.04817	18.36	75	37.3353	-5
18.38	45.8333	18.38	1.46243	18.38	0.00246	37.3469	-5		18.38	0.00238	18.38	2.28451	18.38	41.6667	43.1782	-5		18.38	0.00487	18.38	0.0551	18.38	70.8333	37.3469	-5
18.4	37.5	18.4	1.31016	18.4	0.00224	37.3469	-5		18.4	0.00252	18.4	5.54102	18.4	83.3333	43.1782	-5		18.4	0.00666	18.4	0.06306	18.4	79.1667	37.3469	-5
18.42	58.3333	18.42	1.21936	18.42	0.00223	37.3833	-5		18.42	0.00429	18.42	5.56809	18.42	75	43.1782	-5		18.42	0.00466	18.42	0.06198	18.42	62.5	37.3833	-5
18.44	62.5	18.44	1.17566	18.44	0.00238	37.4182	-5		18.44	0.01221	18.44	3.99331	18.44	66.6667	43.1782	-5		18.44	0.00403	18.44	0.08837	18.44	62.5	37.4182	-5
18.46	50	18.46	1.17063	18.46	0.00245	37.4182	-5		18.46	0.02484	18.46	3.42073	18.46	62.5	43.2291	-5		18.46	0.00237	18.46	0.1566	18.46	79.1667	37.4182	-5
18.48	75	18.48	1.20144	18.48	0.00264	37.4182	-5		18.48	0.0212	18.48	1.61743	18.48	79.1667	43.2291	-5		18.48	0.000907179	18.48	0.24051	18.48	87.5	37.4182	-5
18.5	50	18.5	1.2705	18.5	0.00258	37.4182	-5		18.5	0.01601	18.5	0.64791	18.5	54.1667	43.2291	-5		18.5	0.000449884	18.5	0.48094	18.5	95.8333	37.4182	-5
18.52	50	18.52	1.3862	18.52	0.00268	37.4431	-5		18.52	0.01249	18.52	0.44633	18.52	58.3333	43.2291	-5		18.52	0.000328556	18.52	0.99589	18.52	54.1667	37.4431	-5
18.54	29.1667	18.54	1.56635	18.54	0.00281	37.4431	-5		18.54	0.00526	18.54	0.37666	18.54	87.5	43.2375	-5		18.54	0.000276188	18.54	0.91852	18.54	62.5	37.4431	-5
18.56	58.3333	18.56	1.89093	18.56	0.00307	37.4659	-5		18.56	0.00195	18.56	0.53456	18.56	62.5	43.2909	-5		18.56	0.000251299	18.56	0.6475	18.56	66.6667	37.4659	-5
18.58	45.8333	18.58	2.34955	18.58	0.00364	37.4659	-5		18.58	0.00111	18.58	0.73101	18.58	70.8333	43.2909	-5		18.58	0.000244554	18.58	0.53439	18.58	75	37.4659	-5
18.6	58.3333	18.6	3.13119	18.6	0.00443	37.5147	-5		18.6	0.000799028	18.6	0.52781	18.6	62.5	43.2909	-5		18.6	0.000238259	18.6	0.2412	18.6	62.5	37.5147	-5
18.62	58.3333	18.62	4.43505	18.62	0.00564	37.5147	-5		18.62	0.00062367	18.62	0.42811	18.62	66.6667	43.2909	-5		18.62	0.00025471	18.62	0.08675	18.62	75	37.5147	-5
18.64	45.8333	18.64	6.49638	18.64	0.00753	37.5147	-5		18.64	0.000512079	18.64	0.31171	18.64	79.1667	43.3376	-5		18.64	0.000315523	18.64	0.04856	18.64	79.1667	37.5147	-5
18.66	62.5	18.66	9.2582	18.66	0.01092	37.5147	-5		18.66	0.000417274	18.66	0.17744	18.66	100	43.3376	-5		18.66	0.000435664	18.66	0.04337	18.66	75	37.5147	-5
18.68	33.3333	18.68	11.6137	18.68	0.02097	37.537	-5		18.68	0.0003192	18.68	0.17936	18.68	75	43.3419	-5		18.68	0.0007905	18.68	0.06789	18.68	75	37.537	-5
18.7	45.8333	18.7	11.3471	18.7	0.06298	37.537	-5		18.7	0.000283079	18.7	0.22179	18.7	95.8333	43.3419	-5		18.7	0.0024	18.7	0.12318	18.7	83.3333	37.537	-5
18.72	83.3333	18.72	8.7995	18.72	0.15639	37.537	-5		18.72	0.00026329	18.72	0.34698	18.72	62.5	43.3419	-5		18.72	0.00716	18.72	0.13177	18.72	66.6667	37.537	-5
18.74	37.5	18.74	6.17289	18.74	0.17214	37.537	-5		18.74	0.000301221	18.74	0.72953	18.74	104.167	43.3419	-5		18.74	0.01026	18.74	0.12081	18.74	66.6667	37.537	-5
18.76	70.8333	18.76	4.32626	18.76	0.12372	37.5624	-5		18.76	0.000546156	18.76	0.789	18.76	54.1667	43.4507	-5		18.76	0.00707	18.76	0.10209	18.76	41.6667	37.5624	-5
18.78	50	18.78	3.22028	18.78	0.11488	37.5624	-5		18.78	0.00162	18.78	0.53835	18.78	70.8333	43.4507	-5		18.78	0.00614	18.78	0.09351	18.78	91.6667	37.5624	-5
18.8	29.1667	18.8	2.59891	18.8	0.07515	37.6338	-5		18.8	0.00353	18.8	0.48302	18.8	87.5	43.4942	-5		18.8	0.00373	18.8	0.13147	18.8	54.1667	37.6338	-5
18.82	12.5	18.82	2.28217	18.82	0.08199	37.6338	-5		18.82	0.00323	18.82	0.27321	18.82	95.8333	43.4965	-5		18.82	0.0013	18.82	0.14158	18.82	70.8333	37.6338	-5
18.84	54.1667	18.84	2.16471	18.84	0.21682	37.6338	-5		18.84	0.00234	18.84	0.14521	18.84	75	43.4965	-5		18.84	0.000502877	18.84	0.10172	18.84	58.3333	37.6338	-5
18.86	20.8333	18.86	2.19586	18.86	0.39937	37.6338	-5		18.86	0.00197	18.86	0.13904	18.86	75	43.5471	-5		18.86	0.000296244	18.86	0.09757	18.86	79.1667	37.6338	-5
18.88	37.5	18.88	2.37066	18.88	0.34198	37.7029	-5		18.88	0.000894296	18.88	0.10266	18.88	37.5	43.5471	-5		18.88	0.000203833	18.88	0.08473	18.88	58.3333	37.7029	-5
18.9	50	18.9	2.6607	18.9	0.32546	37.7029	-5		18.9	0.000311086	18.9	0.07542	18.9	87.5	43.6022	-5		18.9	0.000149005	18.9	0.1495	18.9	58.3333	37.7029	-5
18.92	33.3333	18.92	2.91714	18.92	0.25172	37.8001	-5		18.92	0.000149936	18.92	0.05832	18.92	91.6667	43.6022	-5		18.92	0.000114432	18.92	0.3463	18.92	87.5	37.8001	-5
18.94	79.1667	18.94	2.92137	18.94	0.12872	37.8001	-5		18.94	9.75336e-05	18.94	0.03062	18.94	75	43.6078	-5		18.94	9.07205e-05	18.94	0.37318	18.94	87.5	37.8001	-5
18.96	45.8333	18.96	2.76076	18.96	0.07366	37.8209	-5		18.96	6.41096e-05	18.96	0.01799	18.96	75	43.6101	-5		18.96	7.37308e-05	18.96	0.25665	18.96	108.333	37.8209	-5
18.98	45.8333	18.98	2.6599	18.98	0.03775	37.8209	-5		18.98	4.71325e-05	18.98	0.01578	18.98	91.6667	43.6101	-5		18.98	6.11299e-05	18.98	0.22928	18.98	37.5	37.8209	-5
19	58.3333	19	2.69795	19	0.02337	37.9185	-5		19	3.67819e-05	19	0.02071	19	91.6667	43.6609	-5		19	5.15197e-05	19	0.12158	19	66.6667	37.9185	-5
19.02	58.3333	19.02	2.88071	19.02	0.02098	37.9185	-5		19.02	2.95252e-05	19.02	0.03454	19.02	75	43.6609	-5		19.02	4.40197e-05	19.02	0.05247	19.02	75	37.9185	-5
19.04	50	19.04	3.21161	19.04	0.0236	37.9503	-5		19.04	2.42354e-05	19.04	0.03835	19.04	54.1667	43.7054	-5		19.04	3.8052e-05	19.04	0.03924	19.04	50	37.9503	-5
19.06	29.1667	19.06	3.72068	19.06	0.03357	37.9503	-5		19.06	2.02573e-05	19.06	0.03018	19.06	62.5	43.7054	-5		19.06	4.04173e-05	19.06	0.03146	19.06	50	37.9503	-5
19.08	29.1667	19.08	4.50725	19.08	0.07952	37.9503	-5		19.08	1.71887e-05	19.08	0.02983	19.08	66.6667	43.7162	-5		19.08	6.10761e-05	19.08	0.02905	19.08	66.6667	37.9503	-5
19.1	58.3333	19.1	5.7195	19.1	0.2511	37.9503	-5		19.1	1.47708e-05	19.1	0.02514	19.1	75	43.7162	-5		19.1	6.94511e-05	19.1	0.02958	19.1	66.6667	37.9503	-5
19.12	20.8333	19.12	7.69185	19.12	0.4686	37.9974	-5		19.12	1.28314e-05	19.12	0.02477	19.12	66.6667	43.813	-5		19.12	8.12068e-05	19.12	0.03233	19.12	37.5	37.9974	-5
19.14	50	19.14	10.8764	19.14	0.36572	37.9974	-5		19.14	2.79599e-05	19.14	0.03716	19.14	95.8333	43.813	-5		19.14	9.43208e-05	19.14	0.04975	19.14	62.5	37.9974	-5
19.16	50	19.16	15.6718	19.16	0.29485	38.0483	-5		19.16	5.26342e-05	19.16	0.09835	19.16	87.5	43.8197	-5		19.16	9.92733e-05	19.16	0.13621	19.16	66.6667	38.0483	-5
19.18	70.8333	19.18	21.6409	19.18	0.22981	38.0483	-5		19.18	6.1204e-05	19.18	0.29419	19.18	87.5	43.8197	-5		19.18	0.000101205	19.18	0.41568	19.18	58.3333	38.0483	-5
19.2	45.8333	19.2	25.8494	19.2	0.09746	38.0483	-5		19.2	7.89854e-05	19.2	0.45996	19.2	83.3333	43.8633	-5		19.2	0.00010943	19.2	0.65318	19.2	70.8333	38.0483	-5
19.22	54.1667	19.22	25.3797	19.22	0.03936	38.0483	-5		19.22	9.19092e-05	19.22	0.32363	19.22	54.1667	43.8633	-5		19.22	0.000120436	19.22	0.45747	19.22	87.5	38.0483	-5
19.24	41.6667	19.24	23.1297	19.24	0.02353	38.0561	-5		19.24	9.94784e-05	19.24	0.27674	19.24	54.1667	43.9276	-5		19.24	0.000135105	19.24	0.38902	19.24	62.5	38.0561	-5
19.26	20.8333	19.26	23.0311	19.26	0.02562	38.0561	-5		19.26	0.000108598	19.26	0.19448	19.26	83.3333	43.9276	-5		19.26	0.000156533	19.26	0.26985	19.26	54.1667	38.0561	-5
19.28	37.5	19.28	25.6971	19.28	0.04369	38.0955	-5		19.28	0.000121755	19.28	0.07932	19.28	70.8333	43.9683	-5		19.28	0.000189232	19.28	0.10231	19.28	75	38.0955	-5
19.3	41.6667	19.3	29.544	19.3	0.04718	38.0955	-5		19.3	0.000137286	19.3	0.03934	19.3	54.1667	43.9683	-5		19.3	0.000234398	19.3	0.04041	19.3	83.3333	38.0955	-5
19.32	33.3333	19.32	30.4853	19.32	0.03264	38.1263	-5		19.32	0.000157543	19.32	0.0349	19.32	45.8333	43.9683	-5		19.32	0.000283882	19.32	0.02717	19.32	50	38.1263	-5
19.34	54.1667	19.34	25.909	19.34	0.02945	38.1263	-5		19.34	0.000183904	19.34	0.03999	19.34	87.5	43.9706	-5		19.34	0.000352657	19.34	0.03053	19.34	83.3333	38.1263	-5
19.36	37.5	19.36	19.6915	19.36	0.01808	38.1263	-5		19.36	0.000234243	19.36	0.05954	19.36	87.5	43.9706	-5		19.36	0.000444661	19.36	0.0487	19.36	62.5	38.1263	-5
19.38	29.1667	19.38	15.1061	19.38	0.00888	38.1263	-5		19.38	0.000294562	19.38	0.14863	19.38	45.8333	43.978	-5		19.38	0.000574281	19.38	0.05225	19.38	62.5	38.1263	-5
19.4	54.1667	19.4	12.6437	19.4	0.00607	38.1543	-5		19.4	0.000358395	19.4	0.45018	19.4	87.5	43.978	-5		19.4	0.000772789	19.4	0.04167	19.4	95.8333	38.1543	-5
19.42	45.8333	19.42	12.0049	19.42	0.0054	38.1543	-5		19.42	0.000450089	19.42	0.75092	19.42	87.5	44.0833	-5		19.42	0.0011	19.42	0.04214	19.42	62.5	38.1543	-5
19.44	58.3333	19.44	13.0512	19.44	0.0053	38.2247	-5		19.44	0.00056774	19.44	0.54167	19.44	129.167	44.0833	-5		19.44	0.00174	19.44	0.03771	19.44	50	38.2247	-5
19.46	62.5	19.46	16.1088	19.46	0.00554	38.2247	-5		19.46	0.000736217	19.46	0.45033	19.46	116.667	44.0833	-5		19.46	0.00391	19.46	0.05181	19.46	66.6667	38.2247	-5
19.48	37.5	19.48	22.0173	19.48	0.00614	38.2247	-5		19.48	0.000998561	19.48	0.34158	19.48	70.8333	44.0856	-5		19.48	0.01316	19.48	0.1304	19.48	79.1667	38.2247	-5
19.5	37.5	19.5	31.7619	19.5	0.0072	38.2247	-5		19.5	0.00145	19.5	0.14629	19.5	45.8333	44.0856	-5		19.5	0.03157	19.5	0.24019	19.5	41.6667	38.2247	-5
19.52	50	19.52	45.0047	19.52	0.00894	38.4065	-5		19.52	0.00244	19.52	0.07333	19.52	83.3333	44.1255	-5		19.52	0.03108	19.52	0.19807	19.52	83.3333	38.4065	-5
19.54	20.8333	19.54	55.9839	19.54	0.01191	38.4065	-5		19.54	0.00647	19.54	0.0846	19.54	79.1667	44.1255	-5		19.54	0.02133	19.54	0.16044	19.54	70.8333	38.4065	-5
19.56	62.5	19.56	54.3361	19.56	0.01729	38.4065	-5		19.56	0.02105	19.56	0.18882	19.56	62.5	44.2409	-5		19.56	0.01958	19.56	0.15163	19.56	79.1667	38.4065	-5
19.58	62.5	19.58	42.5977	19.58	0.03368	38.4065	-5		19.58	0.03907	19.58	0.32919	19.58	104.167	44.2409	-5		19.58	0.00996	19.58	0.14402	19.58	54.1667	38.4065	-5
19.6	50	19.6	31.4171	19.6	0.10641	38.4762	-5		19.6	0.0297	19.6	0.26322	19.6	70.8333	44.3343	-5		19.6	0.00349	19.6	0.23379	19.6	75	38.4762	-5
19.62	45.8333	19.62	24.7786	19.62	0.286	38.4762	-5		19.62	0.02328	19.62	0.21648	19.62	108.333	44.3343	-5		19.62	0.00176	19.62	0.24198	19.62	33.3333	38.4762	-5
19.64	45.8333	19.64	22.0436	19.64	0.35152	38.4762	-5		19.64	0.01906	19.64	0.19602	19.64	62.5	44.3886	-5		19.64	0.0014	19.64	0.17467	19.64	54.1667	38.4762	-5
19.66	33.3333	19.66	20.4062	19.66	0.27343	38.4762	-5		19.66	0.00816	19.66	0.12958	19.66	79.1667	44.4406	-5		19.66	0.00148	19.66	0.17074	19.66	70.8333	38.4762	-5
19.68	41.6667	19.68	17.1812	19.68	0.26848	38.4762	-5		19.68	0.00317	19.68	0.12849	19.68	79.1667	44.4406	-5		19.68	0.00267	19.68	0.1243	19.68	79.1667	38.4762	-5
19.7	37.5	19.7	13.2368	19.7	0.1624	38.4762	-5		19.7	0.00211	19.7	0.26605	19.7	79.1667	44.4503	-5		19.7	0.00777	19.7	0.11089	19.7	62.5	38.4762	-5
19.72	29.1667	19.72	10.1015	19.72	0.08115	38.4762	-5		19.72	0.00206	19.72	0.85559	19.72	87.5	44.4503	-5		19.72	0.01522	19.72	0.14706	19.72	54.1667	38.4762	-5
19.74	66.6667	19.74	8.0386	19.74	0.04035	38.4762	-5		19.74	0.0028	19.74	1.83027	19.74	62.5	44.5048	-5		19.74	0.01229	19.74	0.16372	19.74	62.5	38.4762	-5
19.76	45.8333	19.76	6.81396	19.76	0.01816	38.5057	-5		19.76	0.00697	19.76	1.59987	19.76	50	44.5446	-5		19.76	0.00916	19.76	0.21612	19.76	58.3333	38.5057	-5
19.78	62.5	19.78	6.16248	19.78	0.01022	38.5057	-5		19.78	0.02052	19.78	1.21076	19.78	75	44.5446	-5		19.78	0.00795	19.78	0.45737	19.78	45.8333	38.5057	-5
19.8	33.3333	19.8	5.90258	19.8	0.00726	38.5057	-5		19.8	0.0317	19.8	1.1463	19.8	95.8333	44.557	-5		19.8	0.00358	19.8	1.39826	19.8	66.6667	38.5057	-5
19.82	54.1667	19.82	5.94812	19.82	0.00578	38.5057	-5		19.82	0.02178	19.82	0.56829	19.82	62.5	44.557	-5		19.82	0.00127	19.82	2.93347	19.82	58.3333	38.5057	-5
19.84	58.3333	19.84	6.29067	19.84	0.00497	38.5756	-5		19.84	0.01855	19.84	0.24018	19.84	62.5	44.5942	-5		19.84	0.000667399	19.84	2.71869	19.84	70.8333	38.5756	-5
19.86	50	19.86	7.02599	19.86	0.00484	38.5756	-5		19.86	0.01371	19.86	0.13645	19.86	45.8333	44.5942	-5		19.86	0.000465552	19.86	2.08664	19.86	100	38.5756	-5
19.88	45.8333	19.88	8.28393	19.88	0.00639	38.5756	-5		19.88	0.00532	19.88	0.07632	19.88	54.1667	44.6612	-5		19.88	0.000354926	19.88	1.8023	19.88	62.5	38.5756	-5
19.9	41.6667	19.9	10.4793	19.9	0.01341	38.5756	-5		19.9	0.00195	19.9	0.05037	19.9	70.8333	44.6612	-5		19.9	0.000284562	19.9	1.1103	19.9	120.833	38.5756	-5
19.92	54.1667	19.92	14.2864	19.92	0.02293	38.5756	-5		19.92	0.00111	19.92	0.04079	19.92	87.5	44.711	-5		19.92	0.000237034	19.92	0.8081	19.92	75	38.5756	-5
19.94	54.1667	19.94	20.6384	19.94	0.01836	38.5756	-5		19.94	0.000778982	19.94	0.03771	19.94	91.6667	44.711	-5		19.94	0.000192783	19.94	0.64461	19.94	120.833	38.5756	-5
19.96	29.1667	19.96	30.2459	19.96	0.01461	38.5756	-5		19.96	0.000588521	19.96	0.04052	19.96	45.8333	44.7518	-5		19.96	0.000149227	19.96	0.41807	19.96	83.3333	38.5756	-5
19.98	62.5	19.98	41.699	19.98	0.01302	38.5756	-5		19.98	0.000465668	19.98	0.0585	19.98	104.167	44.7518	-5		19.98	0.000131018	19.98	0.38314	19.98	54.1667	38.5756	-5
20	25	20	48.0082	20	0.00739	38.5922	-5		20	0.000381087	20	0.10552	20	108.333	44.8013	-5		20	0.000114109	20	0.26053	20	54.1667	38.5922	-5
20.02	41.6667	20.02	43.3648	20.02	0.00458	38.5922	-5		20.02	0.00030192	20.02	0.16695	20.02	75	44.8013	-5		20.02	0.000108915	20.02	0.14974	20.02	50	38.5922	-5
20.04	25	20.04	34.3598	20.04	0.00405	38.5922	-5		20.04	0.00024162	20.04	0.35878	20.04	54.1667	44.8552	-5		20.04	0.000118477	20.04	0.09767	20.04	83.3333	38.5922	-5
20.06	37.5	20.06	27.1328	20.06	0.00407	38.5922	-5		20.06	0.000208914	20.06	0.73033	20.06	58.3333	44.8552	-5		20.06	0.000140877	20.06	0.09221	20.06	75	38.5922	-5
20.08	45.8333	20.08	21.4642	20.08	0.0042	38.692	-5		20.08	0.000179079	20.08	0.63977	20.08	87.5	44.8691	-5		20.08	0.000193198	20.08	0.12161	20.08	79.1667	38.692	-5
20.1	29.1667	20.1	16.5712	20.1	0.00472	38.692	-5		20.1	0.000170229	20.1	0.43811	20.1	100	44.8691	-5		20.1	0.000389433	20.1	0.22693	20.1	79.1667	38.692	-5
20.12	33.3333	20.12	13.184	20.12	0.00552	38.692	-5		20.12	0.000174618	20.12	0.40607	20.12	62.5	44.9187	-5		20.12	0.00123	20.12	0.28152	20.12	50	38.692	-5
20.14	75	20.14	11.5794	20.14	0.00683	38.692	-5		20.14	0.000193303	20.14	0.20622	20.14	54.1667	44.9187	-5		20.14	0.00282	20.14	0.20089	20.14	87.5	38.692	-5
20.16	58.3333	20.16	11.6632	20.16	0.00903	38.7543	-5		20.16	0.000250337	20.16	0.0763	20.16	70.8333	44.9727	-5		20.16	0.00267	20.16	0.19453	20.16	75	38.7543	-5
20.18	33.3333	20.18	13.3177	20.18	0.01288	38.7543	-5		20.18	0.000500576	20.18	0.04674	20.18	91.6667	44.9727	-5		20.18	0.0018	20.18	0.17418	20.18	70.8333	38.7543	-5
20.2	50	20.2	16.0674	20.2	0.02278	38.8235	-5		20.2	0.00148	20.2	0.06554	20.2	45.8333				20.2	0.00171	20.2	0.21859	20.2	58.3333	38.8235	-5
20.22	58.3333	20.22	17.9705	20.22	0.06227	38.8235	-5		20.22	0.00286	20.22	0.10562	20.22	54.1667				20.22	0.000900664	20.22	0.44194	20.22	75	38.8235	-5
20.24	54.1667	20.24	16.9965	20.24	0.16208	38.8235	-5		20.24	0.00227	20.24	0.08539	20.24	83.3333				20.24	0.000301594	20.24	0.62599	20.24	37.5	38.8235	-5
20.26	29.1667	20.26	14.6773	20.26	0.2266	38.8235	-5		20.26	0.00167	20.26	0.06369	20.26	100				20.26	0.000130126	20.26	0.52714	20.26	79.1667	38.8235	-5
20.28	54.1667	20.28	12.8388	20.28	0.24585	38.8544	-5		20.28	0.00151	20.28	0.06013	20.28	50				20.28	8.28406e-05	20.28	0.40746	20.28	58.3333	38.8544	-5
20.3	79.1667	20.3	11.1321	20.3	0.26324	38.8544	-5		20.3	0.000705478	20.3	0.04213	20.3	91.6667				20.3	6.04145e-05	20.3	0.34916	20.3	79.1667	38.8544	-5
20.32	45.8333	20.32	9.18849	20.32	0.18362	38.8696	-5		20.32	0.000249511	20.32	0.04414	20.32	75				20.32	4.94966e-05	20.32	0.22863	20.32	62.5	38.8696	-5
20.34	50	20.34	7.58695	20.34	0.18006	38.8696	-5		20.34	0.000133604	20.34	0.04056	20.34	62.5				20.34	4.66179e-05	20.34	0.14634	20.34	62.5	38.8696	-5
20.36	45.8333	20.36	6.60494	20.36	0.25542	38.9238	-5		20.36	0.000102444	20.36	0.02951	20.36	91.6667				20.36	4.48558e-05	20.36	0.1167	20.36	70.8333	38.9238	-5
20.38	50	20.38	6.16897	20.38	0.2778	38.9238	-5		20.38	9.14227e-05	20.38	0.02933	20.38	91.6667				20.38	4.81695e-05	20.38	0.13411	20.38	75	38.9238	-5
20.4	70.8333	20.4	6.16591	20.4	0.17474	38.9238	-5		20.4	9.72344e-05	20.4	0.02287	20.4	75				20.4	6.00447e-05	20.4	0.18451	20.4	104.167	38.9238	-5
20.42	45.8333	20.42	6.54994	20.42	0.15624	38.9238	-5		20.42	0.000118043	20.42	0.02031	20.42	83.3333				20.42	0.000111806	20.42	0.4596	20.42	79.1667	38.9238	-5
20.44	20.8333	20.44	7.36939	20.44	0.11038	38.9386	-5		20.44	0.000145175	20.44	0.03647	20.44	45.8333				20.44	0.000291865	20.44	1.28298	20.44	58.3333	38.9386	-5
20.46	58.3333	20.46	8.80914	20.46	0.04306	38.9386	-5		20.46	0.000199911	20.46	0.10982	20.46	104.167				20.46	0.000482034	20.46	1.98178	20.46	50	38.9386	-5
20.48	75	20.48	11.2123	20.48	0.01743	38.9701	-5		20.48	0.000336807	20.48	0.23021	20.48	100				20.48	0.000352807	20.48	1.73057	20.48	33.3333	38.9701	-5
20.5	45.8333	20.5	14.9826	20.5	0.01073	38.9701	-5		20.5	0.000924641	20.5	0.19744	20.5	58.3333				20.5	0.000289679	20.5	1.3756	20.5	70.8333	38.9701	-5
20.52	37.5	20.52	20.3542	20.52	0.00791	39.0393	-5		20.52	0.00271	20.52	0.14004	20.52	62.5				20.52	0.000256138	20.52	1.06269	20.52	50	39.0393	-5
20.54	25	20.54	26.3149	20.54	0.00626	39.0393	-5		20.54	0.00405	20.54	0.136	20.54	62.5				20.54	0.000134343	20.54	0.58114	20.54	58.3333	39.0393	-5
20.56	41.6667	20.56	30.296	20.56	0.00524	39.1108	-5		20.56	0.00272	20.56	0.07231	20.56	87.5				20.56	7.82545e-05	20.56	0.22541	20.56	66.6667	39.1108	-5
20.58	41.6667	20.58	33.1305	20.58	0.0046	39.1108	-5		20.58	0.00235	20.58	0.03133	20.58	75				20.58	6.96446e-05	20.58	0.10349	20.58	50	39.1108	-5
20.6	41.6667	20.6	39.5899	20.6	0.00428	39.1108	-5		20.6	0.00188	20.6	0.02643	20.6	87.5				20.6	7.36271e-05	20.6	0.07132	20.6	29.1667	39.1108	-5
20.62	25	20.62	52.4212	20.62	0.00423	39.1108	-5		20.62	0.000800727	20.62	0.04639	20.62	58.3333				20.62	8.62622e-05	20.62	0.06415	20.62	20.8333	39.1108	-5
20.64	33.3333	20.64	69.2594	20.64	0.00455	39.1681	-5		20.64	0.000349878	20.64	0.07685	20.64	66.6667				20.64	0.000107038	20.64	0.06407	20.64	66.6667	39.1681	-5
20.66	54.1667	20.66	77.928	20.66	0.00547	39.1681	-5		20.66	0.000253395	20.66	0.09265	20.66	54.1667				20.66	0.000141455	20.66	0.0577	20.66	75	39.1681	-5
20.68	50	20.68	67.6445	20.68	0.0084	39.1681	-5		20.68	0.000237516	20.68	0.16509	20.68	83.3333				20.68	0.000201082	20.68	0.06018	20.68	37.5	39.1681	-5
20.7	41.6667	20.7	49.0304	20.7	0.02218	39.1681	-5		20.7	0.000253125	20.7	0.19495	20.7	79.1667				20.7	0.000320515	20.7	0.07624	20.7	62.5	39.1681	-5
20.72	29.1667	20.72	33.5293	20.72	0.06335	39.212	-5		20.72	0.000295434	20.72	0.12036	20.72	112.5				20.72	0.000734493	20.72	0.14587	20.72	62.5	39.212	-5
20.74	45.8333	20.74	23.0564	20.74	0.09062	39.212	-5		20.74	0.000375288	20.74	0.10531	20.74	83.3333				20.74	0.00248	20.74	0.39372	20.74	75	39.212	-5
20.76	58.3333	20.76	16.4357	20.76	0.05925	39.212	-5		20.76	0.000520032	20.76	0.07506	20.76	108.333				20.76	0.00586	20.76	0.72971	20.76	70.8333	39.212	-5
20.78	45.8333	20.78	12.3882	20.78	0.05197	39.212	-5		20.78	0.00082594	20.78	0.03253	20.78	58.3333				20.78	0.00563	20.78	0.64255	20.78	91.6667	39.212	-5
20.8	41.6667	20.8	9.97623	20.8	0.04075	39.2694	-5		20.8	0.00196	20.8	0.01797	20.8	91.6667				20.8	0.00368	20.8	0.51651	20.8	66.6667	39.2694	-5
20.82	37.5	20.82	8.54476	20.82	0.01617	39.2694	-5		20.82	0.00656	20.82	0.0188	20.82	62.5				20.82	0.00366	20.82	0.54783	20.82	54.1667	39.2694	-5
20.84	58.3333	20.84	7.77672	20.84	0.00573	39.2694	-5		20.84	0.01455	20.84	0.02542	20.84	75				20.84	0.0021	20.84	0.60492	20.84	83.3333	39.2694	-5
20.86	70.8333	20.86	7.56014	20.86	0.00312	39.2694	-5		20.86	0.0129	20.86	0.02531	20.86	91.6667				20.86	0.000720931	20.86	0.7106	20.86	95.8333	39.2694	-5
20.88	54.1667	20.88	7.96526	20.88	0.00216	39.4421	-5		20.88	0.00868	20.88	0.02451	20.88	83.3333				20.88	0.000297431	20.88	0.53138	20.88	62.5	39.4421	-5
20.9	33.3333	20.9	9.24328	20.9	0.00172	39.4421	-5		20.9	0.00861	20.9	0.0294	20.9	83.3333				20.9	0.000186879	20.9	0.38884	20.9	108.333	39.4421	-5
20.92	50	20.92	11.8033	20.92	0.00146	39.4421	-5		20.92	0.00467	20.92	0.03507	20.92	70.8333				20.92	0.000140137	20.92	0.3412	20.92	70.8333	39.4421	-5
20.94	58.3333	20.94	16.0105	20.94	0.00136	39.5441	-5		20.94	0.00158	20.94	0.054	20.94	75				20.94	0.000122277	20.94	0.17006	20.94	41.6667	39.5441	-5
20.96	45.8333	20.96	21.3793	20.96	0.00132	39.5441	-5		20.96	0.000672009	20.96	0.14494	20.96	75				20.96	0.000108425	20.96	0.06461	20.96	83.3333	39.5441	-5
20.98	20.8333	20.98	24.7552	20.98	0.00133	39.5441	-5		20.98	0.000423238	20.98	0.46067	20.98	54.1667				20.98	0.000102689	20.98	0.03473	20.98	45.8333	39.5441	-5
21	50	21	22.4378	21	0.00141	39.5557	-5		21	0.000307547	21	0.80528	21	75				21	0.000103379	21	0.02602	21	66.6667	39.5557	-5
21.02	54.1667	21.02	16.8825	21.02	0.00157	39.6124	-5		21.02	0.000247974	21.02	0.57438	21.02	58.3333				21.02	0.000103611	21.02	0.02315	21.02	58.3333	39.6124	-5
21.04	58.3333	21.04	12.0378	21.04	0.00188	39.6124	-5		21.04	0.000206229	21.04	0.44617	21.04	70.8333				21.04	0.000106846	21.04	0.02281	21.04	70.8333	39.6124	-5
21.06	37.5	21.06	8.81982	21.06	0.00248	39.6124	-5		21.06	0.000181471	21.06	0.41197	21.06	104.167				21.06	0.000113462	21.06	0.02241	21.06	70.8333	39.6124	-5
21.08	29.1667	21.08	6.87385	21.08	0.00443	39.6124	-5		21.08	0.000168915	21.08	0.1953	21.08	91.6667				21.08	0.000123861	21.08	0.02525	21.08	50	39.6124	-5
21.1	29.1667	21.1	5.80827	21.1	0.01262	39.6237	-5		21.1	0.000159625	21.1	0.08011	21.1	70.8333				21.1	0.000138925	21.1	0.03587	21.1	41.6667	39.6237	-5
21.12	45.8333	21.12	5.29096	21.12	0.03003	39.6237	-5		21.12	0.000155822	21.12	0.04363	21.12	70.8333				21.12	0.000163215	21.12	0.07915	21.12	58.3333	39.6237	-5
21.14	41.6667	21.14	5.16716	21.14	0.03135	39.6237	-5		21.14	0.000157331	21.14	0.03105	21.14	87.5				21.14	0.000199442	21.14	0.21713	21.14	62.5	39.6237	-5
21.16	33.3333	21.16	5.37666	21.16	0.02055	39.6237	-5		21.16	0.000164209	21.16	0.02573	21.16	45.8333				21.16	0.00024591	21.16	0.39778	21.16	41.6667	39.6237	-5
21.18	41.6667	21.18	5.98509	21.18	0.02082	39.6581	-5		21.18	0.0001772	21.18	0.01877	21.18	79.1667				21.18	0.000318123	21.18	0.34164	21.18	54.1667	39.6581	-5
21.2	33.3333	21.2	7.20264	21.2	0.0145	39.715	-5		21.2	0.000201629	21.2	0.0159	21.2	70.8333				21.2	0.000439742	21.2	0.23981	21.2	112.5	39.715	-5
21.22	37.5	21.22	9.4316	21.22	0.00748	39.715	-5		21.22	0.000241469	21.22	0.01927	21.22	70.8333				21.22	0.000761699	21.22	0.2294	21.22	45.8333	39.715	-5
21.24	29.1667	21.24	13.2427	21.24	0.00614	39.715	-5		21.24	0.000292869	21.24	0.03093	21.24	91.6667				21.24	0.00206	21.24	0.1338	21.24	79.1667	39.715	-5
21.26	33.3333	21.26	19.0969	21.26	0.00812	39.715	-5		21.26	0.00037466	21.26	0.04957	21.26	100				21.26	0.00507	21.26	0.06742	21.26	45.8333	39.715	-5
21.28	41.6667	21.28	26.2196	21.28	0.01693	39.7263	-5		21.28	0.000513399	21.28	0.10584	21.28	62.5				21.28	0.00594	21.28	0.04876	21.28	62.5	39.7263	-5
21.3	41.6667	21.3	30.3573	21.3	0.05231	39.7263	-5		21.3	0.000886153	21.3	0.19281	21.3	83.3333				21.3	0.00418	21.3	0.04127	21.3	70.8333	39.7263	-5
21.32	66.6667	21.32	27.4404	21.32	0.11549	39.7263	-5		21.32	0.00245	21.32	0.15775	21.32	58.3333				21.32	0.00496	21.32	0.06109	21.32	58.3333	39.7263	-5
21.34	33.3333	21.34	21.2577	21.34	0.12064	39.7263	-5		21.34	0.00615	21.34	0.12977	21.34	58.3333				21.34	0.00781	21.34	0.08277	21.34	75	39.7263	-5
21.36	62.5	21.36	16.0911	21.36	0.11495	39.7822	-5		21.36	0.00723	21.36	0.13459	21.36	129.167				21.36	0.01512	21.36	0.06976	21.36	41.6667	39.7822	-5
21.38	20.8333	21.38	12.4523	21.38	0.10487	39.7822	-5		21.38	0.00494	21.38	0.08571	21.38	75				21.38	0.01627	21.38	0.06311	21.38	58.3333	39.7822	-5
21.4	33.3333	21.4	10.0988	21.4	0.06535	39.8498	-5		21.4	0.00562	21.4	0.06637	21.4	62.5				21.4	0.01013	21.4	0.06007	21.4	66.6667	39.8498	-5
21.42	25	21.42	9.12315	21.42	0.04177	39.8498	-5		21.42	0.00801	21.42	0.05922	21.42	70.8333				21.42	0.00994	21.42	0.06589	21.42	66.6667	39.8498	-5
21.44	45.8333	21.44	9.57887	21.44	0.02048	39.8498	-5		21.44	0.01454	21.44	0.07508	21.44	29.1667				21.44	0.00704	21.44	0.13541	21.44	75	39.8498	-5
21.46	37.5	21.46	11.4945	21.46	0.00861	39.8498	-5		21.46	0.01586	21.46	0.0794	21.46	83.3333				21.46	0.0028	21.46	0.25208	21.46	66.6667	39.8498	-5
21.48	54.1667	21.48	14.7971	21.48	0.00492	39.8852	-5		21.48	0.00982	21.48	0.0499	21.48	91.6667				21.48	0.0013	21.48	0.20827	21.48	50	39.8852	-5
21.5	37.5	21.5	17.9334	21.5	0.00364	39.8852	-5		21.5	0.00954	21.5	0.04582	21.5	75				21.5	0.00107	21.5	0.14879	21.5	70.8333	39.8852	-5
21.52	54.1667	21.52	17.6956	21.52	0.00296	39.9531	-5		21.52	0.00697	21.52	0.04471	21.52	104.167				21.52	0.00145	21.52	0.15674	21.52	54.1667	39.9531	-5
21.54	33.3333	21.54	14.0181	21.54	0.00257	39.9531	-5		21.54	0.00282	21.54	0.05124	21.54	41.6667				21.54	0.00359	21.54	0.10867	21.54	100	39.9531	-5
21.56	45.8333	21.56	10.0185	21.56	0.0024	39.9531	-5		21.56	0.0013	21.56	0.05058	21.56	75				21.56	0.008	21.56	0.08547	21.56	54.1667	39.9531	-5
21.58	33.3333	21.58	7.13089	21.58	0.00246	39.9531	-5		21.58	0.0011	21.58	0.03402	21.58	62.5				21.58	0.00797	21.58	0.08356	21.58	37.5	39.9531	-5
21.6	33.3333	21.6	5.31794	21.6	0.00256	39.9625	-5		21.6	0.00158	21.6	0.03599	21.6	33.3333				21.6	0.0054	21.6	0.09684	21.6	91.6667	39.9625	-5
21.62	50	21.62	4.24976	21.62	0.00277	39.9625	-5		21.62	0.00429	21.62	0.04087	21.62	58.3333				21.62	0.00632	21.62	0.20774	21.62	79.1667	39.9625	-5
21.64	25	21.64	3.62864	21.64	0.00316	40.0188	-5		21.64	0.01027	21.64	0.05548	21.64	104.167				21.64	0.008	21.64	0.59743	21.64	91.6667	40.0188	-5
21.66	66.6667	21.66	3.26498	21.66	0.00369	40.0188	-5		21.66	0.01076	21.66	0.06503	21.66	133.333				21.66	0.01203	21.66	1.11953	21.66	75	40.0188	-5
21.68	37.5	21.68	3.07631	21.68	0.00454	40.0188	-5		21.68	0.00668	21.68	0.08732	21.68	100				21.68	0.01028	21.68	0.97536	21.68	70.8333	40.0188	-5
21.7	33.3333	21.7	2.98263	21.7	0.00593	40.0188	-5		21.7	0.00671	21.7	0.12546	21.7	79.1667				21.7	0.0066	21.7	0.72272	21.7	91.6667	40.0188	-5
21.72	45.8333	21.72	2.98024	21.72	0.00856	40.0638	-5		21.72	0.00468	21.72	0.08811	21.72	75				21.72	0.00678	21.72	0.66388	21.72	33.3333	40.0638	-5
21.74	20.8333	21.74	3.06581	21.74	0.01675	40.0638	-5		21.74	0.00182	21.74	0.06367	21.74	83.3333				21.74	0.00417	21.74	0.40671	21.74	54.1667	40.0638	-5
21.76	45.8333	21.76	3.2471	21.76	0.04788	40.0661	-5		21.76	0.000756795	21.76	0.05932	21.76	54.1667				21.76	0.00154	21.76	0.16652	21.76	58.3333	40.0661	-5
21.78	45.8333	21.78	3.54818	21.78	0.1084	40.0661	-5		21.78	0.000461906	21.78	0.03567	21.78	70.8333				21.78	0.000678837	21.78	0.07354	21.78	54.1667	40.0661	-5
21.8	41.6667	21.8	4.03577	21.8	0.13361	40.1199	-5		21.8	0.000360216	21.8	0.02944	21.8	66.6667				21.8	0.000444537	21.8	0.0609	21.8	45.8333	40.1199	-5
21.82	75	21.82	4.81761	21.82	0.15099	40.1199	-5		21.82	0.000280882	21.82	0.0588	21.82	100				21.82	0.000327538	21.82	0.09164	21.82	75	40.1199	-5
21.84	37.5	21.84	6.07935	21.84	0.13272	40.1225	-5		21.84	0.0002222	21.84	0.1216	21.84	70.8333				21.84	0.000259307	21.84	0.11282	21.84	70.8333	40.1225	-5
21.86	50	21.86	8.06849	21.86	0.08873	40.1225	-5		21.86	0.000193035	21.86	0.15521	21.86	62.5				21.86	0.000217383	21.86	0.08052	21.86	83.3333	40.1225	-5
21.88	25	21.88	10.8974	21.88	0.06913	40.1225	-5		21.88	0.000172705	21.88	0.24774	21.88	83.3333				21.88	0.000187034	21.88	0.08078	21.88	70.8333	40.1225	-5
21.9	58.3333	21.9	14.2843	21.9	0.03846	40.1225	-5		21.9	0.000151178	21.9	0.33724	21.9	104.167				21.9	0.000171054	21.9	0.11303	21.9	58.3333	40.1225	-5
21.92	25	21.92	16.9769	21.92	0.01916	40.1676	-5		21.92	0.000140205	21.92	0.21586	21.92	50				21.92	0.000163924	21.92	0.16419	21.92	75	40.1676	-5
21.94	66.6667	21.94	17.4712	21.94	0.01611	40.1676	-5		21.94	0.000137396	21.94	0.16589	21.94	87.5				21.94	0.000163467	21.94	0.16055	21.94	83.3333	40.1676	-5
21.96	50	21.96	16.9658	21.96	0.024	40.1871	-5		21.96	0.000135668	21.96	0.14537	21.96	75				21.96	0.000169781	21.96	0.1485	21.96	50	40.1871	-5
21.98	70.8333	21.98	16.8733	21.98	0.06663	40.1871	-5		21.98	0.000142161	21.98	0.0695	21.98	91.6667				21.98	0.000183997	21.98	0.17102	21.98	70.8333	40.1871	-5
22	41.6667	22	16.6309	22	0.17965	40.1871	-5		22	0.000154591	22	0.0395	22	79.1667				22	0.000207285	22	0.14465	22	62.5	40.1871	-5
22.02	45.8333	22.02	16.5774	22.02	0.22737	40.1871	-5		22.02	0.000172542	22.02	0.06531	22.02	87.5				22.02	0.000242282	22.02	0.17976	22.02	41.6667	40.1871	-5
22.04	50	22.04	18.4361	22.04	0.14014	40.1871	-5		22.04	0.000197748	22.04	0.10712	22.04	70.8333				22.04	0.000306026	22.04	0.22216	22.04	66.6667	40.1871	-5
22.06	33.3333	22.06	23.6731	22.06	0.13027	40.1871	-5		22.06	0.000233072	22.06	0.07988	22.06	70.8333				22.06	0.00041633	22.06	0.17465	22.06	104.167	40.1871	-5
22.08	33.3333	22.08	33.2915	22.08	0.1114	40.1871	-5		22.08	0.000281817	22.08	0.05829	22.08	100				22.08	0.000630704	22.08	0.12926	22.08	58.3333	40.1871	-5
22.1	45.8333	22.1	46.8468	22.1	0.05568	40.1871	-5		22.1	0.00034834	22.1	0.06015	22.1	66.6667				22.1	0.00132	22.1	0.11903	22.1	66.6667	40.1871	-5
22.12	45.8333	22.12	58.2242	22.12	0.04075	40.2239	-5		22.12	0.00045801	22.12	0.03525	22.12	58.3333				22.12	0.0043	22.12	0.09377	22.12	50	40.2239	-5
22.14	41.6667	22.14	56.7712	22.14	0.03644	40.2239	-5		22.14	0.000640239	22.14	0.01731	22.14	87.5				22.14	0.01111	22.14	0.09055	22.14	62.5	40.2239	-5
22.16	29.1667	22.16	44.8449	22.16	0.03365	40.2913	-5		22.16	0.00097317	22.16	0.01351	22.16	70.8333				22.16	0.01231	22.16	0.09287	22.16	79.1667	40.2913	-5
22.18	20.8333	22.18	33.3006	22.18	0.02954	40.2913	-5		22.18	0.00192	22.18	0.01637	22.18	95.8333				22.18	0.00742	22.18	0.09788	22.18	70.8333	40.2913	-5
22.2	41.6667	22.2	25.7904	22.2	0.02069	40.2913	-5		22.2	0.00607	22.2	0.03291	22.2	95.8333				22.2	0.00737	22.2	0.20192	22.2	50	40.2913	-5
22.22	58.3333	22.22	21.2968	22.22	0.0153	40.2913	-5		22.22	0.01729	22.22	0.07829	22.22	79.1667				22.22	0.00565	22.22	0.47922	22.22	66.6667	40.2913	-5
22.24	66.6667	22.24	17.7675	22.24	0.00964	40.2913	-5		22.24	0.0229	22.24	0.11068	22.24	58.3333				22.24	0.00218	22.24	0.75836	22.24	54.1667	40.2913	-5
22.26	29.1667	22.26	14.578	22.26	0.00629	40.2913	-5		22.26	0.01404	22.26	0.1165	22.26	112.5				22.26	0.000768951	22.26	0.57307	22.26	62.5	40.2913	-5
22.28	41.6667	22.28	12.2039	22.28	0.00542	40.2913	-5		22.28	0.0126	22.28	0.16723	22.28	87.5				22.28	0.000419569	22.28	0.4274	22.28	66.6667	40.2913	-5
22.3	41.6667	22.3	10.3356	22.3	0.00552	40.2913	-5		22.3	0.01115	22.3	0.16105	22.3	66.6667				22.3	0.000287991	22.3	0.43903	22.3	112.5	40.2913	-5
22.32	29.1667	22.32	8.62243	22.32	0.00611	40.4553	-5		22.32	0.00473	22.32	0.16714	22.32	41.6667				22.32	0.000213842	22.32	0.32006	22.32	37.5	40.4553	-5
22.34	41.6667	22.34	7.32808	22.34	0.00725	40.4553	-5		22.34	0.0016	22.34	0.17018	22.34	66.6667				22.34	0.000167321	22.34	0.22287	22.34	37.5	40.4553	-5
22.36	41.6667	22.36	6.59751	22.36	0.00925	40.4664	-5		22.36	0.000801852	22.36	0.10286	22.36	58.3333				22.36	0.000137481	22.36	0.12559	22.36	41.6667	40.4664	-5
22.38	45.8333	22.38	6.39546	22.38	0.01278	40.4664	-5		22.38	0.000535021	22.38	0.08223	22.38	79.1667				22.38	0.000118725	22.38	0.10096	22.38	75	40.4664	-5
22.4	33.3333	22.4	6.71737	22.4	0.02073	40.4664	-5		22.4	0.000390434	22.4	0.06741	22.4	75				22.4	0.00010664	22.4	0.09734	22.4	50	40.4664	-5
22.42	37.5	22.42	7.69838	22.42	0.05171	40.4664	-5		22.42	0.000300237	22.42	0.05033	22.42	79.1667				22.42	0.000101391	22.42	0.05628	22.42	66.6667	40.4664	-5
22.44	25	22.44	9.69794	22.44	0.15806	40.5602	-5		22.44	0.000241808	22.44	0.09701	22.44	95.8333				22.44	0.000103954	22.44	0.02824	22.44	79.1667	40.5602	-5
22.46	37.5	22.46	13.3114	22.46	0.29573	40.5602	-5		22.46	0.000206516	22.46	0.25783	22.46	95.8333				22.46	0.000118826	22.46	0.02123	22.46	83.3333	40.5602	-5
22.48	29.1667	22.48	19.2901	22.48	0.27818	40.5666	-5		22.48	0.000181944	22.48	0.3466	22.48	62.5				22.48	0.000182937	22.48	0.01765	22.48	50	40.5666	-5
22.5	58.3333	22.5	27.6357	22.5	0.2645	40.5666	-5		22.5	0.000166286	22.5	0.21354	22.5	70.8333				22.5	0.00048239	22.5	0.01376	22.5	62.5	40.5666	-5
22.52	41.6667	22.52	35.2308	22.52	0.22566	40.5713	-5		22.52	0.000162241	22.52	0.18746	22.52	66.6667				22.52	0.00118	22.52	0.01321	22.52	70.8333	40.5713	-5
22.54	45.8333	22.54	35.1507	22.54	0.1451	40.5713	-5		22.54	0.000186321	22.54	0.17553	22.54	70.8333				22.54	0.00132	22.54	0.01459	22.54	33.3333	40.5713	-5
22.56	29.1667	22.56	27.3909	22.56	0.09172	40.5713	-5		22.56	0.000279403	22.56	0.0838	22.56	87.5				22.56	0.000797923	22.56	0.01923	22.56	75	40.5713	-5
22.58	66.6667	22.58	18.8696	22.58	0.0413	40.5713	-5		22.58	0.000523728	22.58	0.0339	22.58	66.6667				22.58	0.000783875	22.58	0.04378	22.58	45.8333	40.5713	-5
22.6	50	22.6	12.6988	22.6	0.01693	40.6718	-5		22.6	0.0012	22.6	0.0186	22.6	58.3333				22.6	0.000636465	22.6	0.12709	22.6	66.6667	40.6718	-5
22.62	16.6667	22.62	8.84487	22.62	0.00957	40.6718	-5		22.62	0.00168	22.62	0.01485	22.62	79.1667				22.62	0.000265897	22.62	0.21369	22.62	70.8333	40.6718	-5
22.64	37.5	22.64	6.58492	22.64	0.00669	40.6886	-5		22.64	0.00118	22.64	0.01105	22.64	83.3333				22.64	0.000109791	22.64	0.14801	22.64	62.5	40.6886	-5
22.66	79.1667	22.66	5.28023	22.66	0.00505	40.6886	-5		22.66	0.00108	22.66	0.0075	22.66	108.333				22.66	8.65975e-05	22.66	0.11021	22.66	50	40.6886	-5
22.68	45.8333	22.68	4.53703	22.68	0.00402	40.7942	-5		22.68	0.00109	22.68	0.00569	22.68	70.8333				22.68	9.68877e-05	22.68	0.11763	22.68	83.3333	40.7942	-5
22.7	41.6667	22.7	4.18225	22.7	0.00329	40.7942	-5		22.7	0.000734553	22.7	0.0045	22.7	58.3333				22.7	0.000105213	22.7	0.06456	22.7	41.6667	40.7942	-5
22.72	37.5	22.72	4.156	22.72	0.00277	40.8547	-5		22.72	0.000572291	22.72	0.00379	22.72	70.8333				22.72	0.000130259	22.72	0.0252	22.72	50	40.8547	-5
22.74	45.8333	22.74	4.48651	22.74	0.00241	40.8547	-5		22.74	0.000576717	22.74	0.00337	22.74	83.3333				22.74	0.000180139	22.74	0.01488	22.74	91.6667	40.8547	-5
22.76	33.3333	22.76	5.1349	22.76	0.00213	40.8547	-5		22.76	0.000644071	22.76	0.00314	22.76	83.3333				22.76	0.00032239	22.76	0.01388	22.76	95.8333	40.8547	-5
22.78	37.5	22.78	5.86043	22.78	0.00191	40.8547	-5		22.78	0.000753137	22.78	0.00299	22.78	83.3333				22.78	0.000762642	22.78	0.02024	22.78	66.6667	40.8547	-5
22.8	54.1667	22.8	5.9006	22.8	0.00174	40.8547	-5		22.8	0.000910598	22.8	0.00299	22.8	37.5				22.8	0.00178	22.8	0.0524	22.8	66.6667	40.8547	-5
22.82	50	22.82	5.14687	22.82	0.00163	40.8547	-5		22.82	0.00129	22.82	0.00318	22.82	75				22.82	0.00213	22.82	0.11037	22.82	50	40.8547	-5
22.84	75	22.84	4.26927	22.84	0.00155	40.8547	-5		22.84	0.00203	22.84	0.00358	22.84	79.1667				22.84	0.00141	22.84	0.10028	22.84	50	40.8547	-5
22.86	45.8333	22.86	3.68286	22.86	0.00151	40.8547	-5		22.86	0.00343	22.86	0.00489	22.86	83.3333				22.86	0.00138	22.86	0.06306	22.86	75	40.8547	-5
22.88	41.6667	22.88	3.42743	22.88	0.00153	40.8989	-5		22.88	0.00722	22.88	0.00846	22.88	75				22.88	0.00131	22.88	0.06797	22.88	75	40.8989	-5
22.9	33.3333	22.9	3.4417	22.9	0.00152	40.8989	-5		22.9	0.01105	22.9	0.01209	22.9	87.5				22.9	0.000824054	22.9	0.05027	22.9	37.5	40.8989	-5
22.92	33.3333	22.92	3.71325	22.92	0.00147	40.9541	-5		22.92	0.01014	22.92	0.01158	22.92	62.5				22.92	0.000660755	22.92	0.02412	22.92	79.1667	40.9541	-5
22.94	29.1667	22.94	4.28828	22.94	0.00159	40.9541	-5		22.94	0.01231	22.94	0.01521	22.94	70.8333				22.94	0.000887781	22.94	0.02016	22.94	45.8333	40.9541	-5
22.96	50	22.96	5.28078	22.96	0.00178	40.9607	-5		22.96	0.02456	22.96	0.03368	22.96	108.333				22.96	0.00115	22.96	0.03317	22.96	83.3333	40.9607	-5
22.98	45.8333	22.98	6.8384	22.98	0.00225	40.9607	-5		22.98	0.05655	22.98	0.0764	22.98	83.3333				22.98	0.00137	22.98	0.04042	22.98	58.3333	40.9607	-5
23	37.5	23	8.98295	23	0.00355	40.9607	-5		23	0.07781	23	0.10515	23	70.8333				23	0.00177	23	0.03204	23	62.5	40.9607	-5
23.02	50	23.02	11.3059	23.02	0.00715	40.9607	-5		23.02	0.05137	23.02	0.12948	23.02	129.167				23.02	0.00238	23.02	0.0377	23.02	37.5	40.9607	-5
23.04	45.8333	23.04	13.3149	23.04	0.01252	40.9607	-5		23.04	0.04716	23.04	0.18431	23.04	41.6667				23.04	0.00343	23.04	0.06202	23.04	58.3333	40.9607	-5
23.06	16.6667	23.06	16.1178	23.06	0.01457	40.9607	-5		23.06	0.06054	23.06	0.13619	23.06	75				23.06	0.00632	23.06	0.14	23.06	58.3333	40.9607	-5
23.08	33.3333	23.08	21.1645	23.08	0.02839	40.9607	-5		23.08	0.067	23.08	0.08865	23.08	62.5				23.08	0.01604	23.08	0.28766	23.08	70.8333	40.9607	-5
23.1	66.6667	23.1	27.9821	23.1	0.07559	40.9607	-5		23.1	0.05685	23.1	0.08556	23.1	58.3333				23.1	0.03227	23.1	0.31893	23.1	95.8333	40.9607	-5
23.12	45.8333	23.12	32.0586	23.12	0.1092	41.0051	-5		23.12	0.03761	23.12	0.05148	23.12	83.3333				23.12	0.03197	23.12	0.23453	23.12	66.6667	41.0051	-5
23.14	41.6667	23.14	28.6268	23.14	0.07472	41.0051	-5		23.14	0.04031	23.14	0.03492	23.14	83.3333				23.14	0.02322	23.14	0.22722	23.14	91.6667	41.0051	-5
23.16	41.6667	23.16	21.3839	23.16	0.06305	41.0604	-5		23.16	0.0394	23.16	0.06205	23.16	75				23.16	0.03134	23.16	0.26138	23.16	87.5	41.0604	-5
23.18	29.1667	23.18	15.208	23.18	0.06109	41.0604	-5		23.18	0.03251	23.18	0.09077	23.18	66.6667				23.18	0.0528	23.18	0.23528	23.18	79.1667	41.0604	-5
23.2	41.6667	23.2	11.1274	23.2	0.03407	41.3495	-5		23.2	0.03394	23.2	0.06151	23.2	79.1667				23.2	0.07353	23.2	0.12926	23.2	41.6667	41.3495	-5
23.22	37.5	23.22	8.88881	23.22	0.01618	41.3495	-5		23.22	0.05309	23.22	0.04945	23.22	91.6667				23.22	0.05163	23.22	0.09401	23.22	70.8333	41.3495	-5
23.24	37.5	23.24	8.19264	23.24	0.00908	41.3495	-5		23.24	0.13821	23.24	0.05531	23.24	79.1667				23.24	0.03815	23.24	0.09606	23.24	37.5	41.3495	-5
23.26	50	23.26	8.84463	23.26	0.00748	41.3495	-5		23.26	0.35792	23.26	0.04161	23.26	87.5				23.26	0.04393	23.26	0.05902	23.26	91.6667	41.3495	-5
23.28	54.1667	23.28	10.6793	23.28	0.00967	41.4479	-5		23.28	0.46579	23.28	0.05898	23.28	75				23.28	0.03133	23.28	0.03529	23.28	58.3333	41.4479	-5
23.3	29.1667	23.3	12.9255	23.3	0.02207	41.4479	-5		23.3	0.30822	23.3	0.15344	23.3	70.8333				23.3	0.02086	23.3	0.03211	23.3	25	41.4479	-5
23.32	37.5	23.32	13.4272	23.32	0.05142	41.457	-5		23.32	0.34776	23.32	0.22899	23.32	79.1667				23.32	0.02428	23.32	0.05854	23.32	58.3333	41.457	-5
23.34	58.3333	23.34	11.1881	23.34	0.06099	41.457	-5		23.34	0.62131	23.34	0.1491	23.34	91.6667				23.34	0.05211	23.34	0.14702	23.34	70.8333	41.457	-5
23.36	33.3333	23.36	8.22175	23.36	0.04529	41.457	-5		23.36	0.97085	23.36	0.1225	23.36	79.1667				23.36	0.1574	23.36	0.25553	23.36	79.1667	41.457	-5
23.38	45.8333	23.38	5.95041	23.38	0.04751	41.457	-5		23.38	0.79307	23.38	0.13171	23.38	70.8333				23.38	0.30804	23.38	0.22537	23.38	58.3333	41.457	-5
23.4	41.6667	23.4	4.52189	23.4	0.05927	41.5134	-5		23.4	0.4725	23.4	0.07812	23.4	58.3333				23.4	0.24499	23.4	0.16123	23.4	70.8333	41.5134	-5
23.42	37.5	23.42	3.75624	23.42	0.09839	41.5134	-5		23.42	0.51563	23.42	0.03741	23.42	95.8333				23.42	0.16666	23.42	0.16055	23.42	66.6667	41.5134	-5
23.44	45.8333	23.44	3.42204	23.44	0.14702	41.5134	-5		23.44	0.37865	23.44	0.01942	23.44	87.5				23.44	0.22156	23.44	0.12072	23.44	70.8333	41.5134	-5
23.46	41.6667	23.46	3.31352	23.46	0.13701	41.5134	-5		23.46	0.14591	23.46	0.01461	23.46	91.6667				23.46	0.25572	23.46	0.05817	23.46	62.5	41.5134	-5
23.48	58.3333	23.48	3.18798	23.48	0.12722	41.5557	-5		23.48	0.05579	23.48	0.01105	23.48	66.6667				23.48	0.229	23.48	0.03417	23.48	54.1667	41.5557	-5
23.5	54.1667	23.5	2.97604	23.5	0.10405	41.5557	-5		23.5	0.0329	23.5	0.00681	23.5	75				23.5	0.12844	23.5	0.04468	23.5	54.1667	41.5557	-5
23.52	33.3333	23.52	2.81561	23.52	0.07237	41.557	-5		23.52	0.02384	23.52	0.00584	23.52	87.5				23.52	0.10749	23.52	0.06534	23.52	66.6667	41.557	-5
23.54	50	23.54	2.82491	23.54	0.04788	41.557	-5		23.54	0.01878	23.54	0.00695	23.54	83.3333				23.54	0.10693	23.54	0.05069	23.54	45.8333	41.557	-5
23.56	33.3333	23.56	3.0083	23.56	0.02183	41.557	-5		23.56	0.0159	23.56	0.00627	23.56	108.333				23.56	0.05477	23.56	0.03687	23.56	45.8333	41.557	-5
23.58	41.6667	23.58	3.44291	23.58	0.00985	41.557	-5		23.58	0.01496	23.58	0.00519	23.58	62.5				23.58	0.02439	23.58	0.04872	23.58	58.3333	41.557	-5
23.6	58.3333	23.6	4.21533	23.6	0.00652	41.6115	-5		23.6	0.01897	23.6	0.00576	23.6	104.167				23.6	0.02035	23.6	0.05787	23.6	58.3333	41.6115	-5
23.62	62.5	23.62	5.69274	23.62	0.00544	41.6213	-5		23.62	0.03631	23.62	0.00636	23.62	70.8333				23.62	0.03112	23.62	0.05886	23.62	70.8333	41.6213	-5
23.64	54.1667	23.64	8.18158	23.64	0.00511	41.6213	-5		23.64	0.05505	23.64	0.00993	23.64	83.3333				23.64	0.04102	23.64	0.05627	23.64	54.1667	41.6213	-5
23.66	33.3333	23.66	11.9459	23.66	0.0054	41.6213	-5		23.66	0.04093	23.66	0.02489	23.66	91.6667				23.66	0.03232	23.66	0.0545	23.66	87.5	41.6213	-5
23.68	37.5	23.68	16.372	23.68	0.00652	41.6213	-5		23.68	0.03404	23.68	0.045	23.68	62.5				23.68	0.03379	23.68	0.08392	23.68	66.6667	41.6213	-5
23.7	45.8333	23.7	18.6209	23.7	0.01036	41.6223	-5		23.7	0.0478	23.7	0.04441	23.7	83.3333				23.7	0.05878	23.7	0.1574	23.7	50	41.6223	-5
23.72	29.1667	23.72	16.4489	23.72	0.02791	41.6223	-5		23.72	0.05628	23.72	0.05298	23.72	87.5				23.72	0.14374	23.72	0.19133	23.72	50	41.6223	-5
23.74	29.1667	23.74	12.4902	23.74	0.07642	41.6223	-5		23.74	0.04577	23.74	0.05287	23.74	79.1667				23.74	0.28543	23.74	0.13284	23.74	112.5	41.6223	-5
23.76	29.1667	23.76	9.11371	23.76	0.10401	41.6223	-5		23.76	0.03725	23.76	0.03334	23.76	83.3333				23.76	0.23835	23.76	0.10692	23.76	100	41.6223	-5
23.78	62.5	23.78	6.56026	23.78	0.06313	41.6223	-5		23.78	0.0652	23.78	0.02764	23.78	87.5				23.78	0.14451	23.78	0.11421	23.78	58.3333	41.6223	-5
23.8	50	23.8	4.77278	23.8	0.05281	41.6223	-5		23.8	0.15381	23.8	0.02484	23.8	95.8333				23.8	0.16313	23.8	0.07688	23.8	75	41.6223	-5
23.82	66.6667	23.82	3.64123	23.82	0.05663	41.6223	-5		23.82	0.25037	23.82	0.01938	23.82	66.6667				23.82	0.12244	23.82	0.03336	23.82	62.5	41.6223	-5
23.84	62.5	23.84	2.96254	23.84	0.02999	41.6223	-5		23.84	0.17457	23.84	0.01349	23.84	87.5				23.84	0.05022	23.84	0.02047	23.84	79.1667	41.6223	-5
23.86	66.6667	23.86	2.5752	23.86	0.01255	41.6651	-5		23.86	0.11721	23.86	0.01217	23.86	100				23.86	0.02428	23.86	0.01749	23.86	70.8333	41.6651	-5
23.88	50	23.88	2.38749	23.88	0.00859	41.6651	-5		23.88	0.13564	23.88	0.01429	23.88	75				23.88	0.02761	23.88	0.01076	23.88	91.6667	41.6651	-5
23.9	45.8333	23.9	2.37671	23.9	0.00934	41.6651	-5		23.9	0.08598	23.9	0.01556	23.9	95.8333				23.9	0.064	23.9	0.00684	23.9	79.1667	41.6651	-5
23.92	33.3333	23.92	2.46684	23.92	0.01588	41.6651	-5		23.92	0.03221	23.92	0.02171	23.92	83.3333				23.92	0.11981	23.92	0.00566	23.92	66.6667	41.6651	-5
23.94	83.3333	23.94	2.59534	23.94	0.04162	41.7197	-5		23.94	0.01461	23.94	0.03847	23.94	100				23.94	0.09563	23.94	0.00535	23.94	54.1667	41.7197	-5
23.96	33.3333	23.96	2.61604	23.96	0.08947	41.7306	-5		23.96	0.01061	23.96	0.06931	23.96	116.667				23.96	0.05982	23.96	0.0054	23.96	70.8333	41.7306	-5
23.98	62.5	23.98	2.54181	23.98	0.11549	41.7306	-5		23.98	0.00966	23.98	0.14777	23.98	91.6667				23.98	0.068	23.98	0.00573	23.98	66.6667	41.7306	-5
24	54.1667	24	2.5203	24	0.12552	41.7306	-5		24	0.0104	24	0.22626	24	66.6667				24	0.05022	24	0.0065	24	70.8333	41.7306	-5
24.02	33.3333	24.02	2.59371	24.02	0.09747	41.7306	-5		24.02	0.01296	24.02	0.1587	24.02	87.5				24.02	0.0215	24.02	0.00772	24.02	83.3333	41.7306	-5
24.04	70.8333	24.04	2.85803	24.04	0.07235	41.7306	-5		24.04	0.02237	24.04	0.12322	24.04	83.3333				24.04	0.01087	24.04	0.00951	24.04	70.8333	41.7306	-5
24.06	62.5	24.06	3.32826	24.06	0.061	41.7306	-5		24.06	0.06265	24.06	0.15791	24.06	45.8333				24.06	0.0087	24.06	0.0125	24.06	37.5	41.7306	-5
24.08	45.8333	24.08	4.11081	24.08	0.03291	41.7306	-5		24.08	0.14816	24.08	0.15427	24.08	95.8333				24.08	0.00856	24.08	0.01832	24.08	54.1667	41.7306	-5
24.1	41.6667	24.1	5.37275	24.1	0.01298	41.7306	-5		24.1	0.15749	24.1	0.14436	24.1	54.1667				24.1	0.00953	24.1	0.03598	24.1	41.6667	41.7306	-5
24.12	33.3333	24.12	7.34423	24.12	0.00688	41.7745	-5		24.12	0.09727	24.12	0.19062	24.12	83.3333				24.12	0.01193	24.12	0.10005	24.12	50	41.7745	-5
24.14	45.8333	24.14	10.1396	24.14	0.0053	41.7745	-5		24.14	0.11774	24.14	0.2156	24.14	95.8333				24.14	0.01959	24.14	0.22973	24.14	41.6667	41.7745	-5
24.16	50	24.16	13.2667	24.16	0.00485	41.7745	-5		24.16	0.17735	24.16	0.15641	24.16	50				24.16	0.04834	24.16	0.29933	24.16	100	41.7745	-5
24.18	45.8333	24.18	15.5093	24.18	0.00509	41.7745	-5		24.18	0.19375	24.18	0.15053	24.18	83.3333				24.18	0.10515	24.18	0.24471	24.18	58.3333	41.7745	-5
24.2	33.3333	24.2	17.4172	24.2	0.00619	41.8395	-5		24.2	0.11728	24.2	0.17721	24.2	33.3333				24.2	0.11319	24.2	0.20908	24.2	66.6667	41.8395	-5
24.22	33.3333	24.22	21.1451	24.22	0.01012	41.8395	-5		24.22	0.08121	24.22	0.25663	24.22	79.1667				24.22	0.08421	24.22	0.26724	24.22	83.3333	41.8395	-5
24.24	45.8333	24.24	27.0221	24.24	0.02857	41.8395	-5		24.24	0.0938	24.24	0.70595	24.24	112.5				24.24	0.13866	24.24	0.32912	24.24	75	41.8395	-5
24.26	58.3333	24.26	31.4652	24.26	0.07942	41.8395	-5		24.26	0.06138	24.26	1.48742	24.26	91.6667				24.26	0.30182	24.26	0.27901	24.26	79.1667	41.8395	-5
24.28	66.6667	24.28	29.6875	24.28	0.10833	41.8832	-5		24.28	0.02705	24.28	1.29893	24.28	70.8333				24.28	0.41343	24.28	0.16756	24.28	70.8333	41.8832	-5
24.3	37.5	24.3	24.2007	24.3	0.0646	41.8832	-5		24.3	0.01566	24.3	0.80308	24.3	112.5				24.3	0.25708	24.3	0.14731	24.3	58.3333	41.8832	-5
24.32	41.6667	24.32	18.9545	24.32	0.05236	41.8832	-5		24.32	0.01436	24.32	1.03852	24.32	45.8333				24.32	0.18473	24.32	0.13444	24.32	75	41.8832	-5
24.34	41.6667	24.34	14.1976	24.34	0.05872	41.8832	-5		24.34	0.01481	24.34	1.26892	24.34	83.3333				24.34	0.21546	24.34	0.07109	24.34	83.3333	41.8832	-5
24.36	41.6667	24.36	10.2097	24.36	0.03145	41.9478	-5		24.36	0.01716	24.36	1.0586	24.36	58.3333				24.36	0.12828	24.36	0.03298	24.36	58.3333	41.9478	-5
24.38	54.1667	24.38	7.46077	24.38	0.01142	41.9478	-5		24.38	0.02517	24.38	0.59046	24.38	104.167				24.38	0.04666	24.38	0.02478	24.38	70.8333	41.9478	-5
24.4	45.8333	24.4	5.79025	24.4	0.00634	41.9478	-5		24.4	0.05918	24.4	0.4974	24.4	50				24.4	0.02104	24.4	0.03296	24.4	33.3333	41.9478	-5
24.42	33.3333	24.42	4.89975	24.42	0.00477	41.9478	-5		24.42	0.18809	24.42	0.50592	24.42	70.8333				24.42	0.01489	24.42	0.0791	24.42	41.6667	41.9478	-5
24.44	66.6667	24.44	4.58982	24.44	0.00319	41.9484	-5		24.44	0.3811	24.44	0.30519	24.44	91.6667				24.44	0.01294	24.44	0.17618	24.44	66.6667	41.9484	-5
24.46	66.6667	24.46	4.83775	24.46	0.0026	41.9484	-5		24.46	0.30726	24.46	0.236	24.46	58.3333				24.46	0.01319	24.46	0.18323	24.46	70.8333	41.9484	-5
24.48	66.6667	24.48	5.73902	24.48	0.00226	41.9484	-5		24.48	0.18233	24.48	0.29351	24.48	91.6667				24.48	0.01715	24.48	0.12106	24.48	95.8333	41.9484	-5
24.5	33.3333	24.5	7.39297	24.5	0.00154	41.9484	-5		24.5	0.21139	24.5	0.23981	24.5	112.5				24.5	0.03802	24.5	0.17038	24.5	50	41.9484	-5
24.52	50	24.52	9.52322	24.52	0.00112	42.0569	-5		24.52	0.16573	24.52	0.18096	24.52	83.3333				24.52	0.1096	24.52	0.25999	24.52	79.1667	42.0569	-5
24.54	37.5	24.54	10.6951	24.54	0.00104	42.0569	-5		24.54	0.06569	24.54	0.19272	24.54	70.8333				24.54	0.1872	24.54	0.21851	24.54	66.6667	42.0569	-5
24.56	45.8333	24.56	9.46695	24.56	0.00105	42.0569	-5		24.56	0.0247	24.56	0.14859	24.56	91.6667				24.56	0.12951	24.56	0.1213	24.56	54.1667	42.0569	-5
24.58	54.1667	24.58	7.02359	24.58	0.00109	42.0569	-5		24.58	0.01483	24.58	0.1007	24.58	79.1667				24.58	0.08604	24.58	0.1155	24.58	54.1667	42.0569	-5
24.6	66.6667	24.6	4.95773	24.6	0.00121	42.099	-5		24.6	0.01164	24.6	0.10745	24.6	91.6667				24.6	0.10363	24.6	0.11264	24.6	50	42.099	-5
24.62	79.1667	24.62	3.57365	24.62	0.00143	42.099	-5		24.62	0.01056	24.62	0.1164	24.62	116.667				24.62	0.07077	24.62	0.06208	24.62	79.1667	42.099	-5
24.64	70.8333	24.64	2.73168	24.64	0.00181	42.1636	-5		24.64	0.01152	24.64	0.09512	24.64	100				24.64	0.02797	24.64	0.04084	24.64	70.8333	42.1636	-5
24.66	58.3333	24.66	2.2357	24.66	0.00283	42.1636	-5		24.66	0.01938	24.66	0.10248	24.66	79.1667				24.66	0.01316	24.66	0.0498	24.66	70.8333	42.1636	-5
24.68	33.3333	24.68	1.94231	24.68	0.00723	42.1636	-5		24.68	0.0532	24.68	0.12112	24.68	66.6667				24.68	0.00997	24.68	0.0485	24.68	79.1667	42.1636	-5
24.7	45.8333	24.7	1.76722	24.7	0.0197	42.1636	-5		24.7	0.11207	24.7	0.13047	24.7	100				24.7	0.00926	24.7	0.03731	24.7	79.1667	42.1636	-5
24.72	41.6667	24.72	1.66933	24.72	0.0281	42.2086	-5		24.72	0.1002	24.72	0.12045	24.72	66.6667				24.72	0.01001	24.72	0.04338	24.72	95.8333	42.2086	-5
24.74	79.1667	24.74	1.63065	24.74	0.01742	42.2086	-5		24.74	0.05802	24.74	0.14253	24.74	87.5				24.74	0.01366	24.74	0.06512	24.74	62.5	42.2086	-5
24.76	50	24.76	1.64602	24.76	0.01356	42.2605	-5		24.76	0.06379	24.76	0.35153	24.76	87.5				24.76	0.03174	24.76	0.15164	24.76	58.3333	42.2605	-5
24.78	54.1667	24.78	1.70902	24.78	0.01607	42.2605	-5		24.78	0.05749	24.78	0.8383	24.78	87.5				24.78	0.09194	24.78	0.36261	24.78	58.3333	42.2605	-5
24.8	75	24.8	1.85508	24.8	0.01005	42.2734	-5		24.8	0.02767	24.8	0.95223	24.8	87.5				24.8	0.15561	24.8	0.40967	24.8	54.1667	42.2734	-5
24.82	54.1667	24.82	2.0958	24.82	0.00473	42.2734	-5		24.82	0.01583	24.82	0.53412	24.82	62.5				24.82	0.10804	24.82	0.23943	24.82	50	42.2734	-5
24.84	45.8333	24.84	2.45812	24.84	0.00337	42.2734	-5		24.84	0.02444	24.84	0.48584	24.84	79.1667				24.84	0.0759	24.84	0.24134	24.84	75	42.2734	-5
24.86	70.8333	24.86	2.95275	24.86	0.00349	42.2734	-5		24.86	0.06444	24.86	0.52841	24.86	66.6667				24.86	0.09874	24.86	0.28514	24.86	108.333	42.2734	-5
24.88	58.3333	24.88	3.56752	24.88	0.00416	42.3706	-5		24.88	0.10921	24.88	0.27251	24.88	54.1667				24.88	0.07449	24.88	0.17778	24.88	45.8333	42.3706	-5
24.9	50	24.9	4.44045	24.9	0.00548	42.3706	-5		24.9	0.07612	24.9	0.10283	24.9	87.5				24.9	0.03645	24.9	0.10208	24.9	79.1667	42.3706	-5
24.92	66.6667	24.92	5.96744	24.92	0.0083	42.4857	-5		24.92	0.0505	24.92	0.06161	24.92	112.5				24.92	0.03342	24.92	0.14527	24.92	75	42.4857	-5
24.94	70.8333	24.94	8.60152	24.94	0.01838	42.4857	-5		24.94	0.06554	24.94	0.07111	24.94	58.3333				24.94	0.07135	24.94	0.27735	24.94	62.5	42.4857	-5
24.96	91.6667	24.96	12.5699	24.96	0.05713	42.5285	-5		24.96	0.0549	24.96	0.096	24.96	79.1667				24.96	0.15964	24.96	0.30858	24.96	50	42.5285	-5
24.98	54.1667	24.98	17.0702	24.98	0.12485	42.5285	-5		24.98	0.02625	24.98	0.09343	24.98	79.1667				24.98	0.17962	24.98	0.21507	24.98	91.6667	42.5285	-5
25	79.1667	25	18.8976	25	0.12188	42.5926	-5		25	0.01269	25	0.11348	25	116.667				25	0.10099	25	0.2307	25	75	42.5926	-5
25.02	58.3333	25.02	16.0013	25.02	0.08639	42.5926	-5		25.02	0.01194	25.02	0.24235	25.02	79.1667				25.02	0.09115	25.02	0.42166	25.02	66.6667	42.5926	-5
25.04	95.8333	25.04	11.4384	25.04	0.08344	42.5926	-5		25.04	0.01052	25.04	0.51646	25.04	75				25.04	0.09925	25.04	0.72538	25.04	66.6667	42.5926	-5
25.06	79.1667	25.06	7.79433	25.06	0.07236	42.5926	-5		25.06	0.00668	25.06	0.56338	25.06	45.8333				25.06	0.05081	25.06	0.66664	25.06	62.5	42.5926	-5
25.08	66.6667	25.08	5.45108	25.08	0.0424	42.5964	-5		25.08	0.00441	25.08	0.32372	25.08	75				25.08	0.01813	25.08	0.36797	25.08	54.1667	42.5964	-5
25.1	75	25.1	4.088	25.1	0.02232	42.5964	-5		25.1	0.00413	25.1	0.31487	25.1	95.8333				25.1	0.00894	25.1	0.37632	25.1	125	42.5964	-5
25.12	54.1667	25.12	3.33909	25.12	0.01484	42.6394	-5		25.12	0.00433	25.12	0.39837	25.12	54.1667				25.12	0.00645	25.12	0.3732	25.12	75	42.6394	-5
25.14	66.6667	25.14	2.96753	25.14	0.02157	42.6394	-5		25.14	0.00448	25.14	0.29733	25.14	104.167				25.14	0.00538	25.14	0.17759	25.14	91.6667	42.6394	-5
25.16	54.1667	25.16	2.78819	25.16	0.05925	42.646	-5		25.16	0.0057	25.16	0.15145	25.16	54.1667				25.16	0.00517	25.16	0.07158	25.16	100	42.646	-5
25.18	79.1667	25.18	2.79516	25.18	0.12371	42.646	-5		25.18	0.01169	25.18	0.10514	25.18	58.3333				25.18	0.00677	25.18	0.04528	25.18	91.6667	42.646	-5
25.2	50	25.2	2.96479	25.2	0.11144	42.646	-5		25.2	0.03454	25.2	0.10876	25.2	91.6667				25.2	0.01086	25.2	0.04285	25.2	70.8333	42.646	-5
25.22	41.6667	25.22	3.33517	25.22	0.06927	42.646	-5		25.22	0.0691	25.22	0.07693	25.22	91.6667				25.22	0.01188	25.22	0.0464	25.22	50	42.646	-5
25.24	58.3333	25.24	4.00585	25.24	0.0722	42.7036	-5		25.24	0.05691	25.24	0.05037	25.24	66.6667				25.24	0.00965	25.24	0.04591	25.24	104.167	42.7036	-5
25.26	58.3333	25.26	5.19196	25.26	0.06462	42.7036	-5		25.26	0.03456	25.26	0.05407	25.26	83.3333				25.26	0.01303	25.26	0.06806	25.26	70.8333	42.7036	-5
25.28	66.6667	25.28	7.26111	25.28	0.03209	42.7036	-5		25.28	0.04418	25.28	0.11554	25.28	91.6667				25.28	0.02935	25.28	0.10911	25.28	79.1667	42.7036	-5
25.3	58.3333	25.3	10.6914	25.3	0.01362	42.7036	-5		25.3	0.04727	25.3	0.23009	25.3	108.333				25.3	0.06493	25.3	0.10068	25.3	66.6667	42.7036	-5
25.32	66.6667	25.32	15.762	25.32	0.00709	42.742	-5		25.32	0.02793	25.32	0.21229	25.32	87.5				25.32	0.07441	25.32	0.0651	25.32	45.8333	42.742	-5
25.34	37.5	25.34	21.4037	25.34	0.00496	42.742	-5		25.34	0.01578	25.34	0.14514	25.34	79.1667				25.34	0.04253	25.34	0.06487	25.34	79.1667	42.742	-5
25.36	37.5	25.36	23.576	25.36	0.00412	42.7572	-5		25.36	0.02061	25.36	0.22854	25.36	104.167				25.36	0.03818	25.36	0.06506	25.36	79.1667	42.7572	-5
25.38	45.8333	25.38	19.8779	25.38	0.00376	42.7572	-5		25.38	0.03547	25.38	0.40588	25.38	83.3333				25.38	0.04426	25.38	0.04763	25.38	83.3333	42.7572	-5
25.4	91.6667	25.4	14.2368	25.4	0.00367	42.7572	-5		25.4	0.04096	25.4	0.43758	25.4	108.333				25.4	0.02693	25.4	0.04757	25.4	87.5	42.7572	-5
25.42	87.5	25.42	9.82904	25.42	0.00383	42.7572	-5		25.42	0.02968	25.42	0.32655	25.42	83.3333				25.42	0.01624	25.42	0.08894	25.42	87.5	42.7572	-5
25.44	70.8333	25.44	7.13529	25.44	0.00419	42.8534	-5		25.44	0.04242	25.44	0.32445	25.44	104.167				25.44	0.02512	25.44	0.20555	25.44	108.333	42.8534	-5
25.46	75	25.46	5.82292	25.46	0.00489	42.8534	-5		25.46	0.10134	25.46	0.28845	25.46	83.3333				25.46	0.06653	25.46	0.33395	25.46	45.8333	42.8534	-5
25.48	75	25.48	5.54416	25.48	0.00618	43.0606	-5		25.48	0.15014	25.48	0.18216	25.48	95.8333				25.48	0.11348	25.48	0.30138	25.48	75	43.0606	-5
25.5	37.5	25.5	6.04361	25.5	0.00849	43.0606	-5		25.5	0.09692	25.5	0.1266	25.5	100				25.5	0.08233	25.5	0.25696	25.5	91.6667	43.0606	-5
25.52	87.5	25.52	6.99499	25.52	0.01385	43.0606	-5		25.52	0.06121	25.52	0.0713	25.52	100				25.52	0.06265	25.52	0.43805	25.52	79.1667	43.0606	-5
25.54	45.8333	25.54	7.65096	25.54	0.03497	43.0606	-5		25.54	0.07591	25.54	0.03436	25.54	70.8333				25.54	0.10801	25.54	0.89934	25.54	120.833	43.0606	-5
25.56	54.1667	25.56	7.69501	25.56	0.10498	43.0711	-5		25.56	0.05564	25.56	0.02283	25.56	116.667				25.56	0.14587	25.56	1.13451	25.56	100	43.0711	-5
25.58	62.5	25.58	7.56715	25.58	0.19456	43.0711	-5		25.58	0.02178	25.58	0.02119	25.58	104.167				25.58	0.10072	25.58	0.67539	25.58	100	43.0711	-5
25.6	50	25.6	7.01932	25.6	0.17817	43.124	-5		25.6	0.00879	25.6	0.02737	25.6	62.5				25.6	0.05553	25.6	0.5235	25.6	75	43.124	-5
25.62	54.1667	25.62	5.90891	25.62	0.14212	43.124	-5		25.62	0.00568	25.62	0.05601	25.62	100				25.62	0.06386	25.62	0.6518	25.62	79.1667	43.124	-5
25.64	50	25.64	4.76253	25.64	0.12935	43.124	-5		25.64	0.00476	25.64	0.11227	25.64	83.3333				25.64	0.05933	25.64	0.42717	25.64	79.1667	43.124	-5
25.66	100	25.66	3.91136	25.66	0.10376	43.124	-5		25.66	0.00477	25.66	0.1468	25.66	87.5				25.66	0.02899	25.66	0.19004	25.66	91.6667	43.124	-5
25.68	50	25.68	3.32915	25.68	0.0665	43.124	-5		25.68	0.00668	25.68	0.19444	25.68	91.6667				25.68	0.01764	25.68	0.1343	25.68	62.5	43.124	-5
25.7	62.5	25.7	2.82589	25.7	0.03127	43.124	-5		25.7	0.01671	25.7	0.19365	25.7	100				25.7	0.02177	25.7	0.11468	25.7	91.6667	43.124	-5
25.72	70.8333	25.72	2.42586	25.72	0.01288	43.124	-5		25.72	0.04087	25.72	0.1364	25.72	83.3333				25.72	0.02347	25.72	0.08366	25.72	87.5	43.124	-5
25.74	62.5	25.74	2.17387	25.74	0.00713	43.124	-5		25.74	0.04801	25.74	0.12267	25.74	83.3333				25.74	0.01781	25.74	0.07402	25.74	83.3333	43.124	-5
25.76	75	25.76	2.1318	25.76	0.00522	43.1729	-5		25.76	0.02734	25.76	0.13202	25.76	83.3333				25.76	0.02141	25.76	0.1024	25.76	104.167	43.1729	-5
25.78	79.1667	25.78	2.29004	25.78	0.00433	43.1729	-5		25.78	0.02514	25.78	0.1596	25.78	116.667				25.78	0.05037	25.78	0.22063	25.78	70.8333	43.1729	-5
25.8	45.8333	25.8	2.70926	25.8	0.00406	43.1729	-5		25.8	0.03332	25.8	0.31601	25.8	58.3333				25.8	0.12024	25.8	0.41932	25.8	83.3333	43.1729	-5
25.82	75	25.82	3.52784	25.82	0.00486	43.1729	-5		25.82	0.02286	25.82	0.39623	25.82	83.3333				25.82	0.15465	25.82	0.36109	25.82	66.6667	43.1729	-5
25.84	70.8333	25.84	4.89164	25.84	0.00995	43.1835	-5		25.84	0.00983	25.84	0.22979	25.84	104.167				25.84	0.08893	25.84	0.20243	25.84	66.6667	43.1835	-5
25.86	58.3333	25.86	6.79529	25.86	0.0231	43.1835	-5		25.86	0.0062	25.86	0.17849	25.86	62.5				25.86	0.06796	25.86	0.22072	25.86	66.6667	43.1835	-5
25.88	66.6667	25.88	8.53747	25.88	0.02815	43.2365	-5		25.88	0.00613	25.88	0.22162	25.88	95.8333				25.88	0.085	25.88	0.21835	25.88	58.3333	43.2365	-5
25.9	62.5	25.9	8.79835	25.9	0.01634	43.2365	-5		25.9	0.00392	25.9	0.14013	25.9	75				25.9	0.05286	25.9	0.10836	25.9	50	43.2365	-5
25.92	54.1667	25.92	7.81094	25.92	0.01344	43.2365	-5		25.92	0.00212	25.92	0.0542	25.92	83.3333				25.92	0.01934	25.92	0.05203	25.92	79.1667	43.2365	-5
25.94	62.5	25.94	6.59044	25.94	0.01627	43.2365	-5		25.94	0.00145	25.94	0.02648	25.94	79.1667				25.94	0.00812	25.94	0.05709	25.94	95.8333	43.2365	-5
25.96	58.3333	25.96	5.17431	25.96	0.0102	43.2365	-5		25.96	0.00126	25.96	0.02251	25.96	108.333				25.96	0.00518	25.96	0.11166	25.96	95.8333	43.2365	-5
25.98	66.6667	25.98	3.78432	25.98	0.00457	43.2365	-5		25.98	0.00121	25.98	0.02847	25.98	66.6667				25.98	0.00393	25.98	0.15407	25.98	66.6667	43.2365	-5
26	83.3333	26	2.74637	26	0.00289	43.2365	-5		26	0.00122	26	0.05935	26	120.833				26	0.0032	26	0.11854	26	87.5	43.2365	-5
26.02	66.6667	26.02	2.08724	26.02	0.00261	43.2365	-5		26.02	0.00133	26.02	0.09613	26.02	104.167				26.02	0.00274	26.02	0.16567	26.02	91.6667	43.2365	-5
26.04	62.5	26.04	1.68533	26.04	0.00265	43.2824	-5		26.04	0.00156	26.04	0.06863	26.04	120.833				26.04	0.00248	26.04	0.36414	26.04	75	43.2824	-5
26.06	50	26.06	1.44469	26.06	0.003	43.2824	-5		26.06	0.00198	26.06	0.04383	26.06	83.3333				26.06	0.00241	26.06	0.42951	26.06	91.6667	43.2824	-5
26.08	75	26.08	1.3014	26.08	0.00387	43.2824	-5		26.08	0.0028	26.08	0.05444	26.08	91.6667				26.08	0.00245	26.08	0.24146	26.08	50	43.2824	-5
26.1	58.3333	26.1	1.21935	26.1	0.00589	43.2824	-5		26.1	0.00547	26.1	0.05154	26.1	66.6667				26.1	0.00264	26.1	0.18934	26.1	104.167	43.2824	-5
26.12	79.1667	26.12	1.18018	26.12	0.01265	43.3246	-5		26.12	0.0159	26.12	0.0499	26.12	66.6667				26.12	0.00304	26.12	0.23139	26.12	70.8333	43.3246	-5
26.14	50	26.14	1.17533	26.14	0.03588	43.3773	-5		26.14	0.03598	26.14	0.07662	26.14	95.8333				26.14	0.0038	26.14	0.15236	26.14	50	43.3773	-5
26.16	79.1667	26.16	1.20173	26.16	0.07561	43.3773	-5		26.16	0.03613	26.16	0.06744	26.16	75				26.16	0.00555	26.16	0.09017	26.16	66.6667	43.3773	-5
26.18	54.1667	26.18	1.26013	26.18	0.09418	43.3954	-5		26.18	0.02241	26.18	0.03892	26.18	83.3333				26.18	0.01177	26.18	0.09922	26.18	54.1667	43.3954	-5
26.2	79.1667	26.2	1.35582	26.2	0.08916	43.3954	-5		26.2	0.03115	26.2	0.04153	26.2	83.3333				26.2	0.03122	26.2	0.10059	26.2	83.3333	43.3954	-5
26.22	79.1667	26.22	1.49589	26.22	0.06572	43.3954	-5		26.22	0.05314	26.22	0.04478	26.22	75				26.22	0.05715	26.22	0.09977	26.22	91.6667	43.3954	-5
26.24	37.5	26.24	1.69769	26.24	0.0555	43.3954	-5		26.24	0.04726	26.24	0.02872	26.24	79.1667				26.24	0.05048	26.24	0.08675	26.24	66.6667	43.3954	-5
26.26	79.1667	26.26	1.99199	26.26	0.0484	43.4377	-5		26.26	0.02454	26.26	0.02625	26.26	70.8333				26.26	0.03827	26.26	0.07487	26.26	70.8333	43.4377	-5
26.28	45.8333	26.28	2.4385	26.28	0.02749	43.4403	-5		26.28	0.02295	26.28	0.0601	26.28	66.6667				26.28	0.0684	26.28	0.07807	26.28	33.3333	43.4403	-5
26.3	58.3333	26.3	3.1474	26.3	0.01143	43.4403	-5		26.3	0.03144	26.3	0.14087	26.3	95.8333				26.3	0.12055	26.3	0.06306	26.3	66.6667	43.4403	-5
26.32	41.6667	26.32	4.30341	26.32	0.00622	43.4403	-5		26.32	0.02299	26.32	0.15793	26.32	125				26.32	0.10347	26.32	0.03348	26.32	66.6667	43.4403	-5
26.34	66.6667	26.34	6.14607	26.34	0.00493	43.4403	-5		26.34	0.01254	26.34	0.09452	26.34	79.1667				26.34	0.05276	26.34	0.02626	26.34	70.8333	43.4403	-5
26.36	66.6667	26.36	8.80989	26.36	0.00463	43.4905	-5		26.36	0.01628	26.36	0.10944	26.36	87.5				26.36	0.05049	26.36	0.02643	26.36	79.1667	43.4905	-5
26.38	37.5	26.38	11.9022	26.38	0.00483	43.4905	-5		26.38	0.03384	26.38	0.1877	26.38	104.167				26.38	0.05663	26.38	0.0204	26.38	62.5	43.4905	-5
26.4	29.1667	26.4	14.1789	26.4	0.0053	43.5349	-5		26.4	0.04118	26.4	0.1768	26.4	83.3333				26.4	0.03086	26.4	0.02245	26.4	54.1667	43.5349	-5
26.42	104.167	26.42	14.0659	26.42	0.00609	43.5349	-5		26.42	0.02356	26.42	0.09016	26.42	66.6667				26.42	0.01513	26.42	0.04961	26.42	66.6667	43.5349	-5
26.44	54.1667	26.44	12.1956	26.44	0.0075	43.5453	-5		26.44	0.01677	26.44	0.06548	26.44	79.1667				26.44	0.02078	26.44	0.10865	26.44	79.1667	43.5453	-5
26.46	58.3333	26.46	10.3967	26.46	0.00988	43.5453	-5		26.46	0.02138	26.46	0.08106	26.46	104.167				26.46	0.04321	26.46	0.117	26.46	37.5	43.5453	-5
26.48	54.1667	26.48	9.14617	26.48	0.01448	43.5453	-5		26.48	0.01483	26.48	0.06426	26.48	75				26.48	0.04655	26.48	0.07478	26.48	95.8333	43.5453	-5
26.5	29.1667	26.5	8.86421	26.5	0.02982	43.5453	-5		26.5	0.00608	26.5	0.06049	26.5	45.8333				26.5	0.02553	26.5	0.09638	26.5	79.1667	43.5453	-5
26.52	58.3333	26.52	10.0831	26.52	0.08894	43.5538	-5		26.52	0.00293	26.52	0.06359	26.52	83.3333				26.52	0.02231	26.52	0.18816	26.52	87.5	43.5538	-5
26.54	37.5	26.54	12.982	26.54	0.19753	43.5538	-5		26.54	0.0022	26.54	0.0402	26.54	95.8333				26.54	0.02702	26.54	0.25341	26.54	87.5	43.5538	-5
26.56	54.1667	26.56	16.8592	26.56	0.19013	43.5538	-5		26.56	0.00201	26.56	0.03386	26.56	66.6667				26.56	0.01603	26.56	0.17758	26.56	66.6667	43.5538	-5
26.58	50	26.58	18.8957	26.58	0.10879	43.5538	-5		26.58	0.00204	26.58	0.04565	26.58	83.3333				26.58	0.00642	26.58	0.10511	26.58	66.6667	43.5538	-5
26.6	58.3333	26.6	16.7408	26.6	0.12794	43.6486	-5		26.6	0.00226	26.6	0.05722	26.6	62.5				26.6	0.00342	26.6	0.12219	26.6	104.167	43.6486	-5
26.62	66.6667	26.62	12.9132	26.62	0.20493	43.6486	-5		26.62	0.00273	26.62	0.10618	26.62	79.1667				26.62	0.00271	26.62	0.11736	26.62	70.8333	43.6486	-5
26.64	29.1667	26.64	10.0016	26.64	0.23092	43.6591	-5		26.64	0.00367	26.64	0.17064	26.64	100				26.64	0.00255	26.64	0.07836	26.64	45.8333	43.6591	-5
26.66	50	26.66	8.12149	26.66	0.1532	43.6591	-5		26.66	0.00606	26.66	0.19886	26.66	108.333				26.66	0.00295	26.66	0.08792	26.66	66.6667	43.6591	-5
26.68	41.6667	26.68	6.47932	26.68	0.09416	43.6591	-5		26.68	0.01594	26.68	0.23619	26.68	62.5				26.68	0.00432	26.68	0.09434	26.68	41.6667	43.6591	-5
26.7	79.1667	26.7	4.95324	26.7	0.12708	43.6591	-5		26.7	0.04855	26.7	0.18406	26.7	83.3333				26.7	0.00569	26.7	0.07142	26.7	95.8333	43.6591	-5
26.72	20.8333	26.72	3.81966	26.72	0.17334	43.6921	-5		26.72	0.08574	26.72	0.12606	26.72	66.6667				26.72	0.00579	26.72	0.09783	26.72	75	43.6921	-5
26.74	79.1667	26.74	3.09721	26.74	0.14958	43.6921	-5		26.74	0.06051	26.74	0.1181	26.74	54.1667				26.74	0.00886	26.74	0.20997	26.74	75	43.6921	-5
26.76	66.6667	26.76	2.69195	26.76	0.0838	43.7548	-5		26.76	0.03567	26.76	0.08632	26.76	79.1667				26.76	0.02472	26.76	0.35399	26.76	70.8333	43.7548	-5
26.78	66.6667	26.78	2.5251	26.78	0.07791	43.7548	-5		26.78	0.04703	26.78	0.0397	26.78	66.6667				26.78	0.06235	26.78	0.42671	26.78	83.3333	43.7548	-5
26.8	54.1667	26.8	2.5668	26.8	0.14421	43.7548	-5		26.8	0.04531	26.8	0.0215	26.8	95.8333				26.8	0.07684	26.8	0.33168	26.8	75	43.7548	-5
26.82	83.3333	26.82	2.83055	26.82	0.23976	43.7548	-5		26.82	0.0208	26.82	0.01408	26.82	66.6667				26.82	0.0432	26.82	0.24188	26.82	58.3333	43.7548	-5
26.84	70.8333	26.84	3.47117	26.84	0.23313	43.7967	-5		26.84	0.00847	26.84	0.01083	26.84	33.3333				26.84	0.03464	26.84	0.24622	26.84	62.5	43.7967	-5
26.86	54.1667	26.86	4.6393	26.86	0.12687	43.7967	-5		26.86	0.00644	26.86	0.0108	26.86	66.6667				26.86	0.04601	26.86	0.21451	26.86	75	43.7967	-5
26.88	58.3333	26.88	6.481	26.88	0.11932	43.7967	-5		26.88	0.00506	26.88	0.01036	26.88	62.5				26.88	0.03046	26.88	0.11506	26.88	79.1667	43.7967	-5
26.9	50	26.9	8.75736	26.9	0.1743	43.8063	-5		26.9	0.00333	26.9	0.0102	26.9	95.8333				26.9	0.01238	26.9	0.08418	26.9	66.6667	43.8063	-5
26.92	75	26.92	10.1864	26.92	0.16343	43.8063	-5		26.92	0.00342	26.92	0.01465	26.92	75				26.92	0.00743	26.92	0.13146	26.92	66.6667	43.8063	-5
26.94	58.3333	26.94	9.67397	26.94	0.10777	43.8691	-5		26.94	0.00627	26.94	0.02984	26.94	70.8333				26.94	0.00621	26.94	0.16251	26.94	54.1667	43.8691	-5
26.96	54.1667	26.96	8.28034	26.96	0.07283	43.8691	-5		26.96	0.00928	26.96	0.05188	26.96	70.8333				26.96	0.00401	26.96	0.1214	26.96	33.3333	43.8691	-5
26.98	33.3333	26.98	6.75884	26.98	0.08188	43.8691	-5		26.98	0.00677	26.98	0.07069	26.98	79.1667				26.98	0.00291	26.98	0.12965	26.98	79.1667	43.8691	-5
27	87.5	27	5.22361	27	0.11782	43.8691	-5		27	0.00518	27	0.10482	27	95.8333				27	0.00294	27	0.28016	27	58.3333	43.8691	-5
27.02	45.8333	27.02	4.10088	27.02	0.12282	43.9111	-5		27.02	0.00749	27.02	0.14467	27.02	50				27.02	0.00266	27.02	0.47575	27.02	41.6667	43.9111	-5
27.04	45.8333	27.04	3.57094	27.04	0.08103	43.9111	-5		27.04	0.00865	27.04	0.1926	27.04	41.6667				27.04	0.00221	27.04	0.37332	27.04	54.1667	43.9111	-5
27.06	58.3333	27.06	3.52278	27.06	0.05808	43.9111	-5		27.06	0.00695	27.06	0.14955	27.06	91.6667				27.06	0.00218	27.06	0.20038	27.06	95.8333	43.9111	-5
27.08	50	27.08	3.60348	27.08	0.06052	43.9114	-5		27.08	0.0101	27.08	0.09901	27.08	58.3333				27.08	0.00245	27.08	0.21986	27.08	66.6667	43.9114	-5
27.1	41.6667	27.1	3.30931	27.1	0.04846	43.9114	-5		27.1	0.02712	27.1	0.11069	27.1	83.3333				27.1	0.00299	27.1	0.23435	27.1	45.8333	43.9114	-5
27.12	37.5	27.12	2.66276	27.12	0.03151	43.9114	-5		27.12	0.04974	27.12	0.11753	27.12	95.8333				27.12	0.004	27.12	0.12733	27.12	54.1667	43.9114	-5
27.14	37.5	27.14	2.05723	27.14	0.02406	43.9114	-5		27.14	0.03824	27.14	0.07124	27.14	79.1667				27.14	0.00685	27.14	0.07751	27.14	50	43.9114	-5
27.16	41.6667	27.16	1.64436	27.16	0.03757	43.9531	-5		27.16	0.02243	27.16	0.04519	27.16	58.3333				27.16	0.01748	27.16	0.08304	27.16	62.5	43.9531	-5
27.18	66.6667	27.18	1.40089	27.18	0.09997	43.9531	-5		27.18	0.03069	27.18	0.03925	27.18	75				27.18	0.04036	27.18	0.07963	27.18	79.1667	43.9531	-5
27.2	37.5	27.2	1.28644	27.2	0.1861	44.0262	-5		27.2	0.03792	27.2	0.03404	27.2	62.5				27.2	0.04723	27.2	0.05538	27.2	62.5	44.0262	-5
27.22	33.3333	27.22	1.27427	27.22	0.14502	44.0262	-5		27.22	0.02217	27.22	0.02959	27.22	37.5				27.22	0.03523	27.22	0.04454	27.22	79.1667	44.0262	-5
27.24	41.6667	27.24	1.36831	27.24	0.08167	44.0262	-5		27.24	0.01046	27.24	0.0423	27.24	70.8333				27.24	0.06059	27.24	0.0444	27.24	66.6667	44.0262	-5
27.26	25	27.26	1.60618	27.26	0.09726	44.0262	-5		27.26	0.01057	27.26	0.09752	27.26	62.5				27.26	0.12807	27.26	0.03313	27.26	62.5	44.0262	-5
27.28	79.1667	27.28	2.05001	27.28	0.11081	44.068	-5		27.28	0.01129	27.28	0.16184	27.28	91.6667				27.28	0.12814	27.28	0.01834	27.28	62.5	44.068	-5
27.3	33.3333	27.3	2.74446	27.3	0.0916	44.068	-5		27.3	0.00681	27.3	0.11296	27.3	87.5				27.3	0.0648	27.3	0.01164	27.3	50	44.068	-5
27.32	66.6667	27.32	3.56463	27.32	0.09988	44.161	-5		27.32	0.00426	27.32	0.06523	27.32	83.3333				27.32	0.05277	27.32	0.0104	27.32	54.1667	44.161	-5
27.34	29.1667	27.34	3.96073	27.34	0.09233	44.161	-5		27.34	0.00445	27.34	0.08222	27.34	58.3333				27.34	0.06756	27.34	0.01235	27.34	54.1667	44.161	-5
27.36	33.3333	27.36	3.51176	27.36	0.14375	44.2766	-5		27.36	0.0051	27.36	0.08263	27.36	79.1667				27.36	0.04211	27.36	0.02084	27.36	37.5	44.2766	-5
27.38	33.3333	27.38	2.76187	27.38	0.28894	44.2766	-5		27.38	0.00685	27.38	0.05213	27.38	66.6667				27.38	0.01565	27.38	0.0379	27.38	45.8333	44.2766	-5
27.4	37.5	27.4	2.22264	27.4	0.27688	44.3267	-5		27.4	0.01675	27.4	0.04073	27.4	54.1667				27.4	0.00676	27.4	0.04967	27.4	41.6667	44.3267	-5
27.42	54.1667	27.42	2.00692	27.42	0.14338	44.3267	-5		27.42	0.05003	27.42	0.02822	27.42	58.3333				27.42	0.00461	27.42	0.06205	27.42	33.3333	44.3267	-5
27.44	58.3333	27.44	2.08591	27.44	0.13438	44.3784	-5		27.44	0.08723	27.44	0.02694	27.44	54.1667				27.44	0.00408	27.44	0.08134	27.44	50	44.3784	-5
27.46	29.1667	27.46	2.29494	27.46	0.17703	44.3784	-5		27.46	0.06085	27.46	0.04868	27.46	100				27.46	0.0053	27.46	0.14352	27.46	54.1667	44.3784	-5
27.48	33.3333	27.48	2.325	27.48	0.12343	44.3784	-5		27.48	0.03379	27.48	0.06672	27.48	66.6667				27.48	0.01179	27.48	0.25582	27.48	95.8333	44.3784	-5
27.5	45.8333	27.5	2.03733	27.5	0.05378	44.3784	-5		27.5	0.04246	27.5	0.0617	27.5	58.3333				27.5	0.02292	27.5	0.32145	27.5	37.5	44.3784	-5
27.52	37.5	27.52	1.68751	27.52	0.02889	44.4198	-5		27.52	0.0418	27.52	0.06274	27.52	70.8333				27.52	0.0202	27.52	0.21084	27.52	37.5	44.4198	-5
27.54	45.8333	27.54	1.45689	27.54	0.02949	44.4198	-5		27.54	0.01905	27.54	0.05587	27.54	83.3333				27.54	0.01097	27.54	0.14965	27.54	54.1667	44.4198	-5
27.56	62.5	27.56	1.37552	27.56	0.02404	44.4427	-5		27.56	0.00672	27.56	0.05699	27.56	50				27.56	0.01133	27.56	0.1687	27.56	79.1667	44.4427	-5
27.58	41.6667	27.58	1.43558	27.58	0.01411	44.4427	-5		27.58	0.00342	27.58	0.0886	27.58	75				27.58	0.01355	27.58	0.13629	27.58	50	44.4427	-5
27.6	50	27.6	1.62573	27.6	0.01065	44.4817	-5		27.6	0.00239	27.6	0.12038	27.6	54.1667				27.6	0.00907	27.6	0.06513	27.6	50	44.4817	-5
27.62	29.1667	27.62	1.90274	27.62	0.01415	44.4817	-5		27.62	0.00191	27.62	0.12171	27.62	87.5				27.62	0.00891	27.62	0.03874	27.62	45.8333	44.4817	-5
27.64	50	27.64	2.11068	27.64	0.0302	44.4817	-5		27.64	0.00167	27.64	0.12519	27.64	62.5				27.64	0.01462	27.64	0.03413	27.64	41.6667	44.4817	-5
27.66	29.1667	27.66	2.11541	27.66	0.05154	44.4817	-5		27.66	0.00159	27.66	0.09952	27.66	33.3333				27.66	0.01305	27.66	0.02757	27.66	62.5	44.4817	-5
27.68	41.6667	27.68	2.06166	27.68	0.04194	44.4946	-5		27.68	0.00173	27.68	0.08334	27.68	50				27.68	0.00718	27.68	0.02499	27.68	54.1667	44.4946	-5
27.7	50	27.7	2.1043	27.7	0.03205	44.4946	-5		27.7	0.00248	27.7	0.0965	27.7	62.5				27.7	0.00717	27.7	0.03926	27.7	50	44.4946	-5
27.72	37.5	27.72	2.23374	27.72	0.06067	44.4946	-5		27.72	0.00567	27.72	0.1235	27.72	62.5				27.72	0.00868	27.72	0.05475	27.72	58.3333	44.4946	-5
27.74	50	27.74	2.39142	27.74	0.12448	44.4946	-5		27.74	0.01289	27.74	0.18631	27.74	58.3333				27.74	0.00572	27.74	0.03999	27.74	54.1667	44.4946	-5
27.76	29.1667	27.76	2.6344	27.76	0.14002	44.5361	-5		27.76	0.01511	27.76	0.20198	27.76	50				27.76	0.0043	27.76	0.03148	27.76	41.6667	44.5361	-5
27.78	58.3333	27.78	3.07884	27.78	0.07839	44.5361	-5		27.78	0.01004	27.78	0.11622	27.78	75				27.78	0.00759	27.78	0.05219	27.78	33.3333	44.5361	-5
27.8	29.1667	27.8	3.86086	27.8	0.05942	44.5981	-5		27.8	0.01369	27.8	0.08888	27.8	66.6667				27.8	0.01257	27.8	0.07464	27.8	45.8333	44.5981	-5
27.82	33.3333	27.82	5.22065	27.82	0.08987	44.5981	-5		27.82	0.02853	27.82	0.11366	27.82	25				27.82	0.01034	27.82	0.06106	27.82	54.1667	44.5981	-5
27.84	29.1667	27.84	7.55008	27.84	0.08927	44.5981	-5		27.84	0.03127	27.84	0.08181	27.84	87.5				27.84	0.00864	27.84	0.071	27.84	66.6667	44.5981	-5
27.86	33.3333	27.86	11.3724	27.86	0.05571	44.5981	-5		27.86	0.01652	27.86	0.03585	27.86	83.3333				27.86	0.01805	27.86	0.15773	27.86	66.6667	44.5981	-5
27.88	37.5	27.88	16.9792	27.88	0.03359	44.626	-5		27.88	0.01186	27.88	0.02145	27.88	50				27.88	0.04061	27.88	0.23713	27.88	58.3333	44.626	-5
27.9	41.6667	27.9	23.063	27.9	0.02684	44.626	-5		27.9	0.01649	27.9	0.02403	27.9	75				27.9	0.04977	27.9	0.18025	27.9	79.1667	44.626	-5
27.92	29.1667	27.92	25.1933	27.92	0.02529	44.6877	-5		27.92	0.01274	27.92	0.03008	27.92	62.5				27.92	0.02788	27.92	0.13006	27.92	41.6667	44.6877	-5
27.94	58.3333	27.94	21.1339	27.94	0.01924	44.6877	-5		27.94	0.00542	27.94	0.04636	27.94	62.5				27.94	0.01849	27.94	0.20865	27.94	41.6667	44.6877	-5
27.96	25	27.96	15.2817	27.96	0.01269	44.6877	-5		27.96	0.00277	27.96	0.09136	27.96	58.3333				27.96	0.0254	27.96	0.30632	27.96	33.3333	44.6877	-5
27.98	16.6667	27.98	10.8475	27.98	0.01203	44.6877	-5		27.98	0.00237	27.98	0.16814	27.98	87.5				27.98	0.02061	27.98	0.22572	27.98	37.5	44.6877	-5
28	50	28	8.33684	28	0.02478	44.7429	-5		28	0.00175	28	0.1568	28	41.6667				28	0.0087	28	0.12966	28	70.8333	44.7429	-5
28.02	33.3333	28.02	7.50624	28.02	0.04638	44.7429	-5		28.02	0.00131	28.02	0.09324	28.02	75				28.02	0.00361	28.02	0.13485	28.02	54.1667	44.7429	-5
28.04	37.5	28.04	7.98499	28.04	0.0402	44.7904	-5		28.04	0.00127	28.04	0.10313	28.04	62.5				28.04	0.0024	28.04	0.14043	28.04	37.5	44.7904	-5
28.06	45.8333	28.06	9.17653	28.06	0.02557	44.7904	-5		28.06	0.0015	28.06	0.15123	28.06	66.6667				28.06	0.00209	28.06	0.10721	28.06	66.6667	44.7904	-5
28.08	25	28.08	9.6024	28.08	0.03883	44.7904	-5		28.08	0.00219	28.08	0.14649	28.08	62.5				28.08	0.00208	28.08	0.11275	28.08	70.8333	44.7904	-5
28.1	37.5	28.1	8.17626	28.1	0.07025	44.7904	-5		28.1	0.00506	28.1	0.14932	28.1	41.6667				28.1	0.00231	28.1	0.08936	28.1	33.3333	44.7904	-5
28.12	50	28.12	6.03193	28.12	0.06654	44.8047	-5		28.12	0.01521	28.12	0.11238	28.12	54.1667				28.12	0.00288	28.12	0.04732	28.12	50	44.8047	-5
28.14	45.8333	28.14	4.29563	28.14	0.03412	44.8047	-5		28.14	0.02935	28.14	0.07227	28.14	75				28.14	0.00435	28.14	0.0449	28.14	58.3333	44.8047	-5
28.16	29.1667	28.16	3.14514	28.16	0.02551	44.8047	-5		28.16	0.02315	28.16	0.06842	28.16	58.3333				28.16	0.01034	28.16	0.0599	28.16	75	44.8047	-5
28.18	25	28.18	2.44803	28.18	0.03373	44.8047	-5		28.18	0.01203	28.18	0.0677	28.18	62.5				28.18	0.0305	28.18	0.0523	28.18	58.3333	44.8047	-5
28.2	12.5	28.2	2.0391	28.2	0.02611	44.9077	-5		28.2	0.01352	28.2	0.03725	28.2	79.1667				28.2	0.05586	28.2	0.032	28.2	41.6667	44.9077	-5
28.22	45.8333	28.22	1.80639	28.22	0.01439	44.9077	-5		28.22	0.01608	28.22	0.01838	28.22	66.6667				28.22	0.04232	28.22	0.0215	28.22	83.3333	44.9077	-5
28.24	25	28.24	1.68888	28.24	0.01321	44.9077	-5		28.24	0.00919	28.24	0.0162	28.24	54.1667				28.24	0.02482	28.24	0.02958	28.24	54.1667	44.9077	-5
28.26	16.6667	28.26	1.66374	28.26	0.02762	44.9077	-5		28.26	0.00543	28.26	0.0302	28.26	50				28.26	0.03147	28.26	0.04171	28.26	45.8333	44.9077	-5
28.28	33.3333	28.28	1.73655	28.28	0.0656	44.9339	-5		28.28	0.00829	28.28	0.07176	28.28	70.8333				28.28	0.03437	28.28	0.03288	28.28	45.8333	44.9339	-5
28.3	25	28.3	1.94363	28.3	0.08452	44.9339	-5		28.3	0.0115	28.3	0.10259	28.3	58.3333				28.3	0.02027	28.3	0.02487	28.3	41.6667	44.9339	-5
28.32	29.1667	28.32	2.36164	28.32	0.05353	44.9441	-5		28.32	0.00786	28.32	0.07678	28.32	70.8333				28.32	0.01844	28.32	0.03875	28.32	62.5	44.9441	-5
28.34	25	28.34	3.10844	28.34	0.05304	44.9441	-5		28.34	0.00707	28.34	0.06539	28.34	37.5				28.34	0.03485	28.34	0.0702	28.34	62.5	44.9441	-5
28.36	25	28.36	4.30274	28.36	0.1077	44.9441	-5		28.36	0.013	28.36	0.08131	28.36	62.5				28.36	0.04302	28.36	0.07974	28.36	41.6667	44.9441	-5
28.38	20.8333	28.38	5.86825	28.38	0.14526	44.9441	-5		28.38	0.01457	28.38	0.09905	28.38	37.5				28.38	0.02555	28.38	0.08723	28.38	37.5	44.9441	-5
28.4	41.6667	28.4	7.13675	28.4	0.09592	44.9952	-5		28.4	0.00762	28.4	0.12381	28.4	58.3333				28.4	0.02055	28.4	0.19876	28.4	62.5	44.9952	-5
28.42	29.1667	28.42	7.27767	28.42	0.06153	44.9952	-5		28.42	0.00462	28.42	0.11653	28.42	62.5				28.42	0.03355	28.42	0.36285	28.42	29.1667	44.9952	-5
28.44	45.8333	28.44	6.71669	28.44	0.09501	44.9952	-5		28.44	0.00575	28.44	0.07582	28.44	54.1667				28.44	0.03205	28.44	0.2805	28.44	37.5	44.9952	-5
28.46	29.1667	28.46	5.76973	28.46	0.15902	44.9952	-5		28.46	0.00465	28.46	0.06317	28.46	29.1667				28.46	0.01652	28.46	0.1529	28.46	37.5	44.9952	-5
28.48	25	28.48	4.49204	28.48	0.15211	45.0517	-5		28.48	0.00219	28.48	0.06824	28.48	75				28.48	0.01276	28.48	0.17703	28.48	20.8333	45.0517	-5
28.5	37.5	28.5	3.39928	28.5	0.08215	45.0517	-5		28.5	0.00117	28.5	0.05597	28.5	54.1667				28.5	0.01453	28.5	0.20245	28.5	58.3333	45.0517	-5
28.52	33.3333	28.52	2.7447	28.52	0.07246	45.0619	-5		28.52	0.00101	28.52	0.0455	28.52	70.8333				28.52	0.01026	28.52	0.11079	28.52	41.6667	45.0619	-5
28.54	25	28.54	2.52887	28.54	0.12933	45.0619	-5		28.54	0.00119	28.54	0.0301	28.54	37.5				28.54	0.00781	28.54	0.05089	28.54	29.1667	45.0619	-5
28.56	50	28.56	2.71034	28.56	0.14418	45.0619	-5		28.56	0.00227	28.56	0.01644	28.56	45.8333				28.56	0.0104	28.56	0.03907	28.56	50	45.0619	-5
28.58	25	28.58	3.23176	28.58	0.07833	45.0619	-5		28.58	0.0061	28.58	0.01546	28.58	62.5				28.58	0.00912	28.58	0.03255	28.58	62.5	45.0619	-5
28.6	12.5	28.6	3.84534	28.6	0.04167	45.1132	-5		28.6	0.01135	28.6	0.01824	28.6	50				28.6	0.00557	28.6	0.035	28.6	20.8333	45.1132	-5
28.62	45.8333	28.62	3.93729	28.62	0.04984	45.1132	-5		28.62	0.00931	28.62	0.01698	28.62	37.5				28.62	0.00717	28.62	0.06508	28.62	58.3333	45.1132	-5
28.64	16.6667	28.64	3.30912	28.64	0.04798	45.1132	-5		28.64	0.00684	28.64	0.02952	28.64	58.3333				28.64	0.01483	28.64	0.10191	28.64	25	45.1132	-5
28.66	41.6667	28.66	2.53003	28.66	0.02414	45.1132	-5		28.66	0.01183	28.66	0.07599	28.66	75				28.66	0.01914	28.66	0.08998	28.66	37.5	45.1132	-5
28.68	20.8333	28.68	1.95378	28.68	0.01134				28.68	0.01581	28.68	0.11333	28.68	62.5				28.68	0.01155	28.68	0.05802	28.68	54.1667
28.7	16.6667	28.7	1.61472	28.7	0.00816				28.7	0.00909	28.7	0.07044	28.7	66.6667				28.7	0.00672	28.7	0.05941	28.7	33.3333
28.72	8.33333	28.72	1.46046	28.72	0.00771				28.72	0.00471	28.72	0.04074	28.72	58.3333				28.72	0.00872	28.72	0.06132	28.72	45.8333
28.74	16.6667	28.74	1.44432	28.74	0.00836				28.74	0.0055	28.74	0.05461	28.74	41.6667				28.74	0.00911	28.74	0.03936	28.74	45.8333
28.76	20.8333	28.76	1.5541	28.76	0.01057				28.76	0.00502	28.76	0.05443	28.76	45.8333				28.76	0.00668	28.76	0.0226	28.76	62.5
28.78	45.8333	28.78	1.82477	28.78	0.0196				28.78	0.00235	28.78	0.02562	28.78	70.8333				28.78	0.00865	28.78	0.01998	28.78	50
28.8	29.1667	28.8	2.34274	28.8	0.05232				28.8	0.00101	28.8	0.00968	28.8	70.8333				28.8	0.0097	28.8	0.01683	28.8	50
28.82	25	28.82	3.24956	28.82	0.10333				28.82	0.000691114	28.82	0.00546	28.82	50				28.82	0.00551	28.82	0.01017	28.82	50
28.84	20.8333	28.84	4.64651	28.84	0.0911				28.84	0.000635669	28.84	0.00433	28.84	37.5				28.84	0.00388	28.84	0.00778	28.84	41.6667
28.86	20.8333	28.86	6.33996	28.86	0.05655				28.86	0.000784306	28.86	0.00413	28.86	41.6667				28.86	0.00529	28.86	0.00923	28.86	58.3333
28.88	41.6667	28.88	7.28271	28.88	0.08421				28.88	0.00148	28.88	0.00482	28.88	41.6667				28.88	0.0046	28.88	0.00884	28.88	45.8333
28.9	29.1667	28.9	6.45704	28.9	0.15395				28.9	0.00243	28.9	0.00622	28.9	54.1667				28.9	0.00237	28.9	0.00773	28.9	33.3333
28.92	12.5	28.92	4.78121	28.92	0.14665				28.92	0.00197	28.92	0.0074	28.92	66.6667				28.92	0.00146	28.92	0.009	28.92	37.5
28.94	25	28.94	3.36199	28.94	0.08833				28.94	0.00125	28.94	0.01356	28.94	41.6667				28.94	0.00144	28.94	0.01076	28.94	50
28.96	41.6667	28.96	2.43985	28.96	0.07446				28.96	0.00141	28.96	0.03445	28.96	54.1667				28.96	0.00197	28.96	0.01926	28.96	45.8333
28.98	41.6667	28.98	1.91748	28.98	0.11629				28.98	0.00172	28.98	0.05751	28.98	54.1667				28.98	0.00431	28.98	0.04646	28.98	50
29	29.1667	29	1.66569	29	0.13796				29	0.00145	29	0.05161	29	33.3333				29	0.0109	29	0.07966	29	37.5
29.02	45.8333	29.02	1.59836	29.02	0.09117				29.02	0.00167	29.02	0.04454	29.02	45.8333				29.02	0.01623	29.02	0.08488	29.02	37.5
29.04	12.5	29.04	1.67545	29.04	0.06064				29.04	0.00304	29.04	0.03989	29.04	45.8333				29.04	0.01108	29.04	0.06379	29.04	29.1667
29.06	45.8333	29.06	1.87041	29.06	0.10422				29.06	0.00425	29.06	0.03702	29.06	54.1667				29.06	0.00914	29.06	0.05931	29.06	41.6667
29.08	45.8333	29.08	2.08258	29.08	0.18622				29.08	0.0041	29.08	0.03198	29.08	70.8333				29.08	0.01878	29.08	0.07641	29.08	37.5
29.1	12.5	29.1	2.12878	29.1	0.16924				29.1	0.00706	29.1	0.03905	29.1	62.5				29.1	0.03219	29.1	0.06874	29.1	41.6667
29.12	12.5	29.12	2.02955	29.12	0.09472				29.12	0.01407	29.12	0.05939	29.12	79.1667				29.12	0.02647	29.12	0.03945	29.12	45.8333
29.14	25	29.14	1.97475	29.14	0.0753				29.14	0.01425	29.14	0.05696	29.14	75				29.14	0.01423	29.14	0.03156	29.14	54.1667
29.16	33.3333	29.16	2.06486	29.16	0.10186				29.16	0.00972	29.16	0.03094	29.16	58.3333				29.16	0.01466	29.16	0.04269	29.16	41.6667
29.18	33.3333	29.18	2.34503	29.18	0.10407				29.18	0.01446	29.18	0.02794	29.18	37.5				29.18	0.01848	29.18	0.04665	29.18	41.6667
29.2	20.8333	29.2	2.87649	29.2	0.09099				29.2	0.02595	29.2	0.04168	29.2	54.1667				29.2	0.0133	29.2	0.0664	29.2	50
29.22	20.8333	29.22	3.76	29.22	0.05277				29.22	0.02358	29.22	0.03764	29.22	58.3333				29.22	0.01144	29.22	0.10306	29.22	33.3333
29.24	20.8333	29.24	5.1097	29.24	0.02929				29.24	0.02021	29.24	0.0328	29.24	62.5				29.24	0.01999	29.24	0.10909	29.24	37.5
29.26	25	29.26	6.91152	29.26	0.03371				29.26	0.04038	29.26	0.04804	29.26	45.8333				29.26	0.02476	29.26	0.09105	29.26	62.5
29.28	45.8333	29.28	8.82402	29.28	0.03723				29.28	0.06442	29.28	0.07072	29.28	41.6667				29.28	0.01666	29.28	0.09507	29.28	45.8333
29.3	20.8333	29.3	10.977	29.3	0.02582				29.3	0.04326	29.3	0.07693	29.3	29.1667				29.3	0.01917	29.3	0.16009	29.3	50
29.32	25	29.32	14.0338	29.32	0.02996				29.32	0.02177	29.32	0.07669	29.32	75				29.32	0.03655	29.32	0.22087	29.32	45.8333
29.34	12.5	29.34	17.2115	29.34	0.05244				29.34	0.0251	29.34	0.05711	29.34	54.1667				29.34	0.03618	29.34	0.15693	29.34	58.3333
29.36	29.1667	29.36	17.6517	29.36	0.05104				29.36	0.02875	29.36	0.04613	29.36	50				29.36	0.01787	29.36	0.09606	29.36	87.5
29.38	45.8333	29.38	14.7771	29.38	0.03388				29.38	0.01545	29.38	0.04449	29.38	79.1667				29.38	0.01257	29.38	0.10634	29.38	37.5
29.4	20.8333	29.4	11.3293	29.4	0.05079				29.4	0.00606	29.4	0.04544	29.4	20.8333				29.4	0.01661	29.4	0.12519	29.4	54.1667
29.42	16.6667	29.42	8.58969	29.42	0.10389				29.42	0.00348	29.42	0.04694	29.42	62.5				29.42	0.0126	29.42	0.12569	29.42	95.8333
29.44	25	29.44	6.87394	29.44	0.11902				29.44	0.00335	29.44	0.04563	29.44	45.8333				29.44	0.00582	29.44	0.13363	29.44	45.8333
29.46	16.6667	29.46	6.26429	29.46	0.08489				29.46	0.00576	29.46	0.04323	29.46	54.1667				29.46	0.00331	29.46	0.08937	29.46	41.6667
29.48	33.3333	29.48	6.56623	29.48	0.05596				29.48	0.01501	29.48	0.03681	29.48	41.6667				29.48	0.00325	29.48	0.07214	29.48	50
29.5	8.33333	29.5	7.25415	29.5	0.05681				29.5	0.02737	29.5	0.03322	29.5	79.1667				29.5	0.00536	29.5	0.11811	29.5	45.8333
29.52	29.1667	29.52	7.57979	29.52	0.05288				29.52	0.02117	29.52	0.03517	29.52	33.3333				29.52	0.01459	29.52	0.14185	29.52	83.3333
29.54	8.33333	29.54	7.72226	29.54	0.03478				29.54	0.01073	29.54	0.04683	29.54	62.5				29.54	0.03281	29.54	0.10696	29.54	50
29.56	16.6667	29.56	8.35073	29.56	0.01615				29.56	0.01153	29.56	0.06565	29.56	79.1667				29.56	0.03388	29.56	0.07283	29.56	33.3333
29.58	16.6667	29.58	9.01107	29.58	0.00742				29.58	0.01515	29.58	0.07164	29.58	75				29.58	0.01752	29.58	0.06609	29.58	41.6667
29.6	29.1667	29.6	8.55308	29.6	0.00477				29.6	0.00982	29.6	0.04355	29.6	37.5				29.6	0.01397	29.6	0.06814	29.6	37.5
29.62	29.1667	29.62	7.23064	29.62	0.00387				29.62	0.00601	29.62	0.03226	29.62	50				29.62	0.02063	29.62	0.08491	29.62	33.3333
29.64	29.1667	29.64	5.77664	29.64	0.00351				29.64	0.00776	29.64	0.04351	29.64	66.6667				29.64	0.01821	29.64	0.14475	29.64	33.3333
29.66	20.8333	29.66	4.3627	29.66	0.00349				29.66	0.00786	29.66	0.04141	29.66	37.5				29.66	0.01544	29.66	0.21816	29.66	29.1667
29.68	20.8333	29.68	3.24577	29.68	0.00373				29.68	0.00437	29.68	0.02274	29.68	41.6667				29.68	0.02318	29.68	0.21957	29.68	37.5
29.7	4.16667	29.7	2.51626	29.7	0.00445				29.7	0.00332	29.7	0.01675	29.7	37.5				29.7	0.02476	29.7	0.16627	29.7	41.6667
29.72	37.5	29.72	2.1026	29.72	0.00661				29.72	0.00453	29.72	0.02913	29.72	66.6667				29.72	0.0141	29.72	0.17264	29.72	33.3333
29.74	29.1667	29.74	1.8963	29.74	0.01533				29.74	0.004	29.74	0.06523	29.74	58.3333				29.74	0.01004	29.74	0.1952	29.74	54.1667
29.76	25	29.76	1.8601	29.76	0.03855				29.76	0.0025	29.76	0.09401	29.76	50				29.76	0.01327	29.76	0.17291	29.76	29.1667
29.78	33.3333	29.78	1.99853	29.78	0.05555				29.78	0.00253	29.78	0.06157	29.78	33.3333				29.78	0.01173	29.78	0.10736	29.78	41.6667
29.8	25	29.8	2.35355	29.8	0.03706				29.8	0.00305	29.8	0.03774	29.8	45.8333				29.8	0.00559	29.8	0.06866	29.8	25
29.82	33.3333	29.82	2.98731	29.82	0.03122				29.82	0.0037	29.82	0.04953	29.82	41.6667				29.82	0.00246	29.82	0.05392	29.82	50
29.84	25	29.84	3.88195	29.84	0.06207				29.84	0.00882	29.84	0.06217	29.84	50				29.84	0.00184	29.84	0.04532	29.84	41.6667
29.86	33.3333	29.86	4.68731	29.86	0.09052				29.86	0.02039	29.86	0.064	29.86	54.1667				29.86	0.0027	29.86	0.02987	29.86	37.5
29.88	20.8333	29.88	4.86018	29.88	0.059				29.88	0.0223	29.88	0.11387	29.88	58.3333				29.88	0.00639	29.88	0.02302	29.88	29.1667
29.9	33.3333	29.9	4.699	29.9	0.02992				29.9	0.01157	29.9	0.20177	29.9	41.6667				29.9	0.01193	29.9	0.03067	29.9	33.3333
29.92	33.3333	29.92	4.95332	29.92	0.03349				29.92	0.0083	29.92	0.16924	29.92	45.8333				29.92	0.01119	29.92	0.06078	29.92	37.5
29.94	4.16667	29.94	5.8642	29.94	0.04546				29.94	0.01229	29.94	0.08906	29.94	50				29.94	0.00611	29.94	0.11463	29.94	29.1667
29.96	29.1667	29.96	6.97263	29.96	0.04282				29.96	0.01116	29.96	0.08895	29.96	50				29.96	0.00517	29.96	0.11449	29.96	37.5
29.98	25	29.98	7.15277	29.98	0.03898				29.98	0.00742	29.98	0.13438	29.98	58.3333				29.98	0.00678	29.98	0.06944	29.98	45.8333
30	20.8333	30	6.25879	30	0.0523				30	0.00956	30	0.13854	30	50				30	0.00527	30	0.0567	30	58.3333
30.02	20.8333	30.02	5.06036	30.02	0.1041				30.02	0.01082	30.02	0.11528	30.02	37.5				30.02	0.00233	30.02	0.07461	30.02	58.3333
30.04	33.3333	30.04	3.80721	30.04	0.12102				30.04	0.00607	30.04	0.06589	30.04	29.1667				30.04	0.000969425	30.04	0.07141	30.04	16.6667
30.06	29.1667	30.06	2.74096	30.06	0.07225				30.06	0.00389	30.06	0.05404	30.06	33.3333				30.06	0.000598207	30.06	0.07731	30.06	41.6667
30.08	16.6667	30.08	2.00626	30.08	0.06198				30.08	0.00539	30.08	0.08553	30.08	54.1667				30.08	0.00047713	30.08	0.13227	30.08	54.1667
30.1	8.33333	30.1	1.54562	30.1	0.10762				30.1	0.00529	30.1	0.0849	30.1	58.3333				30.1	0.000422051	30.1	0.16188	30.1	33.3333
30.12	33.3333	30.12	1.27224	30.12	0.12084				30.12	0.00265	30.12	0.04441	30.12	37.5				30.12	0.000389043	30.12	0.14792	30.12	54.1667
30.14	33.3333	30.14	1.11587	30.14	0.08002				30.14	0.00121	30.14	0.02853	30.14	41.6667				30.14	0.000375137	30.14	0.13572	30.14	33.3333
30.16	54.1667	30.16	1.04414	30.16	0.0614				30.16	0.000837709	30.16	0.03333	30.16	50				30.16	0.000373516	30.16	0.14824	30.16	33.3333
30.18	25	30.18	1.04036	30.18	0.09426				30.18	0.000757146	30.18	0.02977	30.18	45.8333				30.18	0.00039051	30.18	0.17351	30.18	29.1667
30.2	29.1667	30.2	1.11945	30.2	0.11994				30.2	0.000758722	30.2	0.02136	30.2	62.5				30.2	0.000427894	30.2	0.16783	30.2	20.8333
30.22	12.5	30.22	1.30543	30.22	0.0763				30.22	0.000816079	30.22	0.01697	30.22	25				30.22	0.00048508	30.22	0.11333	30.22	41.6667
30.24	25	30.24	1.60786	30.24	0.04097				30.24	0.000933411	30.24	0.0176	30.24	41.6667				30.24	0.00056826	30.24	0.08613	30.24	41.6667
30.26	16.6667	30.26	1.94435	30.26	0.04426				30.26	0.00113	30.26	0.02562	30.26	66.6667				30.26	0.000711607	30.26	0.10517	30.26	54.1667
30.28	33.3333	30.28	2.04695	30.28	0.049				30.28	0.00146	30.28	0.04926	30.28	62.5				30.28	0.00106	30.28	0.17295	30.28	37.5
30.3	16.6667	30.3	1.80006	30.3	0.03073				30.3	0.00206	30.3	0.0821	30.3	83.3333				30.3	0.0022	30.3	0.26696	30.3	25
30.32	16.6667	30.32	1.46843	30.32	0.02483				30.32	0.00361	30.32	0.07924	30.32	45.8333				30.32	0.00453	30.32	0.23023	30.32	41.6667
30.34	29.1667	30.34	1.22882	30.34	0.05233				30.34	0.00987	30.34	0.07018	30.34	50				30.34	0.00548	30.34	0.1591	30.34	58.3333
30.36	25	30.36	1.12069	30.36	0.10837				30.36	0.02771	30.36	0.11228	30.36	75				30.36	0.0047	30.36	0.23557	30.36	58.3333
30.38	25	30.38	1.12	30.38	0.10545				30.38	0.04345	30.38	0.29823	30.38	41.6667				30.38	0.00861	30.38	0.349	30.38	33.3333
30.4	20.8333	30.4	1.22404	30.4	0.05723				30.4	0.02924	30.4	0.7113	30.4	16.6667				30.4	0.02184	30.4	0.28435	30.4	33.3333
30.42	16.6667	30.42	1.45707	30.42	0.05966				30.42	0.01967	30.42	0.90392	30.42	62.5				30.42	0.03126	30.42	0.18781	30.42	50
30.44	29.1667	30.44	1.87333	30.44	0.10383				30.44	0.02996	30.44	0.54602	30.44	58.3333				30.44	0.01937	30.44	0.15784	30.44	16.6667
30.46	16.6667	30.46	2.53501	30.46	0.09249				30.46	0.03381	30.46	0.3483	30.46	41.6667				30.46	0.01106	30.46	0.16061	30.46	41.6667
30.48	33.3333	30.48	3.41606	30.48	0.04219				30.48	0.01889	30.48	0.44492	30.48	41.6667				30.48	0.01454	30.48	0.12277	30.48	41.6667
30.5	20.8333	30.5	4.18374	30.5	0.02438				30.5	0.01195	30.5	0.46007	30.5	45.8333				30.5	0.01772	30.5	0.08476	30.5	33.3333
30.52	4.16667	30.52	4.4318	30.52	0.02955				30.52	0.01427	30.52	0.24893	30.52	45.8333				30.52	0.01505	30.52	0.07648	30.52	33.3333
30.54	20.8333	30.54	4.31125	30.54	0.02448				30.54	0.01113	30.54	0.10888	30.54	62.5				30.54	0.02305	30.54	0.10128	30.54	37.5
30.56	16.6667	30.56	3.8983	30.56	0.01178				30.56	0.00666	30.56	0.05909	30.56	25				30.56	0.03431	30.56	0.10529	30.56	20.8333
30.58	12.5	30.58	3.30935	30.58	0.0059				30.58	0.00754	30.58	0.05626	30.58	25				30.58	0.02299	30.58	0.10199	30.58	20.8333
30.6	16.6667	30.6	2.91381	30.6	0.0048				30.6	0.00831	30.6	0.07626	30.6	45.8333				30.6	0.0116	30.6	0.13084	30.6	41.6667
30.62	25	30.62	2.89882	30.62	0.00627				30.62	0.00493	30.62	0.11284	30.62	33.3333				30.62	0.01361	30.62	0.17393	30.62	50
30.64	25	30.64	3.35324	30.64	0.00848				30.64	0.00288	30.64	0.1315	30.64	54.1667				30.64	0.01775	30.64	0.14843	30.64	33.3333
30.66	8.33333	30.66	4.41188	30.66	0.00688				30.66	0.00318	30.66	0.1365	30.66	54.1667				30.66	0.0108	30.66	0.10876	30.66	50
30.68	16.6667	30.68	6.24069	30.68	0.00477				30.68	0.0029	30.68	0.11114	30.68	50				30.68	0.00433	30.68	0.09875	30.68	33.3333
30.7	33.3333	30.7	8.77977	30.7	0.00518				30.7	0.00163	30.7	0.08513	30.7	37.5				30.7	0.00231	30.7	0.09761	30.7	45.8333
30.72	25	30.72	10.9853	30.72	0.00669				30.72	0.00101	30.72	0.07336	30.72	25				30.72	0.00242	30.72	0.08765	30.72	33.3333
30.74	29.1667	30.74	10.9906	30.74	0.00752				30.74	0.000928538	30.74	0.06659	30.74	58.3333				30.74	0.00403	30.74	0.08553	30.74	37.5
30.76	20.8333	30.76	9.17115	30.76	0.01183				30.76	0.00128	30.76	0.04377	30.76	41.6667				30.76	0.00558	30.76	0.08548	30.76	25
30.78	20.8333	30.78	7.2089	30.78	0.0194				30.78	0.00272	30.78	0.02173	30.78	33.3333				30.78	0.00454	30.78	0.09829	30.78	41.6667
30.8	12.5	30.8	5.74786	30.8	0.0194				30.8	0.00528	30.8	0.01404	30.8	41.6667				30.8	0.00535	30.8	0.12999	30.8	29.1667
30.82	29.1667	30.82	5.08198	30.82	0.02339				30.82	0.00552	30.82	0.01384	30.82	45.8333				30.82	0.01272	30.82	0.12278	30.82	45.8333
30.84	20.8333	30.84	5.21108	30.84	0.05835				30.84	0.00511	30.84	0.0215	30.84	29.1667				30.84	0.02232	30.84	0.08649	30.84	41.6667
30.86	29.1667	30.86	5.79388	30.86	0.11876				30.86	0.00919	30.86	0.04328	30.86	41.6667				30.86	0.01766	30.86	0.07751	30.86	41.6667
30.88	25	30.88	5.87834	30.88	0.10926				30.88	0.01289	30.88	0.05742	30.88	58.3333				30.88	0.01139	30.88	0.10282	30.88	20.8333
30.9	37.5	30.9	4.92837	30.9	0.05866				30.9	0.00842	30.9	0.03752	30.9	58.3333				30.9	0.01339	30.9	0.14618	30.9	16.6667
30.92	16.6667	30.92	3.68317	30.92	0.05784				30.92	0.0046	30.92	0.02519	30.92	66.6667				30.92	0.01469	30.92	0.2711	30.92	29.1667
30.94	8.33333	30.94	2.72773	30.94	0.09756				30.94	0.0054	30.94	0.03302	30.94	75				30.94	0.00957	30.94	0.45066	30.94	33.3333
30.96	25	30.96	2.13087	30.96	0.09625				30.96	0.00661	30.96	0.04163	30.96	25				30.96	0.00553	30.96	0.35061	30.96	33.3333
30.98	25	30.98	1.80782	30.98	0.05909				30.98	0.00632	30.98	0.04071	30.98	62.5				30.98	0.00469	30.98	0.181	30.98	25
31	37.5	31	1.6684	31	0.03239				31	0.01061	31	0.06094	31	75				31	0.00341	31	0.17395	31	29.1667
31.02	12.5	31.02	1.66878	31.02	0.02933				31.02	0.01538	31.02	0.12739	31.02	41.6667				31.02	0.00346	31.02	0.24135	31.02	41.6667
31.04	20.8333	31.04	1.79991	31.04	0.03011				31.04	0.01008	31.04	0.25435	31.04	41.6667				31.04	0.0062	31.04	0.17217	31.04	20.8333
31.06	25	31.06	2.08868	31.06	0.02651				31.06	0.00525	31.06	0.31641	31.06	37.5				31.06	0.00787	31.06	0.07463	31.06	62.5
31.08	29.1667	31.08	2.64993	31.08	0.03073				31.08	0.00634	31.08	0.19403	31.08	54.1667				31.08	0.00681	31.08	0.04214	31.08	41.6667
31.1	16.6667	31.1	3.65062	31.1	0.05838				31.1	0.00833	31.1	0.12732	31.1	54.1667				31.1	0.00898	31.1	0.04701	31.1	45.8333
31.12	20.8333	31.12	5.31457	31.12	0.06999				31.12	0.00539	31.12	0.16696	31.12	25				31.12	0.01028	31.12	0.04841	31.12	45.8333
31.14	20.8333	31.14	7.73594	31.14	0.03931				31.14	0.00266	31.14	0.20854	31.14	33.3333				31.14	0.00742	31.14	0.0436	31.14	12.5
31.16	25	31.16	10.281	31.16	0.02465				31.16	0.00213	31.16	0.17532	31.16	50				31.16	0.00522	31.16	0.04787	31.16	29.1667
31.18	20.8333	31.18	11.0694	31.18	0.03794				31.18	0.00345	31.18	0.15363	31.18	37.5				31.18	0.006	31.18	0.04597	31.18	29.1667
31.2	8.33333	31.2	9.53302	31.2	0.05183				31.2	0.0095	31.2	0.15317	31.2	25				31.2	0.00563	31.2	0.0465	31.2	20.8333
31.22	33.3333	31.22	7.30117	31.22	0.04351				31.22	0.02244	31.22	0.16029	31.22	45.8333				31.22	0.00497	31.22	0.05705	31.22	37.5
31.24	25	31.24	5.22585	31.24	0.02311				31.24	0.02572	31.24	0.30441	31.24	45.8333				31.24	0.00956	31.24	0.06139	31.24	41.6667
31.26	20.8333	31.26	3.61187	31.26	0.01173				31.26	0.01427	31.26	0.55964	31.26	45.8333				31.26	0.01676	31.26	0.04642	31.26	66.6667
31.28	16.6667	31.28	2.54249	31.28	0.01268				31.28	0.01114	31.28	0.50959	31.28	66.6667				31.28	0.013	31.28	0.04039	31.28	50
31.3	29.1667	31.3	1.88547	31.3	0.01566				31.3	0.01696	31.3	0.26468	31.3	25				31.3	0.0062	31.3	0.05367	31.3	45.8333
31.32	8.33333	31.32	1.48821	31.32	0.01038				31.32	0.01608	31.32	0.20262	31.32	50				31.32	0.00586	31.32	0.07667	31.32	37.5
31.34	37.5	31.34	1.24206	31.34	0.0054				31.34	0.00791	31.34	0.28405	31.34	54.1667				31.34	0.00867	31.34	0.15	31.34	50
31.36	20.8333	31.36	1.08594	31.36	0.00404				31.36	0.00411	31.36	0.24229	31.36	29.1667				31.36	0.0065	31.36	0.25111	31.36	33.3333
31.38	16.6667	31.38	0.9767	31.38	0.00499				31.38	0.00359	31.38	0.1165	31.38	16.6667				31.38	0.00271	31.38	0.21685	31.38	8.33333
31.4	20.8333	31.4	0.89066	31.4	0.01048				31.4	0.00241	31.4	0.05272	31.4	20.8333				31.4	0.00115	31.4	0.16151	31.4	54.1667
31.42	29.1667	31.42	0.83606	31.42	0.02523				31.42	0.00135	31.42	0.03823	31.42	50				31.42	0.000758601	31.42	0.18532	31.42	41.6667
31.44	12.5	31.44	0.81452	31.44	0.03698				31.44	0.000967388	31.44	0.05982	31.44	41.6667				31.44	0.000635387	31.44	0.24316	31.44	54.1667
31.46	29.1667	31.46	0.82473	31.46	0.02783				31.46	0.000886923	31.46	0.1269	31.46	37.5				31.46	0.000583637	31.46	0.22122	31.46	41.6667
31.48	29.1667	31.48	0.87794	31.48	0.02256				31.48	0.00090887	31.48	0.16385	31.48	41.6667				31.48	0.000580222	31.48	0.15203	31.48	29.1667
31.5	25	31.5	0.99218	31.5	0.03927				31.5	0.001	31.5	0.09816	31.5	58.3333				31.5	0.000619991	31.5	0.10249	31.5	33.3333
31.52	16.6667	31.52	1.20569	31.52	0.05952				31.52	0.00125	31.52	0.0581	31.52	29.1667				31.52	0.000702121	31.52	0.08676	31.52	29.1667
31.54	20.8333	31.54	1.58518	31.54	0.04162				31.54	0.00207	31.54	0.08183	31.54	33.3333				31.54	0.000860477	31.54	0.07794	31.54	41.6667
31.56	12.5	31.56	2.2148	31.56	0.02071				31.56	0.00436	31.56	0.11612	31.56	16.6667				31.56	0.00128	31.56	0.06196	31.56	37.5
31.58	16.6667	31.58	3.13386	31.58	0.02108				31.58	0.00715	31.58	0.10604	31.58	41.6667				31.58	0.00262	31.58	0.04776	31.58	37.5
31.6	16.6667	31.6	4.11182	31.6	0.03472				31.6	0.0077	31.6	0.08934	31.6	54.1667				31.6	0.00518	31.6	0.04973	31.6	45.8333
31.62	8.33333	31.62	4.44026	31.62	0.03892				31.62	0.01356	31.62	0.07843	31.62	29.1667				31.62	0.00632	31.62	0.08172	31.62	37.5
31.64	16.6667	31.64	3.87908	31.64	0.02562				31.64	0.02932	31.64	0.05508	31.64	45.8333				31.64	0.00808	31.64	0.11656	31.64	33.3333
31.66	12.5	31.66	3.05042	31.66	0.01216				31.66	0.03277	31.66	0.0494	31.66	29.1667				31.66	0.01795	31.66	0.08189	31.66	16.6667
31.68	25	31.68	2.30122	31.68	0.01037				31.68	0.01756	31.68	0.0591	31.68	58.3333				31.68	0.02816	31.68	0.04702	31.68	41.6667
31.7	12.5	31.7	1.75732	31.7	0.01457				31.7	0.01109	31.7	0.08343	31.7	41.6667				31.7	0.02063	31.7	0.05547	31.7	45.8333
31.72	41.6667	31.72	1.46284	31.72	0.01223				31.72	0.01619	31.72	0.0886	31.72	29.1667				31.72	0.01408	31.72	0.0827	31.72	50
31.74	16.6667	31.74	1.38748	31.74	0.00659				31.74	0.01827	31.74	0.05365	31.74	58.3333				31.74	0.01635	31.74	0.07245	31.74	29.1667
31.76	16.6667	31.76	1.50355	31.76	0.00433				31.76	0.01481	31.76	0.03248	31.76	50				31.76	0.01766	31.76	0.05757	31.76	37.5
31.78	8.33333	31.78	1.7575	31.78	0.00435				31.78	0.01828	31.78	0.04154	31.78	50				31.78	0.01265	31.78	0.09317	31.78	29.1667
31.8	25	31.8	1.96852	31.8	0.00603				31.8	0.01805	31.8	0.05401	31.8	50				31.8	0.01109	31.8	0.13711	31.8	25
31.82	12.5	31.82	1.87206	31.82	0.01116				31.82	0.01399	31.82	0.05085	31.82	25				31.82	0.01187	31.82	0.09969	31.82	12.5
31.84	4.16667	31.84	1.55172	31.84	0.01821				31.84	0.02129	31.84	0.07148	31.84	50				31.84	0.0087	31.84	0.06677	31.84	25
31.86	25	31.86	1.26247	31.86	0.01958				31.86	0.03048	31.86	0.12327	31.86	33.3333				31.86	0.01032	31.86	0.09931	31.86	29.1667
31.88	16.6667	31.88	1.09936	31.88	0.03097				31.88	0.02161	31.88	0.18791	31.88	29.1667				31.88	0.01727	31.88	0.13641	31.88	25
31.9	16.6667	31.9	1.04428	31.9	0.07835				31.9	0.01086	31.9	0.1944	31.9	29.1667				31.9	0.01552	31.9	0.0931	31.9	58.3333
31.92	12.5	31.92	1.09078	31.92	0.12834				31.92	0.01046	31.92	0.11779	31.92	41.6667				31.92	0.00793	31.92	0.05533	31.92	33.3333
31.94	16.6667	31.94	1.24233	31.94	0.09031				31.94	0.0127	31.94	0.08936	31.94	41.6667				31.94	0.00591	31.94	0.06006	31.94	25
31.96	29.1667	31.96	1.50934	31.96	0.04794				31.96	0.00787	31.96	0.11153	31.96	58.3333				31.96	0.00832	31.96	0.09521	31.96	37.5
31.98	20.8333	31.98	1.89478	31.98	0.06188				31.98	0.00329	31.98	0.12996	31.98	33.3333				31.98	0.00764	31.98	0.11955	31.98	33.3333
32	25	32	2.35567	32	0.09699				32	0.00171	32	0.10606	32	33.3333				32	0.00504	32	0.08977	32	20.8333
32.02	20.8333	32.02	2.71777	32.02	0.07382				32.02	0.00131	32.02	0.0946	32.02	20.8333				32.02	0.00327	32.02	0.06629	32.02	33.3333
32.04	20.8333	32.04	2.76125	32.04	0.04342				32.04	0.00118	32.04	0.08383	32.04	41.6667				32.04	0.00194	32.04	0.09717	32.04	33.3333
32.06	20.8333	32.06	2.69142	32.06	0.0591				32.06	0.00119	32.06	0.0871	32.06	29.1667				32.06	0.00162	32.06	0.13294	32.06	25
32.08	12.5	32.08	2.81161	32.08	0.09141				32.08	0.00132	32.08	0.16219	32.08	29.1667				32.08	0.00204	32.08	0.10758	32.08	41.6667
32.1	20.8333	32.1	3.23077	32.1	0.06928				32.1	0.00172	32.1	0.23287	32.1	45.8333				32.1	0.00228	32.1	0.06595	32.1	25
32.12	25	32.12	4.07427	32.12	0.0435				32.12	0.00248	32.12	0.15796	32.12	33.3333				32.12	0.0025	32.12	0.06103	32.12	33.3333
32.14	45.8333	32.14	5.5884	32.14	0.06488				32.14	0.00371	32.14	0.07798	32.14	62.5				32.14	0.00335	32.14	0.08395	32.14	41.6667
32.16	33.3333	32.16	7.887	32.16	0.10027				32.16	0.00833	32.16	0.08098	32.16	54.1667				32.16	0.00424	32.16	0.132	32.16	37.5
32.18	33.3333	32.18	10.3636	32.18	0.07364				32.18	0.02328	32.18	0.11178	32.18	37.5				32.18	0.00854	32.18	0.20702	32.18	54.1667
32.2	20.8333	32.2	11.2948	32.2	0.03571				32.2	0.04031	32.2	0.07978	32.2	50				32.2	0.02203	32.2	0.18945	32.2	29.1667
32.22	33.3333	32.22	10.4045	32.22	0.02875				32.22	0.02961	32.22	0.03794	32.22	37.5				32.22	0.03576	32.22	0.11982	32.22	29.1667
32.24	37.5	32.24	9.39625	32.24	0.03699				32.24	0.01492	32.24	0.02643	32.24	16.6667				32.24	0.02697	32.24	0.09534	32.24	25
32.26	29.1667	32.26	8.5931	32.26	0.02903				32.26	0.01625	32.26	0.03836	32.26	41.6667				32.26	0.01331	32.26	0.12879	32.26	37.5
32.28	25	32.28	7.11357	32.28	0.01814				32.28	0.02347	32.28	0.06888	32.28	41.6667				32.28	0.01298	32.28	0.14376	32.28	25
32.3	20.8333	32.3	5.2425	32.3	0.0203				32.3	0.01792	32.3	0.10583	32.3	29.1667				32.3	0.01864	32.3	0.10155	32.3	16.6667
32.32	25	32.32	3.73477	32.32	0.02828				32.32	0.00934	32.32	0.09365	32.32	45.8333				32.32	0.01488	32.32	0.05939	32.32	25
32.34	4.16667	32.34	2.75293	32.34	0.02295				32.34	0.0064	32.34	0.06621	32.34	8.33333				32.34	0.00677	32.34	0.0443	32.34	50
32.36	25	32.36	2.1987	32.36	0.0216				32.36	0.00424	32.36	0.06009	32.36	20.8333				32.36	0.00345	32.36	0.05239	32.36	29.1667
32.38	16.6667	32.38	1.95456	32.38	0.04256				32.38	0.00254	32.38	0.0861	32.38	33.3333				32.38	0.00441	32.38	0.07853	32.38	37.5
32.4	25	32.4	1.9659	32.4	0.06593				32.4	0.00237	32.4	0.1116	32.4	37.5				32.4	0.00877	32.4	0.12836	32.4	33.3333
32.42	33.3333	32.42	2.23878	32.42	0.05171				32.42	0.00298	32.42	0.11421	32.42	8.33333				32.42	0.01104	32.42	0.1687	32.42	37.5
32.44	12.5	32.44	2.77791	32.44	0.02853				32.44	0.00434	32.44	0.10424	32.44	41.6667				32.44	0.00728	32.44	0.16676	32.44	33.3333
32.46	12.5	32.46	3.45319	32.46	0.02364				32.46	0.00834	32.46	0.06899	32.46	50				32.46	0.00715	32.46	0.17515	32.46	33.3333
32.48	20.8333	32.48	3.74457	32.48	0.0299				32.48	0.01019	32.48	0.05439	32.48	29.1667				32.48	0.01444	32.48	0.15303	32.48	50
32.5	16.6667	32.5	3.26562	32.5	0.02417				32.5	0.00645	32.5	0.06386	32.5	37.5				32.5	0.01913	32.5	0.12105	32.5	37.5
32.52	12.5	32.52	2.49428	32.52	0.01301				32.52	0.00558	32.52	0.0895	32.52	54.1667				32.52	0.01123	32.52	0.09871	32.52	33.3333
32.54	16.6667	32.54	1.88537	32.54	0.0059				32.54	0.00806	32.54	0.09707	32.54	41.6667				32.54	0.00541	32.54	0.09501	32.54	16.6667
32.56	12.5	32.56	1.52508	32.56	0.00335				32.56	0.00785	32.56	0.06048	32.56	54.1667				32.56	0.00607	32.56	0.08596	32.56	37.5
32.58	12.5	32.58	1.38035	32.58	0.00254				32.58	0.00441	32.58	0.03393	32.58	37.5				32.58	0.00786	32.58	0.09009	32.58	58.3333
32.6	12.5	32.6	1.41733	32.6	0.00226				32.6	0.0027	32.6	0.04105	32.6	45.8333				32.6	0.00507	32.6	0.11269	32.6	33.3333
32.62	16.6667	32.62	1.62087	32.62	0.00217				32.62	0.00278	32.62	0.05983	32.62	45.8333				32.62	0.00228	32.62	0.11892	32.62	33.3333
32.64	20.8333	32.64	1.95518	32.64	0.00219				32.64	0.00222	32.64	0.05594	32.64	25				32.64	0.00145	32.64	0.11197	32.64	45.8333
32.66	20.8333	32.66	2.23584	32.66	0.00233				32.66	0.00179	32.66	0.03852	32.66	25				32.66	0.0018	32.66	0.12631	32.66	8.33333
32.68	4.16667	32.68	2.21207	32.68	0.00269				32.68	0.00174	32.68	0.04439	32.68	33.3333				32.68	0.00324	32.68	0.16014	32.68	33.3333
32.7	4.16667	32.7	1.97182	32.7	0.00333				32.7	0.00115	32.7	0.07644	32.7	54.1667				32.7	0.00486	32.7	0.15067	32.7	20.8333
32.72	0	32.72	1.81648	32.72	0.00454				32.72	0.000754234	32.72	0.07959	32.72	41.6667				32.72	0.00674	32.72	0.11908	32.72	20.8333
32.74	8.33333	32.74	1.895	32.74	0.00814				32.74	0.000850925	32.74	0.04545	32.74	58.3333				32.74	0.01179	32.74	0.12935	32.74	58.3333
32.76	33.3333	32.76	2.27388	32.76	0.02173				32.76	0.00108	32.76	0.03115	32.76	37.5				32.76	0.01266	32.76	0.17428	32.76	16.6667
32.78	29.1667	32.78	3.03633	32.78	0.05148				32.78	0.00096639	32.78	0.0474	32.78	45.8333				32.78	0.00754	32.78	0.23585	32.78	4.16667
32.8	25	32.8	4.20852	32.8	0.06355				32.8	0.000929416	32.8	0.06607	32.8	25				32.8	0.00485	32.8	0.23716	32.8	29.1667
32.82	16.6667	32.82	5.48078	32.82	0.04026				32.82	0.00141	32.82	0.05987	32.82	45.8333				32.82	0.00621	32.82	0.15675	32.82	12.5
32.84	12.5	32.84	5.98457	32.84	0.03918				32.84	0.0036	32.84	0.05335	32.84	33.3333				32.84	0.00717	32.84	0.14406	32.84	25
32.86	12.5	32.86	5.55202	32.86	0.07494				32.86	0.0094	32.86	0.05282	32.86	37.5				32.86	0.00533	32.86	0.1952	32.86	33.3333
32.88	16.6667	32.88	5.05781	32.88	0.09914				32.88	0.01378	32.88	0.06137	32.88	62.5				32.88	0.00607	32.88	0.20923	32.88	25
32.9	12.5	32.9	4.69252	32.9	0.07411				32.9	0.0088	32.9	0.08451	32.9	45.8333				32.9	0.00737	32.9	0.13684	32.9	20.8333
32.92	20.8333	32.92	4.06149	32.92	0.04229				32.92	0.0045	32.92	0.14857	32.92	37.5				32.92	0.0047	32.92	0.07549	32.92	20.8333
32.94	37.5	32.94	3.26487	32.94	0.04068				32.94	0.0054	32.94	0.22935	32.94	16.6667				32.94	0.00273	32.94	0.06706	32.94	33.3333
32.96	12.5	32.96	2.53598	32.96	0.04727				32.96	0.00827	32.96	0.1827	32.96	45.8333				32.96	0.00347	32.96	0.06256	32.96	20.8333
32.98	12.5	32.98	1.94816	32.98	0.04289				32.98	0.00822	32.98	0.09373	32.98	45.8333				32.98	0.00586	32.98	0.0472	32.98	33.3333
33	33.3333	33	1.55653	33	0.04408				33	0.0094	33	0.07901	33	25				33	0.00874	33	0.02833	33	58.3333
33.02	25	33.02	1.34742	33.02	0.06173				33.02	0.00949	33.02	0.11325	33.02	41.6667				33.02	0.01235	33.02	0.02113	33.02	41.6667
33.04	12.5	33.04	1.28358	33.04	0.05647				33.04	0.00532	33.04	0.10541	33.04	25				33.04	0.0103	33.04	0.02383	33.04	29.1667
33.06	8.33333	33.06	1.33793	33.06	0.03232				33.06	0.00329	33.06	0.06384	33.06	62.5				33.06	0.00529	33.06	0.02731	33.06	29.1667
33.08	16.6667	33.08	1.47936	33.08	0.02174				33.08	0.00453	33.08	0.07532	33.08	33.3333				33.08	0.00423	33.08	0.01973	33.08	25
33.1	4.16667	33.1	1.66478	33.1	0.02859				33.1	0.00622	33.1	0.14636	33.1	45.8333				33.1	0.00624	33.1	0.01403	33.1	33.3333
33.12	12.5	33.12	1.91861	33.12	0.02949				33.12	0.00621	33.12	0.16398	33.12	50				33.12	0.00626	33.12	0.01464	33.12	41.6667
33.14	20.8333	33.14	2.24905	33.14	0.01783				33.14	0.00683	33.14	0.09311	33.14	29.1667				33.14	0.00371	33.14	0.01797	33.14	12.5
33.16	12.5	33.16	2.45332	33.16	0.00839				33.16	0.0054	33.16	0.06001	33.16	54.1667				33.16	0.00272	33.16	0.017	33.16	45.8333
33.18	8.33333	33.18	2.36568	33.18	0.00481				33.18	0.00365	33.18	0.09028	33.18	37.5				33.18	0.00504	33.18	0.02031	33.18	12.5
33.2	29.1667	33.2	2.2303	33.2	0.00432				33.2	0.0041	33.2	0.13552	33.2	45.8333				33.2	0.01153	33.2	0.0406	33.2	33.3333
33.22	25	33.22	2.32059	33.22	0.00662				33.22	0.00694	33.22	0.14153	33.22	41.6667				33.22	0.01508	33.22	0.07129	33.22	33.3333
33.24	29.1667	33.24	2.78465	33.24	0.01399				33.24	0.01417	33.24	0.14642	33.24	54.1667				33.24	0.00999	33.24	0.0889	33.24	41.6667
33.26	12.5	33.26	3.77231	33.26	0.02077				33.26	0.03312	33.26	0.10764	33.26	45.8333				33.26	0.00977	33.26	0.10913	33.26	25
33.28	16.6667	33.28	5.41573	33.28	0.01486				33.28	0.05034	33.28	0.06616	33.28	33.3333				33.28	0.01955	33.28	0.09673	33.28	25
33.3	12.5	33.3	7.56727	33.3	0.00925				33.3	0.03675	33.3	0.0754	33.3	20.8333				33.3	0.02544	33.3	0.07056	33.3	41.6667
33.32	8.33333	33.32	9.11491	33.32	0.01332				33.32	0.02986	33.32	0.13222	33.32	12.5				33.32	0.0149	33.32	0.06296	33.32	20.8333
33.34	16.6667	33.34	8.63007	33.34	0.0265				33.34	0.04275	33.34	0.17524	33.34	37.5				33.34	0.00701	33.34	0.07971	33.34	54.1667
33.36	8.33333	33.36	6.83993	33.36	0.0332				33.36	0.04494	33.36	0.11702	33.36	79.1667				33.36	0.00769	33.36	0.12332	33.36	41.6667
33.38	16.6667	33.38	4.9809	33.38	0.02578				33.38	0.02844	33.38	0.05301	33.38	33.3333				33.38	0.01016	33.38	0.1894	33.38	20.8333
33.4	4.16667	33.4	3.48152	33.4	0.02698				33.4	0.01609	33.4	0.04421	33.4	41.6667				33.4	0.00657	33.4	0.18913	33.4	25
33.42	25	33.42	2.46425	33.42	0.03227				33.42	0.01633	33.42	0.06622	33.42	41.6667				33.42	0.00265	33.42	0.11841	33.42	29.1667
33.44	0	33.44	1.84183	33.44	0.0313				33.44	0.01372	33.44	0.06053	33.44	25				33.44	0.00118	33.44	0.0825	33.44	12.5
33.46	16.6667	33.46	1.47542	33.46	0.03869				33.46	0.00649	33.46	0.03186	33.46	20.8333				33.46	0.000777706	33.46	0.11527	33.46	29.1667
33.48	16.6667	33.48	1.26248	33.48	0.06319				33.48	0.00271	33.48	0.02209	33.48	41.6667				33.48	0.000614737	33.48	0.15029	33.48	25
33.5	16.6667	33.5	1.14224	33.5	0.06931				33.5	0.00155	33.5	0.0298	33.5	50				33.5	0.000525838	33.5	0.10854	33.5	25
33.52	25	33.52	1.08766	33.52	0.04508				33.52	0.00112	33.52	0.03522	33.52	20.8333				33.52	0.000479676	33.52	0.05903	33.52	37.5
33.54	8.33333	33.54	1.08468	33.54	0.02627				33.54	0.0008782	33.54	0.03198	33.54	37.5				33.54	0.000472327	33.54	0.04534	33.54	29.1667
33.56	12.5	33.56	1.13179	33.56	0.02922				33.56	0.000719023	33.56	0.02517	33.56	20.8333				33.56	0.000500029	33.56	0.06937	33.56	25
33.58	33.3333	33.58	1.23823	33.58	0.03456				33.58	0.000611307	33.58	0.02775	33.58	50				33.58	0.000570492	33.58	0.1059	33.58	45.8333
33.6	29.1667	33.6	1.42854	33.6	0.02822				33.6	0.000547359	33.6	0.03888	33.6	50				33.6	0.000713479	33.6	0.09609	33.6	25
33.62	12.5	33.62	1.75803	33.62	0.02591				33.62	0.000560235	33.62	0.03863	33.62	37.5				33.62	0.00106	33.62	0.06831	33.62	20.8333
33.64	25	33.64	2.32019	33.64	0.03182				33.64	0.00083006	33.64	0.03166	33.64	50				33.64	0.0024	33.64	0.08454	33.64	33.3333
33.66	8.33333	33.66	3.26755	33.66	0.02564				33.66	0.00154	33.66	0.04366	33.66	37.5				33.66	0.00699	33.66	0.10867	33.66	25
33.68	12.5	33.68	4.74789	33.68	0.01923				33.68	0.00189	33.68	0.11031	33.68	4.16667				33.68	0.01426	33.68	0.09353	33.68	41.6667
33.7	20.8333	33.7	6.72306	33.7	0.03066				33.7	0.00118	33.7	0.21818	33.7	54.1667				33.7	0.01307	33.7	0.06439	33.7	29.1667
33.72	20.8333	33.72	8.50149	33.72	0.05065				33.72	0.000715921	33.72	0.21136	33.72	16.6667				33.72	0.00629	33.72	0.06424	33.72	20.8333
33.74	20.8333	33.74	8.86474	33.74	0.05102				33.74	0.000843027	33.74	0.12506	33.74	16.6667				33.74	0.00437	33.74	0.07255	33.74	29.1667
33.76	12.5	33.76	7.46585	33.76	0.03798				33.76	0.0011	33.76	0.08454	33.76	25				33.76	0.00726	33.76	0.08027	33.76	12.5
33.78	20.8333	33.78	5.61515	33.78	0.0426				33.78	0.000827878	33.78	0.109	33.78	37.5				33.78	0.00917	33.78	0.09496	33.78	29.1667
33.8	12.5	33.8	4.35377	33.8	0.05338				33.8	0.000482448	33.8	0.12406	33.8	4.16667				33.8	0.00683	33.8	0.08564	33.8	20.8333
33.82	16.6667	33.82	3.87931	33.82	0.04355				33.82	0.000351651	33.82	0.08199	33.82	25				33.82	0.00377	33.82	0.06908	33.82	12.5
33.84	16.6667	33.84	4.07904	33.84	0.02675				33.84	0.000316203	33.84	0.04837	33.84	37.5				33.84	0.00179	33.84	0.05922	33.84	25
33.86	25	33.86	4.63258	33.86	0.01981				33.86	0.000331262	33.86	0.05044	33.86	37.5				33.86	0.00136	33.86	0.06823	33.86	25
33.88	4.16667	33.88	4.82906	33.88	0.02145				33.88	0.000426823	33.88	0.10661	33.88	41.6667				33.88	0.00182	33.88	0.06865	33.88	29.1667
33.9	20.8333	33.9	4.31334	33.9	0.01683				33.9	0.0007594	33.9	0.17235	33.9	16.6667				33.9	0.00185	33.9	0.05658	33.9	20.8333
33.92	8.33333	33.92	3.65931	33.92	0.00975				33.92	0.00147	33.92	0.12669	33.92	29.1667				33.92	0.0012	33.92	0.0453	33.92	37.5
33.94	16.6667	33.94	3.21775	33.94	0.00601				33.94	0.00182	33.94	0.06313	33.94	33.3333				33.94	0.00089537	33.94	0.03177	33.94	45.8333
33.96	16.6667	33.96	2.89649	33.96	0.00605				33.96	0.00133	33.96	0.06375	33.96	50				33.96	0.0012	33.96	0.02446	33.96	12.5
33.98	29.1667	33.98	2.61883	33.98	0.01186				33.98	0.00127	33.98	0.11475	33.98	50				33.98	0.00252	33.98	0.02135	33.98	16.6667
34	16.6667	34	2.31747	34	0.02967				34	0.00179	34	0.13413	34	41.6667				34	0.00459	34	0.02335	34	25
34.02	25	34.02	2.0185	34.02	0.04758				34.02	0.00199	34.02	0.09643	34.02	29.1667				34.02	0.00462	34.02	0.02867	34.02	29.1667
34.04	12.5	34.04	1.86217	34.04	0.03374				34.04	0.00166	34.04	0.06319	34.04	50				34.04	0.00287	34.04	0.0363	34.04	33.3333
34.06	25	34.06	1.9271	34.06	0.01631				34.06	0.00162	34.06	0.0439	34.06	33.3333				34.06	0.00252	34.06	0.03491	34.06	41.6667
34.08	8.33333	34.08	2.27005	34.08	0.01578				34.08	0.00233	34.08	0.05143	34.08	50				34.08	0.00436	34.08	0.02846	34.08	37.5
34.1	20.8333	34.1	2.98183	34.1	0.02554				34.1	0.00427	34.1	0.08396	34.1	41.6667				34.1	0.00872	34.1	0.03966	34.1	37.5
34.12	20.8333	34.12	4.10927	34.12	0.02573				34.12	0.0076	34.12	0.13526	34.12	25				34.12	0.01427	34.12	0.07068	34.12	58.3333
34.14	29.1667	34.14	5.4673	34.14	0.0226				34.14	0.00955	34.14	0.12632	34.14	75				34.14	0.01344	34.14	0.07712	34.14	45.8333
34.16	16.6667	34.16	6.49494	34.16	0.03489				34.16	0.01459	34.16	0.06421	34.16	50				34.16	0.00975	34.16	0.06762	34.16	50
34.18	8.33333	34.18	6.89512	34.18	0.04235				34.18	0.03247	34.18	0.04042	34.18	25				34.18	0.01547	34.18	0.078	34.18	41.6667
34.2	16.6667	34.2	6.35824	34.2	0.02846				34.2	0.04647	34.2	0.06163	34.2	20.8333				34.2	0.02822	34.2	0.09616	34.2	33.3333
34.22	16.6667	34.22	4.90111	34.22	0.02784				34.22	0.03353	34.22	0.09188	34.22	37.5				34.22	0.02647	34.22	0.11931	34.22	29.1667
34.24	8.33333	34.24	3.41	34.24	0.04721				34.24	0.0265	34.24	0.09827	34.24	33.3333				34.24	0.01631	34.24	0.14762	34.24	33.3333
34.26	33.3333	34.26	2.33899	34.26	0.05199				34.26	0.03383	34.26	0.10141	34.26	41.6667				34.26	0.01638	34.26	0.14341	34.26	33.3333
34.28	25	34.28	1.66884	34.28	0.03367				34.28	0.03496	34.28	0.0753	34.28	41.6667				34.28	0.01982	34.28	0.10022	34.28	50
34.3	29.1667	34.3	1.26505	34.3	0.02863				34.3	0.02354	34.3	0.05158	34.3	41.6667				34.3	0.0164	34.3	0.06556	34.3	33.3333
34.32	8.33333	34.32	1.01817	34.32	0.04248				34.32	0.01362	34.32	0.04428	34.32	25				34.32	0.00926	34.32	0.06734	34.32	29.1667
34.34	8.33333	34.34	0.86965	34.34	0.0418				34.34	0.01292	34.34	0.05345	34.34	8.33333				34.34	0.00763	34.34	0.07295	34.34	37.5
34.36	25	34.36	0.7759	34.36	0.02767				34.36	0.01062	34.36	0.05449	34.36	62.5				34.36	0.01	34.36	0.05902	34.36	29.1667
34.38	25	34.38	0.71846	34.38	0.03165				34.38	0.0059	34.38	0.05745	34.38	25				34.38	0.01082	34.38	0.03858	34.38	29.1667
34.4	8.33333	34.4	0.69491	34.4	0.04659				34.4	0.00454	34.4	0.08578	34.4	54.1667				34.4	0.00817	34.4	0.0301	34.4	25
34.42	12.5	34.42	0.70289	34.42	0.04266				34.42	0.00852	34.42	0.11722	34.42	50				34.42	0.00675	34.42	0.03246	34.42	45.8333
34.44	20.8333	34.44	0.75137	34.44	0.02426				34.44	0.01919	34.44	0.08464	34.44	25				34.44	0.01219	34.44	0.02954	34.44	16.6667
34.46	29.1667	34.46	0.85923	34.46	0.01572				34.46	0.02488	34.46	0.05072	34.46	20.8333				34.46	0.01986	34.46	0.02619	34.46	29.1667
34.48	20.8333	34.48	1.06387	34.48	0.01891				34.48	0.0157	34.48	0.05891	34.48	16.6667				34.48	0.01549	34.48	0.03231	34.48	29.1667
34.5	16.6667	34.5	1.41329	34.5	0.0188				34.5	0.01085	34.5	0.08055	34.5	33.3333				34.5	0.00747	34.5	0.04726	34.5	58.3333
34.52	12.5	34.52	1.93486	34.52	0.01246				34.52	0.01379	34.52	0.07281	34.52	54.1667				34.52	0.00574	34.52	0.07711	34.52	33.3333
34.54	16.6667	34.54	2.5159	34.54	0.00657				34.54	0.01617	34.54	0.04035	34.54	37.5				34.54	0.00852	34.54	0.12976	34.54	25
34.56	20.8333	34.56	2.75074	34.56	0.0047				34.56	0.0115	34.56	0.02768	34.56	20.8333				34.56	0.00824	34.56	0.13701	34.56	33.3333
34.58	16.6667	34.58	2.43836	34.58	0.00708				34.58	0.00617	34.58	0.0288	34.58	58.3333				34.58	0.00418	34.58	0.09701	34.58	37.5
34.6	8.33333	34.6	2.00654	34.6	0.01677				34.6	0.005	34.6	0.02578	34.6	45.8333				34.6	0.00187	34.6	0.08109	34.6	37.5
34.62	8.33333	34.62	1.79254	34.62	0.02956				34.62	0.00463	34.62	0.02453	34.62	25				34.62	0.00117	34.62	0.10506	34.62	29.1667
34.64	16.6667	34.64	1.8809	34.64	0.02409				34.64	0.0042	34.64	0.03719	34.64	20.8333				34.64	0.000988127	34.64	0.13118	34.64	12.5
34.66	12.5	34.66	2.23564	34.66	0.01196				34.66	0.00315	34.66	0.06855	34.66	33.3333				34.66	0.000990938	34.66	0.10763	34.66	29.1667
34.68	37.5	34.68	2.63738	34.68	0.01036				34.68	0.00194	34.68	0.09045	34.68	41.6667				34.68	0.00113	34.68	0.08121	34.68	45.8333
34.7	12.5	34.7	2.64563	34.7	0.01859				34.7	0.00168	34.7	0.06066	34.7	33.3333				34.7	0.00151	34.7	0.08024	34.7	41.6667
34.72	8.33333	34.72	2.23491	34.72	0.02293				34.72	0.00232	34.72	0.03454	34.72	16.6667				34.72	0.00294	34.72	0.11314	34.72	8.33333
34.74	25	34.74	1.83825	34.74	0.0139				34.74	0.00337	34.74	0.03766	34.74	25				34.74	0.00806	34.74	0.15222	34.74	33.3333
34.76	16.6667	34.76	1.66058	34.76	0.00678				34.76	0.00483	34.76	0.05729	34.76	41.6667				34.76	0.01769	34.76	0.13038	34.76	29.1667
34.78	37.5	34.78	1.67473	34.78	0.00595				34.78	0.00606	34.78	0.05485	34.78	25				34.78	0.02048	34.78	0.09168	34.78	33.3333
34.8	25	34.8	1.67004	34.8	0.0095				34.8	0.00671	34.8	0.03109	34.8	29.1667				34.8	0.01266	34.8	0.08409	34.8	16.6667
34.82	8.33333	34.82	1.46617	34.82	0.01728				34.82	0.01164	34.82	0.01952	34.82	37.5				34.82	0.00944	34.82	0.09468	34.82	20.8333
34.84	8.33333	34.84	1.16785	34.84	0.02867				34.84	0.018	34.84	0.02387	34.84	41.6667				34.84	0.01369	34.84	0.08315	34.84	37.5
34.86	25	34.86	0.93055	34.86	0.02908				34.86	0.01839	34.86	0.05117	34.86	16.6667				34.86	0.01549	34.86	0.05571	34.86	20.8333
34.88	0	34.88	0.78855	34.88	0.02422				34.88	0.02475	34.88	0.1233	34.88	41.6667				34.88	0.01022	34.88	0.04429	34.88	29.1667
34.9	29.1667	34.9	0.72262	34.9	0.03632				34.9	0.03516	34.9	0.19939	34.9	29.1667				34.9	0.00515	34.9	0.06028	34.9	33.3333
34.92	20.8333	34.92	0.71684	34.92	0.05631				34.92	0.02824	34.92	0.14538	34.92	29.1667				34.92	0.00416	34.92	0.0866	34.92	50
34.94	0	34.94	0.7645	34.94	0.05096				34.94	0.01616	34.94	0.06819	34.94	37.5				34.94	0.00381	34.94	0.07676	34.94	45.8333
34.96	25	34.96	0.86613	34.96	0.02989				34.96	0.01165	34.96	0.06181	34.96	25				34.96	0.00216	34.96	0.04091	34.96	16.6667
34.98	25	34.98	1.02923	34.98	0.02008				34.98	0.01564	34.98	0.10818	34.98	37.5				34.98	0.0011	34.98	0.03028	34.98	33.3333
35	16.6667	35	1.25051	35	0.02521				35	0.01508	35	0.11976	35	54.1667				35	0.000765262	35	0.049	35	37.5
35.02	25	35.02	1.5476	35.02	0.02744				35.02	0.00753	35.02	0.07332	35.02	29.1667				35.02	0.000691216	35.02	0.06392	35.02	20.8333
35.04	25	35.04	2.0168	35.04	0.02596				35.04	0.00307	35.04	0.0598	35.04	58.3333				35.04	0.000705335	35.04	0.04256	35.04	25
35.06	12.5	35.06	2.73256	35.06	0.0308				35.06	0.00176	35.06	0.07907	35.06	29.1667				35.06	0.000805064	35.06	0.02385	35.06	12.5
35.08	20.8333	35.08	3.53121	35.08	0.02774				35.08	0.00142	35.08	0.08323	35.08	58.3333				35.08	0.0011	35.08	0.0276	35.08	41.6667
35.1	20.8333	35.1	3.92231	35.1	0.0175				35.1	0.00134	35.1	0.06718	35.1	16.6667				35.1	0.00226	35.1	0.05638	35.1	25
35.12	33.3333	35.12	3.75085	35.12	0.01988				35.12	0.00142	35.12	0.04925	35.12	20.8333				35.12	0.00589	35.12	0.09116	35.12	33.3333
35.14	16.6667	35.14	3.27095	35.14	0.03279				35.14	0.00166	35.14	0.06129	35.14	50				35.14	0.01092	35.14	0.08021	35.14	37.5
35.16	16.6667	35.16	2.65818	35.16	0.03629				35.16	0.00236	35.16	0.08182	35.16	50				35.16	0.00971	35.16	0.04929	35.16	33.3333
35.18	16.6667	35.18	2.18779	35.18	0.02292				35.18	0.00499	35.18	0.08585	35.18	20.8333				35.18	0.00641	35.18	0.04978	35.18	25
35.2	12.5	35.2	2.00514	35.2	0.01237				35.2	0.01203	35.2	0.06871	35.2	37.5				35.2	0.00889	35.2	0.08492	35.2	25
35.22	25	35.22	2.14953	35.22	0.0124				35.22	0.01933	35.22	0.06551	35.22	33.3333				35.22	0.01473	35.22	0.10211	35.22	20.8333
35.24	4.16667	35.24	2.63712	35.24	0.01389				35.24	0.01854	35.24	0.10541	35.24	29.1667				35.24	0.01511	35.24	0.08549	35.24	25
35.26	20.8333	35.26	3.46535	35.26	0.01071				35.26	0.02432	35.26	0.12745	35.26	8.33333				35.26	0.01311	35.26	0.10259	35.26	29.1667
35.28	8.33333	35.28	4.41048	35.28	0.00577				35.28	0.03544	35.28	0.10031	35.28	33.3333				35.28	0.01136	35.28	0.1741	35.28	25
35.3	12.5	35.3	4.93329	35.3	0.00321				35.3	0.0294	35.3	0.06224	35.3	29.1667				35.3	0.00912	35.3	0.25429	35.3	45.8333
35.32	12.5	35.32	5.03439	35.32	0.00252				35.32	0.01777	35.32	0.0544	35.32	33.3333				35.32	0.00798	35.32	0.21598	35.32	29.1667
35.34	12.5	35.34	5.16557	35.34	0.00248				35.34	0.01261	35.34	0.07024	35.34	29.1667				35.34	0.00681	35.34	0.14084	35.34	54.1667
35.36	37.5	35.36	5.05817	35.36	0.00277				35.36	0.01655	35.36	0.06635	35.36	37.5				35.36	0.00612	35.36	0.11445	35.36	29.1667
35.38	4.16667	35.38	4.36306	35.38	0.00381				35.38	0.01794	35.38	0.0595	35.38	25				35.38	0.00399	35.38	0.14689	35.38	37.5
35.4	12.5	35.4	3.51836	35.4	0.00759				35.4	0.01254	35.4	0.0846	35.4	12.5				35.4	0.00219	35.4	0.17347	35.4	33.3333
35.42	41.6667	35.42	2.88341	35.42	0.01605				35.42	0.00757	35.42	0.15954	35.42	33.3333				35.42	0.00171	35.42	0.12424	35.42	37.5
35.44	8.33333	35.44	2.5836	35.44	0.02102				35.44	0.0051	35.44	0.2165	35.44	29.1667				35.44	0.00134	35.44	0.07609	35.44	50
35.46	12.5	35.46	2.68848	35.46	0.0157				35.46	0.00581	35.46	0.15201	35.46	29.1667				35.46	0.000955125	35.46	0.0798	35.46	41.6667
35.48	4.16667	35.48	3.25466	35.48	0.01643				35.48	0.00642	35.48	0.09046	35.48	41.6667				35.48	0.000838885	35.48	0.14097	35.48	33.3333
35.5	16.6667	35.5	4.38546	35.5	0.03028				35.5	0.0054	35.5	0.09968	35.5	54.1667				35.5	0.000925854	35.5	0.18271	35.5	41.6667
35.52	12.5	35.52	6.05795	35.52	0.04593				35.52	0.00403	35.52	0.16664	35.52	33.3333				35.52	0.0012	35.52	0.15879	35.52	20.8333
35.54	12.5	35.54	7.71716	35.54	0.05163				35.54	0.00469	35.54	0.19095	35.54	37.5				35.54	0.00216	35.54	0.1493	35.54	50
35.56	20.8333	35.56	8.02607	35.56	0.0698				35.56	0.00939	35.56	0.14417	35.56	20.8333				35.56	0.00584	35.56	0.17051	35.56	29.1667
35.58	16.6667	35.58	6.58568	35.58	0.09215				35.58	0.01949	35.58	0.08618	35.58	45.8333				35.58	0.01397	35.58	0.16447	35.58	25
35.6	20.8333	35.6	4.76466	35.6	0.06987				35.6	0.02603	35.6	0.05362	35.6	37.5				35.6	0.01781	35.6	0.12167	35.6	41.6667
35.62	12.5	35.62	3.4268	35.62	0.04902				35.62	0.0163	35.62	0.05529	35.62	37.5				35.62	0.01038	35.62	0.09836	35.62	29.1667
35.64	12.5	35.64	2.66313	35.64	0.05678				35.64	0.00786	35.64	0.05671	35.64	41.6667				35.64	0.00513	35.64	0.12194	35.64	25
35.66	25	35.66	2.37816	35.66	0.07405				35.66	0.00841	35.66	0.04734	35.66	16.6667				35.66	0.00619	35.66	0.19562	35.66	25
35.68	20.8333	35.68	2.49375	35.68	0.06249				35.68	0.01509	35.68	0.02752	35.68	37.5				35.68	0.01076	35.68	0.24278	35.68	25
35.7	25	35.7	3.01548	35.7	0.04675				35.7	0.01927	35.7	0.01531	35.7	20.8333				35.7	0.012	35.7	0.18261	35.7	16.6667
35.72	4.16667	35.72	3.92246	35.72	0.05391				35.72	0.0186	35.72	0.01228	35.72	29.1667				35.72	0.00994	35.72	0.11707	35.72	29.1667
35.74	16.6667	35.74	4.9222	35.74	0.05053				35.74	0.01272	35.74	0.01392	35.74	50				35.74	0.00676	35.74	0.09807	35.74	37.5
35.76	8.33333	35.76	5.27407	35.76	0.03063				35.76	0.00884	35.76	0.0236	35.76	41.6667				35.76	0.00665	35.76	0.13362	35.76	29.1667
35.78	8.33333	35.78	4.80064	35.78	0.01944				35.78	0.01054	35.78	0.06184	35.78	20.8333				35.78	0.0092	35.78	0.14382	35.78	25
35.8	8.33333	35.8	4.00382	35.8	0.02557				35.8	0.01151	35.8	0.14054	35.8	33.3333				35.8	0.01009	35.8	0.10658	35.8	29.1667
35.82	12.5	35.82	3.20974	35.82	0.03217				35.82	0.00947	35.82	0.16599	35.82	16.6667				35.82	0.01073	35.82	0.08167	35.82	37.5
35.84	4.16667	35.84	2.70446	35.84	0.02064				35.84	0.00578	35.84	0.09274	35.84	29.1667				35.84	0.00998	35.84	0.06088	35.84	45.8333
35.86	4.16667	35.86	2.52488	35.86	0.00962				35.86	0.00474	35.86	0.04908	35.86	25				35.86	0.01032	35.86	0.04584	35.86	20.8333
35.88	12.5	35.88	2.41316	35.88	0.0068				35.88	0.00491	35.88	0.06743	35.88	20.8333				35.88	0.01434	35.88	0.04144	35.88	66.6667
35.9	16.6667	35.9	2.06965	35.9	0.00825				35.9	0.00356	35.9	0.11838	35.9	29.1667				35.9	0.01467	35.9	0.04759	35.9	20.8333
35.92	20.8333	35.92	1.60453	35.92	0.00872				35.92	0.00303	35.92	0.12771	35.92	25				35.92	0.00996	35.92	0.06014	35.92	37.5
35.94	16.6667	35.94	1.22496	35.94	0.00732				35.94	0.00531	35.94	0.10297	35.94	37.5				35.94	0.00686	35.94	0.05945	35.94	25
35.96	25	35.96	0.97303	35.96	0.00893				35.96	0.01023	35.96	0.06918	35.96	16.6667				35.96	0.00759	35.96	0.03864	35.96	25
35.98	25	35.98	0.82484	35.98	0.01971				35.98	0.01237	35.98	0.05769	35.98	12.5				35.98	0.00879	35.98	0.02553	35.98	41.6667
36	16.6667	36	0.74442	36	0.04548				36	0.01421	36	0.06894	36	41.6667				36	0.00621	36	0.02638	36	25
36.02	25	36.02	0.71034	36.02	0.06739				36.02	0.02313	36.02	0.07783	36.02	25				36.02	0.00331	36.02	0.03944	36.02	25
36.04	8.33333	36.04	0.71748	36.04	0.06083				36.04	0.02499	36.04	0.06729	36.04	25				36.04	0.00318	36.04	0.04971	36.04	25
36.06	8.33333	36.06	0.76749	36.06	0.0433				36.06	0.01613	36.06	0.04318	36.06	41.6667				36.06	0.00487	36.06	0.04003	36.06	50
36.08	20.8333	36.08	0.8789	36.08	0.0463				36.08	0.0096	36.08	0.03507	36.08	33.3333				36.08	0.0052	36.08	0.02629	36.08	37.5
36.1	12.5	36.1	1.09	36.1	0.0544				36.1	0.00971	36.1	0.0349	36.1	16.6667				36.1	0.00311	36.1	0.02473	36.1	25
36.12	25	36.12	1.45825	36.12	0.05191				36.12	0.01311	36.12	0.03108	36.12	41.6667				36.12	0.00165	36.12	0.03788	36.12	33.3333
36.14	12.5	36.14	2.04074	36.14	0.04854				36.14	0.00985	36.14	0.02851	36.14	25				36.14	0.00166	36.14	0.05441	36.14	29.1667
36.16	8.33333	36.16	2.78636	36.16	0.04537				36.16	0.00459	36.16	0.04293	36.16	33.3333				36.16	0.00248	36.16	0.05317	36.16	29.1667
36.18	25	36.18	3.31712	36.18	0.033				36.18	0.0027	36.18	0.07256	36.18	20.8333				36.18	0.00256	36.18	0.0565	36.18	20.8333
36.2	12.5	36.2	3.13171	36.2	0.01844				36.2	0.00312	36.2	0.06697	36.2	50				36.2	0.00206	36.2	0.09812	36.2	20.8333
36.22	0	36.22	2.51172	36.22	0.01285				36.22	0.00354	36.22	0.03852	36.22	25				36.22	0.00308	36.22	0.19597	36.22	50
36.24	12.5	36.24	2.00916	36.24	0.01578				36.24	0.00272	36.24	0.03344	36.24	45.8333				36.24	0.00698	36.24	0.24445	36.24	50
36.26	25	36.26	1.80946	36.26	0.01497				36.26	0.00235	36.26	0.05965	36.26	33.3333				36.26	0.01079	36.26	0.17747	36.26	62.5
36.28	20.8333	36.28	1.92838	36.28	0.00883				36.28	0.00345	36.28	0.08856	36.28	54.1667				36.28	0.00846	36.28	0.117	36.28	33.3333
36.3	20.8333	36.3	2.31605	36.3	0.00591				36.3	0.00811	36.3	0.07704	36.3	54.1667				36.3	0.0074	36.3	0.11125	36.3	29.1667
36.32	8.33333	36.32	2.79901	36.32	0.00805				36.32	0.01967	36.32	0.0603	36.32	45.8333				36.32	0.01255	36.32	0.14279	36.32	41.6667
36.34	25	36.34	3.05579	36.34	0.01963				36.34	0.03096	36.34	0.06152	36.34	70.8333				36.34	0.01681	36.34	0.13456	36.34	29.1667
36.36	12.5	36.36	2.93914	36.36	0.04184				36.36	0.02301	36.36	0.08655	36.36	50				36.36	0.01363	36.36	0.10653	36.36	33.3333
36.38	29.1667	36.38	2.58277	36.38	0.04598				36.38	0.01284	36.38	0.15675	36.38	25				36.38	0.00954	36.38	0.12583	36.38	41.6667
36.4	16.6667	36.4	2.08278	36.4	0.02638				36.4	0.01251	36.4	0.22236	36.4	41.6667				36.4	0.00792	36.4	0.20605	36.4	12.5
36.42	12.5	36.42	1.646	36.42	0.0194				36.42	0.01745	36.42	0.16364	36.42	37.5				36.42	0.0097	36.42	0.25298	36.42	29.1667
36.44	16.6667	36.44	1.41251	36.44	0.02835				36.44	0.02126	36.44	0.09051	36.44	33.3333				36.44	0.01158	36.44	0.19713	36.44	16.6667
36.46	16.6667	36.46	1.40786	36.46	0.03448				36.46	0.01806	36.46	0.08112	36.46	25				36.46	0.01079	36.46	0.14021	36.46	20.8333
36.48	37.5	36.48	1.62574	36.48	0.02466				36.48	0.012	36.48	0.13234	36.48	25				36.48	0.00681	36.48	0.12985	36.48	41.6667
36.5	12.5	36.5	2.03207	36.5	0.01248				36.5	0.00712	36.5	0.21178	36.5	33.3333				36.5	0.00344	36.5	0.17859	36.5	33.3333
36.52	8.33333	36.52	2.41831	36.52	0.00968				36.52	0.00486	36.52	0.28428	36.52	50				36.52	0.00279	36.52	0.18276	36.52	25
36.54	33.3333	36.54	2.37253	36.54	0.01087				36.54	0.00499	36.54	0.30693	36.54	33.3333				36.54	0.0039	36.54	0.1307	36.54	25
36.56	12.5	36.56	1.903	36.56	0.01175				36.56	0.00539	36.56	0.27651	36.56	33.3333				36.56	0.00375	36.56	0.09026	36.56	45.8333
36.58	37.5	36.58	1.40381	36.58	0.01531				36.58	0.0035	36.58	0.23146	36.58	29.1667				36.58	0.00244	36.58	0.0896	36.58	41.6667
36.6	33.3333	36.6	1.05054	36.6	0.01352				36.6	0.00187	36.6	0.20298	36.6	25				36.6	0.00262	36.6	0.12264	36.6	12.5
36.62	37.5	36.62	0.83871	36.62	0.00763				36.62	0.00127	36.62	0.19334	36.62	29.1667				36.62	0.0039	36.62	0.11186	36.62	20.8333
36.64	12.5	36.64	0.72496	36.64	0.00668				36.64	0.000909552	36.64	0.18183	36.64	33.3333				36.64	0.00329	36.64	0.08972	36.64	8.33333
36.66	25	36.66	0.67295	36.66	0.01225				36.66	0.000693342	36.66	0.14929	36.66	45.8333				36.66	0.00171	36.66	0.10563	36.66	25
36.68	12.5	36.68	0.66068	36.68	0.01766				36.68	0.0006302	36.68	0.11047	36.68	50				36.68	0.0012	36.68	0.11877	36.68	45.8333
36.7	16.6667	36.7	0.68188	36.7	0.01233				36.7	0.000664967	36.7	0.07256	36.7	16.6667				36.7	0.00174	36.7	0.10328	36.7	33.3333
36.72	33.3333	36.72	0.72775	36.72	0.006				36.72	0.000864637	36.72	0.05787	36.72	37.5				36.72	0.00236	36.72	0.07597	36.72	41.6667
36.74	20.8333	36.74	0.80564	36.74	0.00473				36.74	0.00148	36.74	0.06313	36.74	33.3333				36.74	0.00198	36.74	0.08469	36.74	12.5
36.76	16.6667	36.76	0.92615	36.76	0.00714				36.76	0.00247	36.76	0.05836	36.76	37.5				36.76	0.00208	36.76	0.14839	36.76	29.1667
36.78	12.5	36.78	1.10879	36.78	0.00973				36.78	0.00315	36.78	0.04404	36.78	29.1667				36.78	0.00454	36.78	0.20735	36.78	12.5
36.8	12.5	36.8	1.40419	36.8	0.00951				36.8	0.0053	36.8	0.0321	36.8	25				36.8	0.00885	36.8	0.18389	36.8	16.6667
36.82	12.5	36.82	1.88969	36.82	0.0068				36.82	0.01004	36.82	0.03509	36.82	25				36.82	0.00883	36.82	0.11742	36.82	16.6667
36.84	16.6667	36.84	2.70158	36.84	0.00535				36.84	0.01065	36.84	0.04962	36.84	37.5				36.84	0.00468	36.84	0.08298	36.84	37.5
36.86	20.8333	36.86	3.98204	36.86	0.0075				36.86	0.00629	36.86	0.08727	36.86	33.3333				36.86	0.00257	36.86	0.09684	36.86	41.6667
36.88	20.8333	36.88	5.73861	36.88	0.01346				36.88	0.00391	36.88	0.15952	36.88	50				36.88	0.00345	36.88	0.11168	36.88	16.6667
36.9	25	36.9	7.45277	36.9	0.02101				36.9	0.00553	36.9	0.19998	36.9	16.6667				36.9	0.00523	36.9	0.08968	36.9	16.6667
36.92	29.1667	36.92	7.99117	36.92	0.03478				36.92	0.01109	36.92	0.17047	36.92	12.5				36.92	0.00435	36.92	0.05768	36.92	45.8333
36.94	16.6667	36.94	7.12385	36.94	0.05063				36.94	0.01597	36.94	0.1154	36.94	20.8333				36.94	0.00243	36.94	0.05338	36.94	12.5
36.96	0	36.96	5.82189	36.96	0.04318				36.96	0.01335	36.96	0.09844	36.96	25				36.96	0.0022	36.96	0.07915	36.96	16.6667
36.98	29.1667	36.98	4.71008	36.98	0.0431				36.98	0.00673	36.98	0.13817	36.98	37.5				36.98	0.00399	36.98	0.09881	36.98	16.6667
37	8.33333	37	4.14461	37	0.07031				37	0.00422	37	0.18354	37	29.1667				37	0.00582	37	0.07943	37	8.33333
37.02	20.8333	37.02	4.08895	37.02	0.09206				37.02	0.00598	37.02	0.19098	37.02	29.1667				37.02	0.00521	37.02	0.04829	37.02	29.1667
37.04	16.6667	37.04	4.05181	37.04	0.07741				37.04	0.01014	37.04	0.2003	37.04	16.6667				37.04	0.00599	37.04	0.04203	37.04	25
37.06	12.5	37.06	3.54927	37.06	0.04233				37.06	0.01256	37.06	0.27789	37.06	50				37.06	0.00792	37.06	0.05443	37.06	29.1667
37.08	16.6667	37.08	2.89177	37.08	0.02977				37.08	0.01074	37.08	0.30283	37.08	29.1667				37.08	0.00673	37.08	0.06426	37.08	12.5
37.1	16.6667	37.1	2.482	37.1	0.03844				37.1	0.00575	37.1	0.21359	37.1	16.6667				37.1	0.00478	37.1	0.07531	37.1	33.3333
37.12	16.6667	37.12	2.36654	37.12	0.04				37.12	0.00303	37.12	0.17297	37.12	33.3333				37.12	0.00345	37.12	0.12684	37.12	25
37.14	12.5	37.14	2.33969	37.14	0.02731				37.14	0.00322	37.14	0.1802	37.14	45.8333				37.14	0.00391	37.14	0.18921	37.14	20.8333
37.16	0	37.16	2.13184	37.16	0.01565				37.16	0.00489	37.16	0.18802	37.16	20.8333				37.16	0.00442	37.16	0.14872	37.16	25
37.18	16.6667	37.18	1.8056	37.18	0.01732				37.18	0.00459	37.18	0.15489	37.18	29.1667				37.18	0.00364	37.18	0.0873	37.18	29.1667
37.2	8.33333	37.2	1.58945	37.2	0.03642				37.2	0.00283	37.2	0.10221	37.2	20.8333				37.2	0.00507	37.2	0.08998	37.2	29.1667
37.22	16.6667	37.22	1.57405	37.22	0.05799				37.22	0.00274	37.22	0.0925	37.22	58.3333				37.22	0.01108	37.22	0.13595	37.22	33.3333
37.24	25	37.24	1.78365	37.24	0.04604				37.24	0.00449	37.24	0.08534	37.24	16.6667				37.24	0.0164	37.24	0.15616	37.24	29.1667
37.26	12.5	37.26	2.22048	37.26	0.03183				37.26	0.00512	37.26	0.09105	37.26	41.6667				37.26	0.01282	37.26	0.12052	37.26	16.6667
37.28	8.33333	37.28	2.73851	37.28	0.04057				37.28	0.00328	37.28	0.12893	37.28	25				37.28	0.0096	37.28	0.08936	37.28	16.6667
37.3	20.8333	37.3	2.9552	37.3	0.05115				37.3	0.00215	37.3	0.14724	37.3	20.8333				37.3	0.00905	37.3	0.06926	37.3	4.16667
37.32	4.16667	37.32	2.74304	37.32	0.04593				37.32	0.00254	37.32	0.13296	37.32	25				37.32	0.01165	37.32	0.05665	37.32	33.3333
37.34	12.5	37.34	2.44585	37.34	0.02754				37.34	0.00387	37.34	0.10017	37.34	50				37.34	0.01489	37.34	0.04911	37.34	37.5
37.36	25	37.36	2.30949	37.36	0.01844				37.36	0.0047	37.36	0.11524	37.36	20.8333				37.36	0.01227	37.36	0.04795	37.36	29.1667
37.38	16.6667	37.38	2.46056	37.38	0.02095				37.38	0.00662	37.38	0.15266	37.38	37.5				37.38	0.01081	37.38	0.04701	37.38	12.5
37.4	16.6667	37.4	2.83825	37.4	0.02074				37.4	0.01649	37.4	0.16702	37.4	25				37.4	0.01507	37.4	0.03578	37.4	29.1667
37.42	29.1667	37.42	3.06505	37.42	0.01979				37.42	0.03649	37.42	0.16641	37.42	25				37.42	0.01924	37.42	0.03105	37.42	41.6667
37.44	20.8333	37.44	2.802	37.44	0.02353				37.44	0.04191	37.44	0.17389	37.44	45.8333				37.44	0.01459	37.44	0.04522	37.44	50
37.46	8.33333	37.46	2.30583	37.46	0.02655				37.46	0.02308	37.46	0.20429	37.46	37.5				37.46	0.00901	37.46	0.08208	37.46	45.8333
37.48	8.33333	37.48	1.87361	37.48	0.03201				37.48	0.01124	37.48	0.20815	37.48	16.6667				37.48	0.00724	37.48	0.15371	37.48	33.3333
37.5	16.6667	37.5	1.62748	37.5	0.03843				37.5	0.01349	37.5	0.17445	37.5	41.6667				37.5	0.01024	37.5	0.21198	37.5	33.3333
37.52	12.5	37.52	1.61583	37.52	0.02882				37.52	0.02395	37.52	0.12364	37.52	54.1667				37.52	0.01421	37.52	0.18713	37.52	37.5
37.54	4.16667	37.54	1.86807	37.54	0.01983				37.54	0.02645	37.54	0.10946	37.54	29.1667				37.54	0.01279	37.54	0.12707	37.54	29.1667
37.56	25	37.56	2.42161	37.56	0.01704				37.56	0.01894	37.56	0.12287	37.56	16.6667				37.56	0.00739	37.56	0.09084	37.56	41.6667
37.58	25	37.58	3.25687	37.58	0.01987				37.58	0.01704	37.58	0.15098	37.58	20.8333				37.58	0.00359	37.58	0.10409	37.58	12.5
37.6	16.6667	37.6	4.05613	37.6	0.02376				37.6	0.0251	37.6	0.19702	37.6	20.8333				37.6	0.00275	37.6	0.12377	37.6	25
37.62	20.8333	37.62	4.21858	37.62	0.02393				37.62	0.02546	37.62	0.17898	37.62	16.6667				37.62	0.00392	37.62	0.11358	37.62	41.6667
37.64	8.33333	37.64	3.84268	37.64	0.02553				37.64	0.0152	37.64	0.09623	37.64	20.8333				37.64	0.00424	37.64	0.09114	37.64	16.6667
37.66	12.5	37.66	3.44068	37.66	0.02284				37.66	0.00905	37.66	0.0512	37.66	20.8333				37.66	0.0025	37.66	0.09127	37.66	20.8333
37.68	12.5	37.68	2.9632	37.68	0.03119				37.68	0.00924	37.68	0.05634	37.68	20.8333				37.68	0.0013	37.68	0.09688	37.68	25
37.7	29.1667	37.7	2.35809	37.7	0.05372				37.7	0.01338	37.7	0.08765	37.7	37.5				37.7	0.000984356	37.7	0.071	37.7	16.6667
37.72	12.5	37.72	1.80761	37.72	0.05655				37.72	0.01173	37.72	0.08489	37.72	54.1667				37.72	0.00079213	37.72	0.0604	37.72	16.6667
37.74	20.8333	37.74	1.39459	37.74	0.03761				37.74	0.00576	37.74	0.04763	37.74	33.3333				37.74	0.000636612	37.74	0.07569	37.74	33.3333
37.76	12.5	37.76	1.13659	37.76	0.02093				37.76	0.0026	37.76	0.02292	37.76	16.6667				37.76	0.000675931	37.76	0.08239	37.76	37.5
37.78	12.5	37.78	1.01141	37.78	0.02035				37.78	0.00184	37.78	0.01497	37.78	29.1667				37.78	0.00114	37.78	0.06803	37.78	54.1667
37.8	20.8333	37.8	1.00197	37.8	0.02876				37.8	0.00232	37.8	0.01601	37.8	33.3333				37.8	0.00229	37.8	0.04838	37.8	50
37.82	16.6667	37.82	1.11883	37.82	0.02527				37.82	0.00471	37.82	0.02691	37.82	37.5				37.82	0.00326	37.82	0.04946	37.82	29.1667
37.84	16.6667	37.84	1.38794	37.84	0.01385				37.84	0.00856	37.84	0.04403	37.84	12.5				37.84	0.00243	37.84	0.06564	37.84	8.33333
37.86	20.8333	37.86	1.83202	37.86	0.0065				37.86	0.00818	37.86	0.04426	37.86	16.6667				37.86	0.00145	37.86	0.07585	37.86	8.33333
37.88	20.8333	37.88	2.35414	37.88	0.00404				37.88	0.00442	37.88	0.02862	37.88	45.8333				37.88	0.0015	37.88	0.06938	37.88	33.3333
37.9	12.5	37.9	2.57583	37.9	0.00357				37.9	0.00285	37.9	0.02476	37.9	12.5				37.9	0.003	37.9	0.05553	37.9	16.6667
37.92	25	37.92	2.23687	37.92	0.00403				37.92	0.00445	37.92	0.03613	37.92	20.8333				37.92	0.00678	37.92	0.05431	37.92	16.6667
37.94	8.33333	37.94	1.69533	37.94	0.00647				37.94	0.00892	37.94	0.05578	37.94	25				37.94	0.01202	37.94	0.06624	37.94	25
37.96	8.33333	37.96	1.26708	37.96	0.01376				37.96	0.01255	37.96	0.06727	37.96	37.5				37.96	0.01193	37.96	0.07035	37.96	25
37.98	8.33333	37.98	1.00433	37.98	0.02375				37.98	0.0102	37.98	0.07202	37.98	41.6667				37.98	0.00676	37.98	0.06689	37.98	37.5
38	25	38	0.8724	38	0.02505				38	0.00505	38	0.08438	38	20.8333				38	0.00424	38	0.05033	38	25
38.02	25	38.02	0.83106	38.02	0.03146				38.02	0.00287	38.02	0.09756	38.02	41.6667				38.02	0.00512	38.02	0.03814	38.02	33.3333
38.04	25	38.04	0.87015	38.04	0.05549				38.04	0.00369	38.04	0.09587	38.04	33.3333				38.04	0.00829	38.04	0.03862	38.04	29.1667
38.06	29.1667	38.06	0.98465	38.06	0.06234				38.06	0.00574	38.06	0.1028	38.06	25				38.06	0.00838	38.06	0.04295	38.06	50
38.08	25	38.08	1.21738	38.08	0.04071				38.08	0.0056	38.08	0.15382	38.08	33.3333				38.08	0.00537	38.08	0.05951	38.08	37.5
38.1	16.6667	38.1	1.63086	38.1	0.02461				38.1	0.00534	38.1	0.21092	38.1	25				38.1	0.00484	38.1	0.07862	38.1	33.3333
38.12	8.33333	38.12	2.30033	38.12	0.02685				38.12	0.00981	38.12	0.22269	38.12	33.3333				38.12	0.00642	38.12	0.08058	38.12	45.8333
38.14	12.5	38.14	3.2146	38.14	0.04215				38.14	0.01689	38.14	0.16169	38.14	25				38.14	0.00584	38.14	0.05998	38.14	25
38.16	25	38.16	4.0039	38.16	0.04453				38.16	0.01595	38.16	0.11052	38.16	45.8333				38.16	0.00356	38.16	0.05554	38.16	41.6667
38.18	29.1667	38.18	3.94398	38.18	0.03741				38.18	0.01347	38.18	0.11832	38.18	45.8333				38.18	0.00212	38.18	0.08992	38.18	16.6667
38.2	16.6667	38.2	3.13293	38.2	0.03025				38.2	0.01586	38.2	0.15091	38.2	50				38.2	0.0023	38.2	0.13813	38.2	41.6667
38.22	29.1667	38.22	2.29948	38.22	0.02242				38.22	0.01485	38.22	0.13847	38.22	29.1667				38.22	0.00318	38.22	0.12529	38.22	20.8333
38.24	12.5	38.24	1.737	38.24	0.02635				38.24	0.01264	38.24	0.0874	38.24	58.3333				38.24	0.00264	38.24	0.08424	38.24	33.3333
38.26	25	38.26	1.43788	38.26	0.03801				38.26	0.00921	38.26	0.05309	38.26	25				38.26	0.0015	38.26	0.06546	38.26	45.8333
38.28	20.8333	38.28	1.34141	38.28	0.04321				38.28	0.0073	38.28	0.0427	38.28	37.5				38.28	0.00103	38.28	0.08571	38.28	20.8333
38.3	12.5	38.3	1.41542	38.3	0.03607				38.3	0.00773	38.3	0.04841	38.3	25				38.3	0.00104	38.3	0.10798	38.3	25
38.32	8.33333	38.32	1.66866	38.32	0.03183				38.32	0.00544	38.32	0.05812	38.32	25				38.32	0.0013	38.32	0.07946	38.32	29.1667
38.34	4.16667	38.34	2.157	38.34	0.0329				38.34	0.00262	38.34	0.07977	38.34	29.1667				38.34	0.00203	38.34	0.05383	38.34	16.6667
38.36	45.8333	38.36	2.92853	38.36	0.03057				38.36	0.00142	38.36	0.07865	38.36	37.5				38.36	0.00475	38.36	0.06116	38.36	25
38.38	8.33333	38.38	3.87328	38.38	0.02318				38.38	0.00113	38.38	0.04533	38.38	37.5				38.38	0.01296	38.38	0.10131	38.38	20.8333
38.4	16.6667	38.4	4.52091	38.4	0.01657				38.4	0.00114	38.4	0.02865	38.4	25				38.4	0.0241	38.4	0.12986	38.4	25
38.42	0	38.42	4.45936	38.42	0.01688				38.42	0.00134	38.42	0.03877	38.42	41.6667				38.42	0.02154	38.42	0.09908	38.42	45.8333
38.44	25	38.44	3.9136	38.44	0.02028				38.44	0.00209	38.44	0.06217	38.44	29.1667				38.44	0.01238	38.44	0.05517	38.44	8.33333
38.46	16.6667	38.46	3.40228	38.46	0.02186				38.46	0.00492	38.46	0.07534	38.46	12.5				38.46	0.01169	38.46	0.04051	38.46	33.3333
38.48	16.6667	38.48	3.20932	38.48	0.02123				38.48	0.01173	38.48	0.09964	38.48	29.1667				38.48	0.01614	38.48	0.05056	38.48	41.6667
38.5	20.8333	38.5	3.47129	38.5	0.03295				38.5	0.01731	38.5	0.12658	38.5	29.1667				38.5	0.01767	38.5	0.06319	38.5	29.1667
38.52	8.33333	38.52	4.21512	38.52	0.06008				38.52	0.01354	38.52	0.09493	38.52	29.1667				38.52	0.01275	38.52	0.06148	38.52	25
38.54	12.5	38.54	5.25233	38.54	0.06133				38.54	0.01091	38.54	0.0658	38.54	16.6667				38.54	0.00709	38.54	0.06135	38.54	33.3333
38.56	8.33333	38.56	6.39577	38.56	0.0347				38.56	0.01176	38.56	0.06243	38.56	29.1667				38.56	0.00665	38.56	0.0546	38.56	20.8333
38.58	16.6667	38.58	7.49672	38.58	0.0184				38.58	0.01356	38.58	0.07075	38.58	8.33333				38.58	0.00813	38.58	0.03365	38.58	33.3333
38.6	25	38.6	7.72282	38.6	0.0198				38.6	0.01783	38.6	0.08324	38.6	16.6667				38.6	0.00635	38.6	0.02615	38.6	25
38.62	16.6667	38.62	6.49342	38.62	0.03172				38.62	0.01701	38.62	0.07592	38.62	20.8333				38.62	0.00322	38.62	0.03461	38.62	37.5
38.64	12.5	38.64	4.78098	38.64	0.03024				38.64	0.01128	38.64	0.08286	38.64	25				38.64	0.00169	38.64	0.04428	38.64	50
38.66	4.16667	38.66	3.47186	38.66	0.01529				38.66	0.0073	38.66	0.11749	38.66	25				38.66	0.00162	38.66	0.04444	38.66	12.5
38.68	16.6667	38.68	2.72144	38.68	0.00639				38.68	0.00518	38.68	0.16605	38.68	45.8333				38.68	0.00227	38.68	0.04442	38.68	37.5
38.7	8.33333	38.7	2.45586	38.7	0.00378				38.7	0.0057	38.7	0.18812	38.7	16.6667				38.7	0.00248	38.7	0.07574	38.7	16.6667
38.72	16.6667	38.72	2.61136	38.72	0.00329				38.72	0.00621	38.72	0.13348	38.72	16.6667				38.72	0.00219	38.72	0.15402	38.72	45.8333
38.74	20.8333	38.74	3.15871	38.74	0.00382				38.74	0.0041	38.74	0.07897	38.74	12.5				38.74	0.00265	38.74	0.19338	38.74	20.8333
38.76	20.8333	38.76	3.97622	38.76	0.00691				38.76	0.00245	38.76	0.07625	38.76	41.6667				38.76	0.00306	38.76	0.13605	38.76	37.5
38.78	16.6667	38.78	4.52178	38.78	0.01573				38.78	0.00226	38.78	0.10882	38.78	45.8333				38.78	0.00308	38.78	0.11492	38.78	45.8333
38.8	29.1667	38.8	4.15381	38.8	0.02581				38.8	0.00377	38.8	0.13258	38.8	25				38.8	0.00488	38.8	0.14831	38.8	33.3333
38.82	12.5	38.82	3.24472	38.82	0.02241				38.82	0.00898	38.82	0.10479	38.82	54.1667				38.82	0.00806	38.82	0.17206	38.82	29.1667
38.84	29.1667	38.84	2.42624	38.84	0.01878				38.84	0.01712	38.84	0.05482	38.84	25				38.84	0.00968	38.84	0.16193	38.84	45.8333
38.86	8.33333	38.86	1.8874	38.86	0.02649				38.86	0.01695	38.86	0.03074	38.86	41.6667				38.86	0.01145	38.86	0.13855	38.86	25
38.88	8.33333	38.88	1.61129	38.88	0.03087				38.88	0.01007	38.88	0.0343	38.88	25				38.88	0.01074	38.88	0.15929	38.88	16.6667
38.9	16.6667	38.9	1.54715	38.9	0.02553				38.9	0.00768	38.9	0.04825	38.9	33.3333				38.9	0.0096	38.9	0.2046	38.9	25
38.92	29.1667	38.92	1.62785	38.92	0.01893				38.92	0.01161	38.92	0.0497	38.92	33.3333				38.92	0.01385	38.92	0.19556	38.92	20.8333
38.94	0	38.94	1.77665	38.94	0.01968				38.94	0.02314	38.94	0.03935	38.94	29.1667				38.94	0.01733	38.94	0.1516	38.94	20.8333
38.96	20.8333	38.96	1.90594	38.96	0.02524				38.96	0.03371	38.96	0.03873	38.96	45.8333				38.96	0.01335	38.96	0.11004	38.96	33.3333
38.98	16.6667	38.98	2.05218	38.98	0.02063				38.98	0.03041	38.98	0.05388	38.98	41.6667				38.98	0.00807	38.98	0.1013	38.98	20.8333
39	20.8333	39	2.3605	39	0.01085				39	0.02983	39	0.10243	39	29.1667				39	0.00511	39	0.1076	39	25
39.02	4.16667	39.02	2.98437	39.02	0.00665				39.02	0.03492	39.02	0.15604	39.02	25				39.02	0.00597	39.02	0.09976	39.02	20.8333
39.04	4.16667	39.04	4.02559	39.04	0.00778				39.04	0.02788	39.04	0.14747	39.04	41.6667				39.04	0.00748	39.04	0.09626	39.04	16.6667
39.06	20.8333	39.06	5.4712	39.06	0.00955				39.06	0.02107	39.06	0.10377	39.06	41.6667				39.06	0.00566	39.06	0.10763	39.06	16.6667
39.08	8.33333	39.08	6.80435	39.08	0.00886				39.08	0.01655	39.08	0.0638	39.08	12.5				39.08	0.00484	39.08	0.11952	39.08	20.8333
39.1	25	39.1	7.01939	39.1	0.01263				39.1	0.01637	39.1	0.06666	39.1	16.6667				39.1	0.00684	39.1	0.10831	39.1	25
39.12	8.33333	39.12	6.29688	39.12	0.02619				39.12	0.02026	39.12	0.09746	39.12	37.5				39.12	0.00732	39.12	0.09128	39.12	20.8333
39.14	37.5	39.14	5.47917	39.14	0.03807				39.14	0.0166	39.14	0.10832	39.14	20.8333				39.14	0.0061	39.14	0.07966	39.14	25
39.16	16.6667	39.16	4.81331	39.16	0.03048				39.16	0.00995	39.16	0.09628	39.16	29.1667				39.16	0.0069	39.16	0.07167	39.16	33.3333
39.18	16.6667	39.18	4.37534	39.18	0.01717				39.18	0.00836	39.18	0.07078	39.18	29.1667				39.18	0.00674	39.18	0.06867	39.18	12.5
39.2	33.3333	39.2	4.1554	39.2	0.0129				39.2	0.00864	39.2	0.05265	39.2	29.1667				39.2	0.00558	39.2	0.06753	39.2	33.3333
39.22	20.8333	39.22	3.75599	39.22	0.02051				39.22	0.00649	39.22	0.05019	39.22	20.8333				39.22	0.00458	39.22	0.08105	39.22	12.5
39.24	16.6667	39.24	3.02989	39.24	0.03742				39.24	0.00481	39.24	0.06917	39.24	20.8333				39.24	0.00353	39.24	0.10106	39.24	33.3333
39.26	8.33333	39.26	2.33922	39.26	0.05552				39.26	0.00371	39.26	0.07623	39.26	25				39.26	0.0037	39.26	0.09528	39.26	20.8333
39.28	12.5	39.28	1.8845	39.28	0.05647				39.28	0.00388	39.28	0.05379	39.28	33.3333				39.28	0.00331	39.28	0.08494	39.28	37.5
39.3	16.6667	39.3	1.65998	39.3	0.03655				39.3	0.0042	39.3	0.03453	39.3	33.3333				39.3	0.00203	39.3	0.07848	39.3	25
39.32	29.1667	39.32	1.6113	39.32	0.03233				39.32	0.0028	39.32	0.02781	39.32	45.8333				39.32	0.00135	39.32	0.08532	39.32	29.1667
39.34	8.33333	39.34	1.68695	39.34	0.0476				39.34	0.00152	39.34	0.03413	39.34	12.5				39.34	0.0013	39.34	0.08598	39.34	33.3333
39.36	16.6667	39.36	1.86744	39.36	0.05986				39.36	0.00104	39.36	0.04096	39.36	8.33333				39.36	0.00161	39.36	0.07017	39.36	25
39.38	25	39.38	2.141	39.38	0.04973				39.38	0.00092505	39.38	0.04461	39.38	33.3333				39.38	0.00262	39.38	0.06202	39.38	33.3333
39.4	16.6667	39.4	2.39643	39.4	0.02941				39.4	0.000923171	39.4	0.06387	39.4	16.6667				39.4	0.00648	39.4	0.0677	39.4	12.5
39.42	4.16667	39.42	2.66095	39.42	0.02534				39.42	0.000974845	39.42	0.08767	39.42	33.3333				39.42	0.0165	39.42	0.08392	39.42	33.3333
39.44	12.5	39.44	3.20839	39.44	0.04318				39.44	0.00108	39.44	0.0767	39.44	37.5				39.44	0.02626	39.44	0.07914	39.44	25
39.46	16.6667	39.46	4.28669	39.46	0.0708				39.46	0.00125	39.46	0.0615	39.46	25				39.46	0.01946	39.46	0.05292	39.46	20.8333
39.48	16.6667	39.48	5.94661	39.48	0.07226				39.48	0.00151	39.48	0.08326	39.48	33.3333				39.48	0.00903	39.48	0.03523	39.48	41.6667
39.5	8.33333	39.5	7.66787	39.5	0.04379				39.5	0.00196	39.5	0.12615	39.5	54.1667				39.5	0.00611	39.5	0.03248	39.5	45.8333
39.52	16.6667	39.52	8.18195	39.52	0.02135				39.52	0.00284	39.52	0.13838	39.52	41.6667				39.52	0.01017	39.52	0.04009	39.52	20.8333
39.54	33.3333	39.54	7.23681	39.54	0.01777				39.54	0.00552	39.54	0.11883	39.54	41.6667				39.54	0.01649	39.54	0.04704	39.54	20.8333
39.56	16.6667	39.56	5.65511	39.56	0.02772				39.56	0.01466	39.56	0.16972	39.56	20.8333				39.56	0.01558	39.56	0.05181	39.56	41.6667
39.58	12.5	39.58	4.06874	39.58	0.03318				39.58	0.03304	39.58	0.33965	39.58	41.6667				39.58	0.01422	39.58	0.07764	39.58	29.1667
39.6	4.16667	39.6	2.89645	39.6	0.02309				39.6	0.04241	39.6	0.42952	39.6	37.5				39.6	0.02203	39.6	0.13913	39.6	20.8333
39.62	12.5	39.62	2.1805	39.62	0.01236				39.62	0.03284	39.62	0.27193	39.62	37.5				39.62	0.02814	39.62	0.1674	39.62	25
39.64	12.5	39.64	1.80934	39.64	0.00914				39.64	0.03313	39.64	0.12504	39.64	45.8333				39.64	0.01942	39.64	0.11825	39.64	25
39.66	20.8333	39.66	1.68391	39.66	0.01138				39.66	0.03717	39.66	0.10243	39.66	50				39.66	0.00982	39.66	0.08218	39.66	16.6667
39.68	16.6667	39.68	1.76488	39.68	0.01361				39.68	0.03253	39.68	0.17847	39.68	25				39.68	0.00737	39.68	0.09135	39.68	8.33333
39.7	12.5	39.7	2.03065	39.7	0.01651				39.7	0.02838	39.7	0.24954	39.7	54.1667				39.7	0.01119	39.7	0.13429	39.7	33.3333
39.72	25	39.72	2.46767	39.72	0.03063				39.72	0.02082	39.72	0.19732	39.72	33.3333				39.72	0.01525	39.72	0.16713	39.72	29.1667
39.74	16.6667	39.74	2.94629	39.74	0.05376				39.74	0.0207	39.74	0.12621	39.74	12.5				39.74	0.01262	39.74	0.17957	39.74	37.5
39.76	16.6667	39.76	3.03658	39.76	0.06352				39.76	0.02411	39.76	0.08546	39.76	12.5				39.76	0.01051	39.76	0.21819	39.76	16.6667
39.78	25	39.78	2.5866	39.78	0.05387				39.78	0.01674	39.78	0.06508	39.78	37.5				39.78	0.01153	39.78	0.19338	39.78	25
39.8	29.1667	39.8	2.03516	39.8	0.05057				39.8	0.00792	39.8	0.07022	39.8	33.3333				39.8	0.00926	39.8	0.12857	39.8	33.3333
39.82	16.6667	39.82	1.66718	39.82	0.04912				39.82	0.00466	39.82	0.1067	39.82	41.6667				39.82	0.00795	39.82	0.09514	39.82	33.3333
39.84	16.6667	39.84	1.52815	39.84	0.05753				39.84	0.00603	39.84	0.14881	39.84	41.6667				39.84	0.01083	39.84	0.0912	39.84	29.1667
39.86	8.33333	39.86	1.60574	39.86	0.0762				39.86	0.01129	39.86	0.14229	39.86	29.1667				39.86	0.01188	39.86	0.11405	39.86	62.5
39.88	20.8333	39.88	1.88359	39.88	0.06913				39.88	0.0151	39.88	0.08588	39.88	37.5				39.88	0.0096	39.88	0.12072	39.88	33.3333
39.9	20.8333	39.9	2.32322	39.9	0.04523				39.9	0.01075	39.9	0.0567	39.9	12.5				39.9	0.00664	39.9	0.12913	39.9	29.1667
39.92	20.8333	39.92	2.74505	39.92	0.03076				39.92	0.00558	39.92	0.07275	39.92	20.8333				39.92	0.00537	39.92	0.1756	39.92	16.6667
39.94	20.8333	39.94	2.87555	39.94	0.02858				39.94	0.00399	39.94	0.09952	39.94	25				39.94	0.00734	39.94	0.17424	39.94	16.6667
39.96	25	39.96	2.73425	39.96	0.0357				39.96	0.00494	39.96	0.09207	39.96	41.6667				39.96	0.00907	39.96	0.10797	39.96	20.8333
39.98	29.1667	39.98	2.70862	39.98	0.03241				39.98	0.00698	39.98	0.06203	39.98	33.3333				39.98	0.00876	39.98	0.0656	39.98	16.6667
40	12.5	40	3.01173	40	0.01817				40	0.00651	40	0.05759	40	29.1667				40	0.01181	40	0.07433	40	37.5
40.02	29.1667	40.02	3.5509	40.02	0.01065				40.02	0.00559	40.02	0.09017	40.02	16.6667				40.02	0.01538	40.02	0.11	40.02	50
40.04	8.33333	40.04	3.93643	40.04	0.01286				40.04	0.0071	40.04	0.15608	40.04	50				40.04	0.01268	40.04	0.1275	40.04	33.3333
40.06	20.8333	40.06	3.83778	40.06	0.019				40.06	0.00719	40.06	0.25364	40.06	50				40.06	0.0105	40.06	0.10983	40.06	25
40.08	8.33333	40.08	3.49673	40.08	0.01923				40.08	0.00446	40.08	0.30835	40.08	33.3333				40.08	0.01078	40.08	0.10134	40.08	16.6667
40.1	4.16667	40.1	3.25144	40.1	0.02056				40.1	0.00279	40.1	0.2282	40.1	25				40.1	0.01618	40.1	0.12143	40.1	29.1667
40.12	33.3333	40.12	3.02129	40.12	0.03223				40.12	0.00291	40.12	0.13967	40.12	33.3333				40.12	0.02227	40.12	0.11978	40.12	16.6667
40.14	16.6667	40.14	2.79187	40.14	0.036				40.14	0.00439	40.14	0.11642	40.14	29.1667				40.14	0.01786	40.14	0.11586	40.14	25
40.16	20.8333	40.16	2.8163	40.16	0.02347				40.16	0.00598	40.16	0.15453	40.16	33.3333				40.16	0.01466	40.16	0.12503	40.16	33.3333
40.18	4.16667	40.18	3.25193	40.18	0.01399				40.18	0.00813	40.18	0.18884	40.18	16.6667				40.18	0.01739	40.18	0.10122	40.18	29.1667
40.2	25	40.2	4.0711	40.2	0.0114				40.2	0.01529	40.2	0.16175	40.2	37.5				40.2	0.01669	40.2	0.08142	40.2	20.8333
40.22	4.16667	40.22	4.86545	40.22	0.01601				40.22	0.02418	40.22	0.13422	40.22	37.5				40.22	0.01292	40.22	0.07567	40.22	29.1667
40.24	8.33333	40.24	4.88154	40.24	0.01934				40.24	0.02762	40.24	0.15312	40.24	33.3333				40.24	0.00847	40.24	0.08812	40.24	20.8333
40.26	12.5	40.26	4.23609	40.26	0.01332				40.26	0.03811	40.26	0.2063	40.26	16.6667				40.26	0.00613	40.26	0.12256	40.26	33.3333
40.28	16.6667	40.28	3.75099	40.28	0.00836				40.28	0.04431	40.28	0.21598	40.28	33.3333				40.28	0.00723	40.28	0.11755	40.28	29.1667
40.3	20.8333	40.3	3.79237	40.3	0.00656				40.3	0.03029	40.3	0.13529	40.3	33.3333				40.3	0.00696	40.3	0.07944	40.3	29.1667
40.32	16.6667	40.32	4.28818	40.32	0.00589				40.32	0.02012	40.32	0.07817	40.32	20.8333				40.32	0.00389	40.32	0.05663	40.32	25
40.34	16.6667	40.34	4.69593	40.34	0.00765				40.34	0.01651	40.34	0.07541	40.34	33.3333				40.34	0.00188	40.34	0.05025	40.34	45.8333
40.36	16.6667	40.36	4.31583	40.36	0.00955				40.36	0.01901	40.36	0.10121	40.36	29.1667				40.36	0.00125	40.36	0.05282	40.36	33.3333
40.38	25	40.38	3.44742	40.38	0.00819				40.38	0.023	40.38	0.12231	40.38	41.6667				40.38	0.00117	40.38	0.05702	40.38	45.8333
40.4	4.16667	40.4	2.72755	40.4	0.0071				40.4	0.0156	40.4	0.10501	40.4	16.6667				40.4	0.00139	40.4	0.06034	40.4	25
40.42	25	40.42	2.346	40.42	0.00888				40.42	0.00689	40.42	0.07792	40.42	12.5				40.42	0.00244	40.42	0.08003	40.42	16.6667
40.44	20.8333	40.44	2.25921	40.44	0.01752				40.44	0.00333	40.44	0.0491	40.44	41.6667				40.44	0.00537	40.44	0.09103	40.44	16.6667
40.46	33.3333	40.46	2.35246	40.46	0.03343				40.46	0.00309	40.46	0.03726	40.46	29.1667				40.46	0.00887	40.46	0.06435	40.46	20.8333
40.48	25	40.48	2.50051	40.48	0.04474				40.48	0.00495	40.48	0.05542	40.48	29.1667				40.48	0.00783	40.48	0.04769	40.48	29.1667
40.5	12.5	40.5	2.78812	40.5	0.04224				40.5	0.00709	40.5	0.10496	40.5	16.6667				40.5	0.00492	40.5	0.05069	40.5	25
40.52	12.5	40.52	3.42628	40.52	0.04188				40.52	0.00557	40.52	0.15366	40.52	33.3333				40.52	0.00573	40.52	0.06282	40.52	20.8333
40.54	12.5	40.54	4.60081	40.54	0.05425				40.54	0.00301	40.54	0.13408	40.54	25				40.54	0.01309	40.54	0.09489	40.54	16.6667
40.56	25	40.56	6.32411	40.56	0.05468				40.56	0.00216	40.56	0.07266	40.56	25				40.56	0.02357	40.56	0.12785	40.56	16.6667
40.58	12.5	40.58	8.11801	40.58	0.04597				40.58	0.00306	40.58	0.04758	40.58	25				40.58	0.02117	40.58	0.12633	40.58	29.1667
40.6	20.8333	40.6	9.15256	40.6	0.03848				40.6	0.00488	40.6	0.06135	40.6	29.1667				40.6	0.01042	40.6	0.10805	40.6	33.3333
40.62	16.6667	40.62	9.01704	40.62	0.03451				40.62	0.0049	40.62	0.08544	40.62	29.1667				40.62	0.00513	40.62	0.09058	40.62	16.6667
40.64	20.8333	40.64	7.7227	40.64	0.04629				40.64	0.00332	40.64	0.08883	40.64	41.6667				40.64	0.0062	40.64	0.08183	40.64	20.8333
40.66	16.6667	40.66	6.14384	40.66	0.05584				40.66	0.00297	40.66	0.07299	40.66	41.6667				40.66	0.01104	40.66	0.10268	40.66	33.3333
40.68	8.33333	40.68	5.00654	40.68	0.04502				40.68	0.0056	40.68	0.0839	40.68	37.5				40.68	0.01262	40.68	0.11912	40.68	29.1667
40.7	25	40.7	4.35396	40.7	0.02957				40.7	0.0136	40.7	0.14265	40.7	41.6667				40.7	0.00793	40.7	0.10595	40.7	25
40.72	29.1667	40.72	4.01006	40.72	0.0233				40.72	0.02289	40.72	0.25088	40.72	33.3333				40.72	0.0037	40.72	0.09293	40.72	25
40.74	20.8333	40.74	3.98102	40.74	0.02544				40.74	0.01884	40.74	0.35647	40.74	45.8333				40.74	0.00217	40.74	0.09001	40.74	29.1667
40.76	0	40.76	4.31077	40.76	0.02755				40.76	0.00926	40.76	0.34449	40.76	54.1667				40.76	0.00218	40.76	0.11992	40.76	37.5
40.78	16.6667	40.78	4.91015	40.78	0.02263				40.78	0.00542	40.78	0.21284	40.78	62.5				40.78	0.00301	40.78	0.14147	40.78	16.6667
40.8	16.6667	40.8	5.27307	40.8	0.01486				40.8	0.00747	40.8	0.1391	40.8	20.8333				40.8	0.00448	40.8	0.11455	40.8	12.5
40.82	29.1667	40.82	4.95119	40.82	0.01144				40.82	0.01285	40.82	0.15929	40.82	50				40.82	0.00834	40.82	0.10493	40.82	29.1667
40.84	16.6667	40.84	4.15	40.84	0.0133				40.84	0.01572	40.84	0.22494	40.84	20.8333				40.84	0.01687	40.84	0.11404	40.84	20.8333
40.86	16.6667	40.86	3.44726	40.86	0.01775				40.86	0.02033	40.86	0.24987	40.86	25				40.86	0.02387	40.86	0.1331	40.86	50
40.88	0	40.88	3.18041	40.88	0.01869				40.88	0.03515	40.88	0.17604	40.88	25				40.88	0.02621	40.88	0.17605	40.88	12.5
40.9	29.1667	40.9	3.3764	40.9	0.01286				40.9	0.03992	40.9	0.11712	40.9	37.5				40.9	0.02732	40.9	0.2013	40.9	25
40.92	20.8333	40.92	3.80832	40.92	0.00889				40.92	0.02286	40.92	0.14253	40.92	33.3333				40.92	0.01897	40.92	0.18636	40.92	37.5
[truncated: 205 more rows]

## Sheet: Figure 3
Figure 3. (d) Fourier transform of EXAFS spectra for Zn R-space of ZnO, Zn foil and Zn-TAPB-COF-1. (e) Fourier transform of EXAFS spectra for Zn R-space of ZnO, Zn foil and ZnZn-TAPB-COF-1. (f) Fourier transform of EXAFS spectra for Co R-space of CoO, Co3O4, Co foil and Co-TAPT-COF-1. (h-i) Wavelet transform (WT) for Zn-TAPB-COF-1, ZnZn-TAPB-COF-1 and Co-TAPT-COF-1, respectively.
Figure 3d&Figure 3e						Figure 3f						Figure 3g
R(Å)	Zn foil	ZnO	Zn-COF	ZnZn-COF		R(Å)	Co foil	Co-TAPT-COF-1	Co3O4	CoO		0.00919	0.00921	0.00922	0.00924	0.00925	0.00927	0.00929	0.0093	0.00931	0.00933	0.00934	0.00936	0.00937	0.00939	0.0094	0.00942	0.00943	0.00944	0.00946	0.00947	0.00948	0.0095	0.00951	0.00952	0.00954	0.00955	0.00956	0.00957	0.00959	0.0096	0.00961	0.00962	0.00963	0.00965	0.00966	0.00967	0.00968	0.00969
0	0.0454	0.01774	0.000666894	0.12881		0	0.01662	0.0086	4.38281e-05	0.07944		0.00854	0.00861	0.00868	0.00874	0.00881	0.00888	0.00894	0.00901	0.00908	0.00915	0.00921	0.00928	0.00935	0.00941	0.00948	0.00955	0.00962	0.00968	0.00975	0.00982	0.00988	0.00995	0.01001	0.01008	0.01015	0.01021	0.01028	0.01034	0.01041	0.01047	0.01054	0.0106	0.01067	0.01073	0.0108	0.01086	0.01092	0.01099
0.03068	0.04632	0.02457	0.00314	0.12861		0.03068	0.01593	0.02261	0.009	0.08075		0.00545	0.00553	0.00562	0.0057	0.00579	0.00588	0.00597	0.00606	0.00616	0.00625	0.00635	0.00644	0.00654	0.00664	0.00674	0.00684	0.00695	0.00705	0.00716	0.00726	0.00737	0.00748	0.00759	0.0077	0.00781	0.00793	0.00804	0.00816	0.00827	0.00839	0.00851	0.00863	0.00875	0.00887	0.00899	0.00911	0.00923	0.00935
0.06136	0.04872	0.03651	0.00793	0.12802		0.06136	0.01413	0.04102	0.01679	0.08411		0.00749	0.00753	0.00757	0.00762	0.00766	0.0077	0.00774	0.00778	0.00783	0.00787	0.00791	0.00795	0.00799	0.00803	0.00808	0.00812	0.00816	0.0082	0.00825	0.00829	0.00833	0.00838	0.00842	0.00847	0.00852	0.00856	0.00861	0.00866	0.00871	0.00876	0.00881	0.00886	0.00891	0.00897	0.00903	0.00908	0.00914	0.0092
0.09204	0.05184	0.04637	0.01503	0.12716		0.09204	0.01227	0.05667	0.02265	0.08814		0.00854	0.00846	0.00837	0.00828	0.00818	0.00808	0.00797	0.00786	0.00774	0.00762	0.00749	0.00736	0.00723	0.00709	0.00694	0.00679	0.00664	0.00649	0.00633	0.00616	0.006	0.00583	0.00565	0.00548	0.0053	0.00512	0.00494	0.00475	0.00457	0.00438	0.00419	0.004	0.00381	0.00362	0.00343	0.00324	0.00306	0.00287
0.12272	0.05478	0.05157	0.02419	0.12619		0.12272	0.01229	0.06785	0.02688	0.09139		0.02092	0.02086	0.02078	0.02069	0.02058	0.02046	0.02033	0.02019	0.02004	0.01988	0.0197	0.01952	0.01933	0.01912	0.01891	0.0187	0.01847	0.01824	0.018	0.01776	0.01751	0.01726	0.017	0.01674	0.01648	0.01622	0.01596	0.01569	0.01543	0.01516	0.0149	0.01464	0.01438	0.01413	0.01388	0.01363	0.01338	0.01314
0.1534	0.05685	0.05112	0.03489	0.12536		0.1534	0.01542	0.07353	0.03105	0.09288		0.06017	0.06059	0.06097	0.0613	0.06159	0.06183	0.06202	0.06217	0.06226	0.06231	0.0623	0.06225	0.06215	0.06199	0.06179	0.06154	0.06124	0.0609	0.06051	0.06007	0.05958	0.05905	0.05848	0.05787	0.05721	0.05651	0.05577	0.055	0.05419	0.05334	0.05246	0.05154	0.0506	0.04962	0.04861	0.04758	0.04653	0.04545
0.18408	0.05759	0.04538	0.04646	0.12495		0.18408	0.02056	0.07321	0.03729	0.09236		0.15565	0.15907	0.16245	0.16577	0.16903	0.17222	0.17534	0.17838	0.18134	0.18422	0.18701	0.18971	0.19231	0.19481	0.19721	0.19951	0.20169	0.20377	0.20574	0.20759	0.20933	0.21096	0.21247	0.21387	0.21515	0.21632	0.21737	0.21831	0.21915	0.21987	0.22048	0.221	0.22141	0.22172	0.22193	0.22206	0.22209	0.22205
0.21476	0.05684	0.03692	0.05815	0.12526		0.21476	0.02614	0.06701	0.04646	0.09047		0.30164	0.31201	0.32245	0.33294	0.34346	0.354	0.36454	0.37507	0.38557	0.39602	0.40642	0.41673	0.42696	0.43707	0.44707	0.45692	0.46662	0.47615	0.4855	0.49465	0.5036	0.51232	0.5208	0.52904	0.53703	0.54475	0.55219	0.55934	0.56621	0.57277	0.57903	0.58498	0.59061	0.59591	0.6009	0.60555	0.60988	0.61387
0.24544	0.05477	0.03291	0.06918	0.12656		0.24544	0.03106	0.05593	0.05746	0.08865		0.46238	0.48327	0.50456	0.5262	0.54817	0.57044	0.59298	0.61574	0.63871	0.66183	0.68507	0.70839	0.73175	0.7551	0.7784	0.80161	0.82469	0.84759	0.87026	0.89266	0.91474	0.93646	0.95778	0.97865	0.99903	1.01887	1.03814	1.0568	1.0748	1.09211	1.1087	1.12452	1.13955	1.15375	1.16711	1.17959	1.19116	1.20181
0.27612	0.05187	0.04191	0.07882	0.12904		0.27612	0.03453	0.04269	0.06822	0.08873		0.5979	0.631	0.66506	0.70004	0.7359	0.77259	0.81007	0.84827	0.88715	0.92663	0.96665	1.00713	1.04801	1.08919	1.13061	1.17216	1.21376	1.25531	1.29673	1.33792	1.37876	1.41918	1.45905	1.49829	1.53679	1.57445	1.61117	1.64685	1.68138	1.71468	1.74665	1.7772	1.80624	1.83368	1.85945	1.88346	1.90565	1.92593
0.3068	0.04895	0.06039	0.08643	0.13275		0.3068	0.03596	0.03447	0.07677	0.09206		0.68145	0.72582	0.77189	0.81961	0.86896	0.91987	0.9723	1.02617	1.0814	1.13792	1.19563	1.25442	1.31419	1.37482	1.43617	1.49812	1.56052	1.62323	1.68609	1.74894	1.81161	1.87394	1.93576	1.99689	2.05716	2.11638	2.17438	2.23098	2.286	2.33927	2.39062	2.43988	2.48687	2.53146	2.57347	2.61277	2.64921	2.68266
0.33748	0.04709	0.0812	0.09156	0.13762		0.33748	0.03497	0.04154	0.08198	0.09861		0.70702	0.75965	0.81473	0.87223	0.93213	0.99438	1.05892	1.12569	1.19459	1.26553	1.33839	1.41306	1.48938	1.56721	1.64637	1.7267	1.80799	1.89005	1.97267	2.05563	2.13869	2.22162	2.30418	2.38613	2.4672	2.54716	2.62573	2.70268	2.77775	2.85068	2.92124	2.98917	3.05425	3.11625	3.17495	3.23013	3.28161	3.32919
0.36816	0.04726	0.1	0.09403	0.14339		0.36816	0.03147	0.06055	0.08411	0.1069		0.68469	0.74184	0.80206	0.86536	0.93172	1.00111	1.07347	1.14872	1.22678	1.30754	1.39086	1.47659	1.56457	1.65461	1.7465	1.84002	1.93493	2.03099	2.12791	2.22544	2.32327	2.42112	2.51867	2.61562	2.71167	2.80649	2.89977	2.99121	3.0805	3.16734	3.25144	3.3325	3.41027	3.48447	3.55486	3.6212	3.68327	3.74087
0.39884	0.04981	0.11411	0.09409	0.14973		0.39884	0.02595	0.08306	0.08527	0.11493		0.63072	0.68901	0.75084	0.81623	0.88517	0.95763	1.03355	1.11286	1.19545	1.2812	1.36994	1.46149	1.55565	1.65218	1.75084	1.85135	1.95341	2.05672	2.16094	2.26575	2.37079	2.4757	2.58014	2.68375	2.78615	2.887	2.98596	3.08268	3.17684	3.26814	3.35626	3.44094	3.52192	3.59895	3.67181	3.74031	3.80427	3.86353
0.42951	0.05427	0.12199	0.0926	0.15623		0.42951	0.02044	0.1049	0.08915	0.12099		0.56007	0.617	0.67779	0.74245	0.81099	0.88339	0.95957	1.03946	1.12291	1.20977	1.29984	1.39291	1.4887	1.58692	1.68727	1.78939	1.89291	1.99746	2.10263	2.20801	2.31318	2.41772	2.52121	2.62326	2.72345	2.82141	2.91678	3.00923	3.09843	3.18412	3.26603	3.34396	3.41772	3.48716	3.55215	3.61261	3.66848	3.71972
0.46019	0.05965	0.12332	0.0912	0.16252		0.46019	0.02056	0.12415	0.09892	0.12422		0.48356	0.53749	0.59548	0.65756	0.72374	0.79399	0.86824	0.94638	1.02826	1.11368	1.20239	1.29411	1.38851	1.48522	1.58383	1.68392	1.78502	1.88664	1.98829	2.08947	2.18966	2.28836	2.3851	2.47939	2.57081	2.65896	2.74348	2.82404	2.90039	2.97232	3.03967	3.10234	3.16028	3.2135	3.26205	3.30603	3.34559	3.38087
0.49087	0.06493	0.11944	0.09237	0.16827		0.49087	0.03014	0.14012	0.11457	0.12498		0.40797	0.45792	0.51204	0.5704	0.63302	0.69988	0.7709	0.84596	0.92487	1.00741	1.09326	1.18209	1.27348	1.36699	1.4621	1.55827	1.65492	1.75145	1.84724	1.94167	2.03412	2.12397	2.21067	2.29367	2.37249	2.4467	2.51595	2.57996	2.63853	2.69157	2.73906	2.78105	2.81772	2.84929	2.87607	2.89843	2.91677	2.93155
0.52155	0.06927	0.11396	0.0987	0.1733		0.52155	0.04552	0.15334	0.13298	0.12492		0.3372	0.38261	0.43226	0.48626	0.54463	0.60738	0.67445	0.74569	0.82091	0.89985	0.98216	1.06743	1.15519	1.24487	1.33589	1.42756	1.51919	1.61005	1.69936	1.78637	1.87033	1.9505	2.02619	2.09679	2.16173	2.22055	2.2729	2.31854	2.35734	2.38932	2.41464	2.43358	2.44656	2.45412	2.4569	2.45563	2.45109	2.44411
0.55223	0.07213	0.11274	0.11167	0.17761		0.55223	0.06354	0.16566	0.15015	0.12672		0.27334	0.31396	0.35884	0.40812	0.46187	0.52011	0.58281	0.64983	0.72099	0.79599	0.87447	0.95597	1.03994	1.12576	1.21272	1.30006	1.38693	1.47248	1.55578	1.63595	1.71206	1.78325	1.8487	1.90767	1.9595	2.00367	2.03979	2.06762	2.0871	2.09835	2.10169	2.09764	2.0869	2.07036	2.04907	2.02423	1.99713	1.96911
0.58291	0.07331	0.12148	0.13091	0.18141		0.58291	0.08253	0.18007	0.16297	0.13299		0.21738	0.25317	0.2932	0.33763	0.38658	0.44012	0.49822	0.56079	0.62765	0.69852	0.77301	0.85065	0.93083	1.01289	1.09603	1.1794	1.26206	1.34301	1.42123	1.49567	1.56527	1.62903	1.686	1.73528	1.77613	1.80791	1.83016	1.84262	1.84521	1.83812	1.82176	1.79681	1.76422	1.72521	1.68124	1.63403	1.58548	1.53762
0.61359	0.07289	0.14111	0.15483	0.18518		0.61359	0.10128	0.19996	0.17028	0.1446		0.16958	0.20072	0.23599	0.27562	0.31977	0.36854	0.42196	0.47995	0.54237	0.60895	0.67931	0.75296	0.8293	0.9076	0.98705	1.06671	1.14558	1.22258	1.29657	1.36639	1.4309	1.48895	1.53946	1.58145	1.61402	1.63647	1.64821	1.64892	1.63847	1.61699	1.58492	1.54298	1.49222	1.43403	1.37017	1.30276	1.23432	1.16767
0.64427	0.07137	0.16743	0.18146	0.18963		0.64427	0.11868	0.22777	0.17384	0.16017		0.12975	0.15654	0.18732	0.22236	0.26186	0.30595	0.3547	0.40809	0.46598	0.52814	0.59421	0.6637	0.73603	0.81045	0.88612	0.96209	1.03731	1.11065	1.18092	1.24691	1.30738	1.36113	1.40699	1.44388	1.47084	1.48705	1.49186	1.48483	1.46576	1.43471	1.392	1.33831	1.27461	1.20226	1.12303	1.03916	0.95342	0.86925
0.67495	0.06957	0.19483	0.20893	0.19564		0.67495	0.13369	0.26402	0.17882	0.17688		0.09738	0.12023	0.14691	0.17768	0.2128	0.25242	0.29665	0.3455	0.39886	0.45653	0.51817	0.58332	0.65139	0.72167	0.7933	0.86535	0.93675	1.00637	1.07303	1.13548	1.19249	1.24281	1.28526	1.31873	1.3422	1.35481	1.35584	1.34478	1.32134	1.28547	1.23741	1.17767	1.10708	1.0268	0.93836	0.84373	0.74542	0.64671
0.70563	0.06866	0.21866	0.23556	0.20414		0.70563	0.14534	0.30727	0.19265	0.1919		0.07176	0.09117	0.11419	0.14111	0.1722	0.20765	0.2476	0.29207	0.341	0.39419	0.45132	0.51197	0.57555	0.64137	0.70861	0.77634	0.84354	0.9091	0.97188	1.03067	1.08427	1.1315	1.17119	1.20225	1.22368	1.2346	1.23427	1.22214	1.19784	1.16124	1.11246	1.05187	0.98015	0.89825	0.80741	0.7092	0.60552	0.49873
0.73631	0.06977	0.23589	0.25992	0.21588		0.73631	0.15275	0.35486	0.22057	0.20341		0.05218	0.06863	0.08845	0.11194	0.1394	0.17104	0.207	0.24734	0.292	0.3408	0.39345	0.44951	0.50843	0.56953	0.63202	0.695	0.7575	0.81849	0.87689	0.93159	0.98149	1.02548	1.06252	1.09159	1.11175	1.12218	1.12213	1.11103	1.08846	1.05422	1.0083	0.95098	0.88277	0.80451	0.71726	0.62238	0.52145	0.41624
0.76699	0.07359	0.24555	0.28087	0.23125		0.76699	0.15524	0.40365	0.26187	0.21119		0.03798	0.05188	0.0689	0.08937	0.11357	0.14174	0.17404	0.21053	0.25116	0.29575	0.34401	0.39552	0.44972	0.50594	0.56341	0.62128	0.67863	0.73451	0.78794	0.83796	0.88359	0.92391	0.95801	0.98503	1.00416	1.01465	1.01582	1.00708	0.98797	0.95818	0.91763	0.86643	0.80499	0.73403	0.65459	0.56806	0.47618	0.38112
0.79767	0.08001	0.24934	0.29759	0.25025		0.79767	0.15231	0.45047	0.31118	0.21701		0.02857	0.04021	0.05474	0.0725	0.09377	0.1188	0.14775	0.18068	0.21754	0.25817	0.30224	0.34933	0.39888	0.4502	0.50254	0.55507	0.60693	0.65725	0.70519	0.74991	0.79065	0.82668	0.85733	0.88192	0.89985	0.91049	0.91324	0.90754	0.89288	0.86884	0.8352	0.7919	0.73922	0.67775	0.60851	0.53299	0.45327	0.37226
0.82835	0.0882	0.2523	0.30972	0.27246		0.82835	0.14374	0.49257	0.36202	0.22451		0.02326	0.0328	0.04507	0.06037	0.07898	0.10115	0.12704	0.15671	0.1901	0.22704	0.26719	0.3101	0.35518	0.40175	0.44901	0.49617	0.54239	0.58689	0.62893	0.66786	0.70312	0.73424	0.7608	0.78242	0.79872	0.80927	0.81358	0.81112	0.80134	0.78369	0.75776	0.7233	0.68037	0.6294	0.57135	0.50772	0.44082	0.3739
0.85903	0.09704	0.26264	0.31744	0.29722		0.85903	0.12967	0.52786	0.40912	0.23808		0.02092	0.02863	0.03888	0.05196	0.06817	0.08775	0.11085	0.13754	0.16775	0.20131	0.23785	0.27689	0.31781	0.35988	0.4023	0.44424	0.48489	0.52351	0.55947	0.59229	0.62163	0.6473	0.66919	0.68724	0.70138	0.7114	0.71699	0.71766	0.71279	0.70169	0.6837	0.65836	0.62544	0.58519	0.53837	0.48646	0.43172	0.37743
0.88971	0.10538	0.28877	0.32165	0.32374		0.88971	0.1106	0.55524	0.44951	0.26065		0.02018	0.0265	0.03506	0.04624	0.06032	0.07757	0.09815	0.12214	0.14948	0.17995	0.21321	0.24874	0.28587	0.32382	0.36176	0.39881	0.43415	0.46707	0.49701	0.52363	0.54682	0.56666	0.58339	0.59735	0.60878	0.6178	0.62427	0.62776	0.62757	0.62283	0.61264	0.5962	0.57304	0.54312	0.50702	0.46605	0.42233	0.37891
0.92039	0.11228	0.33445	0.32413	0.35123		0.92039	0.08757	0.5749	0.48318	0.29201		0.01995	0.02533	0.03263	0.04224	0.0545	0.06971	0.08805	0.10961	0.13435	0.16207	0.19238	0.22476	0.2585	0.29278	0.32669	0.35931	0.38978	0.41737	0.44157	0.46215	0.47917	0.49302	0.50429	0.51372	0.52199	0.52955	0.53648	0.54241	0.54654	0.54779	0.54494	0.53688	0.52283	0.50248	0.47619	0.44508	0.41107	0.37688
0.95107	0.11694	0.39695	0.32755	0.37906		0.95107	0.06248	0.58868	0.51335	0.32902		0.01967	0.02445	0.03083	0.03921	0.04997	0.06342	0.07979	0.0992	0.12162	0.14686	0.17456	0.20415	0.23492	0.26598	0.29637	0.3251	0.35124	0.37403	0.39296	0.40786	0.41895	0.42686	0.43256	0.43721	0.44197	0.4477	0.45472	0.46272	0.47077	0.4775	0.48136	0.4809	0.47505	0.46325	0.44565	0.42317	0.39752	0.37112
0.98175	0.11884	0.46975	0.33534	0.40677		0.98175	0.03973	0.60021	0.54582	0.36721		0.01913	0.02351	0.02922	0.03664	0.04617	0.05813	0.07279	0.09029	0.11065	0.1337	0.15908	0.18623	0.21442	0.24271	0.27009	0.29549	0.31792	0.33654	0.35081	0.36057	0.36616	0.3684	0.3686	0.36839	0.36944	0.37308	0.37994	0.38971	0.40126	0.41289	0.42267	0.42887	0.43013	0.42572	0.41559	0.40049	0.38191	0.36199
1.01243	0.11759	0.54558	0.35104	0.43417		1.01243	0.03196	0.61481	0.58712	0.40238		0.01831	0.02237	0.02757	0.03424	0.04275	0.05345	0.06662	0.08245	0.10097	0.12207	0.14541	0.17043	0.1964	0.22235	0.2472	0.26984	0.28916	0.30428	0.31457	0.31986	0.32053	0.31755	0.31252	0.30752	0.30481	0.30626	0.31281	0.32414	0.3388	0.35468	0.3695	0.38127	0.38845	0.39019	0.3863	0.37738	0.3647	0.35014
1.04311	0.11304	0.61794	0.37733	0.46134		1.04311	0.04631	0.63862	0.64175	0.43165		0.01725	0.02104	0.0258	0.03184	0.0395	0.04912	0.06099	0.07534	0.09224	0.1116	0.13314	0.15631	0.18038	0.20436	0.22714	0.24751	0.26433	0.27659	0.28361	0.28515	0.28158	0.27397	0.26413	0.25457	0.24817	0.24744	0.2537	0.26649	0.28389	0.30331	0.32216	0.3383	0.35016	0.35682	0.35802	0.3542	0.34642	0.33631
1.07379	0.10518	0.68168	0.41528	0.48862		1.07379	0.06653	0.67706	0.71024	0.45402		0.01603	0.01955	0.02392	0.0294	0.03631	0.04498	0.05572	0.06875	0.0842	0.10202	0.12197	0.14353	0.16597	0.18831	0.2094	0.22798	0.24281	0.25283	0.25724	0.25576	0.24869	0.23712	0.223	0.20922	0.1993	0.19655	0.20269	0.21694	0.23671	0.25885	0.28061	0.29988	0.31516	0.32559	0.33085	0.33122	0.32755	0.32117
1.10447	0.09415	0.73352	0.46414	0.51659		1.10447	0.08376	0.73304	0.78931	0.47071		0.01473	0.01797	0.02195	0.02692	0.03316	0.04098	0.05069	0.06254	0.07669	0.09314	0.11167	0.13182	0.15287	0.17385	0.19358	0.21076	0.22408	0.23238	0.23482	0.23099	0.22115	0.20633	0.18854	0.17095	0.15774	0.15322	0.15957	0.17539	0.1971	0.22106	0.24454	0.26567	0.28319	0.29634	0.30477	0.30861	0.30845	0.30532
1.13515	0.08021	0.77247	0.52187	0.54594		1.13515	0.09473	0.806	0.87388	0.48501		0.0134	0.01635	0.01996	0.02444	0.03005	0.03709	0.04586	0.05665	0.06962	0.08482	0.10208	0.12099	0.14086	0.16071	0.17935	0.19546	0.20766	0.21472	0.21571	0.21015	0.19821	0.18086	0.16006	0.1391	0.12285	0.11688	0.12394	0.1415	0.16463	0.1894	0.21338	0.23516	0.25384	0.26883	0.27974	0.2865	0.28943	0.28921
1.16583	0.06371	0.80023	0.5858	0.57734		1.16583	0.098	0.89228	0.95931	0.50145		0.01211	0.01476	0.01799	0.02199	0.027	0.03331	0.04122	0.05102	0.06292	0.07699	0.09312	0.11093	0.12976	0.14867	0.16645	0.18175	0.19315	0.19936	0.19936	0.19261	0.1792	0.15998	0.13682	0.11299	0.0939	0.08681	0.09529	0.11471	0.13861	0.16312	0.18644	0.20779	0.22672	0.24281	0.25566	0.26496	0.2707	0.27319
1.1965	0.0452	0.8215	0.65309	0.61133		1.1965	0.09377	0.98633	1.04313	0.52419		0.01089	0.01324	0.0161	0.01963	0.02406	0.02968	0.03678	0.04566	0.05657	0.0696	0.0847	0.10152	0.11945	0.13757	0.15467	0.16938	0.18024	0.1859	0.18529	0.17782	0.16347	0.14301	0.11814	0.09194	0.07011	0.06223	0.07303	0.09432	0.11818	0.14137	0.16301	0.18302	0.20145	0.2181	0.2325	0.24407	0.25244	0.25754
1.22718	0.02593	0.84359	0.72099	0.64817		1.22718	0.08547	1.08184	1.12568	0.55511		0.00977	0.01183	0.01432	0.01739	0.02126	0.02621	0.03255	0.04058	0.05056	0.06264	0.07679	0.09272	0.10986	0.12729	0.14385	0.15812	0.16863	0.174	0.1731	0.16527	0.15045	0.12932	0.10339	0.07537	0.05081	0.0424	0.05664	0.07944	0.10236	0.12333	0.14243	0.16037	0.17774	0.19456	0.21025	0.22394	0.23482	0.24245
1.25786	0.01419	0.87513	0.78696	0.68771		1.25786	0.08291	1.17252	1.2097	0.59283		0.00876	0.01055	0.01268	0.01531	0.01864	0.02295	0.02855	0.03578	0.0449	0.05609	0.06937	0.08449	0.1009	0.11775	0.13385	0.14781	0.15813	0.16338	0.16242	0.15455	0.13965	0.11834	0.09196	0.06282	0.03557	0.02677	0.0456	0.06908	0.0902	0.10826	0.1242	0.13953	0.15542	0.17215	0.18899	0.20469	0.218	0.22807
1.28854	0.02898	0.92354	0.84874	0.72939		1.28854	0.10024	1.25257	1.29886	0.63319		0.00787	0.00941	0.01121	0.01341	0.01622	0.01991	0.02482	0.03128	0.03959	0.04996	0.06243	0.07679	0.09255	0.10886	0.12458	0.13831	0.14854	0.15382	0.15298	0.14529	0.13063	0.10956	0.08334	0.05389	0.02441	0.01548	0.03927	0.06219	0.08087	0.09559	0.10796	0.12027	0.13439	0.15087	0.16881	0.18647	0.20212	0.21453
1.31922	0.05236	0.99235	0.90437	0.77224		1.31922	0.14048	1.31697	1.39558	0.67076		0.00709	0.00841	0.00991	0.01171	0.01402	0.01713	0.02137	0.0271	0.03466	0.04426	0.05597	0.06962	0.08477	0.10059	0.11597	0.12951	0.13971	0.14511	0.14451	0.13718	0.123	0.10253	0.07699	0.04816	0.01817	0.01087	0.03664	0.0578	0.07369	0.08493	0.09351	0.10249	0.11461	0.1308	0.14985	0.16943	0.18732	0.20191
1.3499	0.07739	1.0798	0.95225	0.81497		1.3499	0.19617	1.3616	1.49898	0.70052		0.00642	0.00754	0.00878	0.01022	0.01206	0.0146	0.01821	0.02326	0.03011	0.03898	0.04998	0.06297	0.07752	0.09289	0.10795	0.12134	0.13155	0.13711	0.13683	0.12998	0.11645	0.09684	0.0724	0.04503	0.01758	0.01401	0.03641	0.05509	0.06818	0.07603	0.08078	0.08619	0.09612	0.11202	0.13224	0.15374	0.17372	0.19028
1.38058	0.10279	1.17953	0.99113	0.85606		1.38058	0.26002	1.38344	1.60392	0.71913		0.00584	0.00681	0.00781	0.00893	0.01034	0.01235	0.01535	0.01976	0.02594	0.03413	0.04446	0.05681	0.07081	0.08572	0.10048	0.11373	0.12396	0.12971	0.12979	0.12348	0.11071	0.09212	0.06909	0.04377	0.02064	0.01939	0.03742	0.05344	0.06395	0.06875	0.06979	0.0714	0.07892	0.09462	0.11614	0.1395	0.16139	0.17968
1.41126	0.12783	1.28262	1.02012	0.89386		1.41126	0.32622	1.38056	1.70148	0.72577		0.00535	0.00619	0.007	0.00784	0.00886	0.01038	0.0128	0.0166	0.02215	0.02971	0.0394	0.05114	0.06459	0.07906	0.09351	0.10662	0.11688	0.12282	0.12326	0.11751	0.10554	0.08808	0.06661	0.04363	0.02466	0.02438	0.03885	0.05241	0.06073	0.06298	0.06063	0.05825	0.06307	0.0787	0.10168	0.12684	0.1504	0.17009
1.44194	0.15175	1.37941	1.03877	0.92671		1.44194	0.38947	1.35223	1.78048	0.72253		0.00493	0.00566	0.00632	0.00693	0.00762	0.00867	0.01056	0.01378	0.01875	0.02571	0.03479	0.04594	0.05884	0.07287	0.08702	0.09998	0.11024	0.11636	0.11716	0.11196	0.10079	0.08447	0.06461	0.04398	0.02839	0.02847	0.04021	0.05168	0.05827	0.05859	0.05338	0.04692	0.04857	0.06436	0.08899	0.11581	0.14074	0.16149
1.47262	0.17373	1.46096	1.04698	0.95305		1.47262	0.44469	1.29888	1.82943	0.71422		0.00456	0.00521	0.00576	0.00619	0.00659	0.00723	0.0086	0.01129	0.01572	0.02212	0.03061	0.04118	0.05356	0.06714	0.08097	0.09376	0.10403	0.1103	0.11142	0.10674	0.09634	0.08111	0.06281	0.04438	0.0314	0.03158	0.04125	0.05103	0.05635	0.05538	0.04807	0.03768	0.03543	0.05173	0.07817	0.10644	0.13239	0.15383
1.5033	0.19297	1.51976	1.04505	0.97148		1.5033	0.48714	1.22207	1.83837	0.70739		0.00423	0.00483	0.00529	0.00558	0.00575	0.00603	0.00693	0.00911	0.01304	0.01892	0.02686	0.03685	0.04869	0.06183	0.07534	0.08795	0.09819	0.1046	0.106	0.10179	0.0921	0.0779	0.06104	0.04455	0.03357	0.03375	0.04182	0.05026	0.05476	0.05313	0.04461	0.03091	0.02363	0.04099	0.06931	0.09869	0.12527	0.14703
1.53398	0.20871	1.55019	1.03362	0.98086		1.53398	0.51298	1.12437	1.80034	0.70834		0.00395	0.0045	0.0049	0.00509	0.00509	0.00507	0.00553	0.00724	0.0107	0.01609	0.02349	0.03293	0.04424	0.05692	0.07009	0.0825	0.0927	0.09922	0.10088	0.09709	0.08803	0.07474	0.05917	0.04435	0.0349	0.03501	0.04184	0.04927	0.05331	0.05158	0.04274	0.02701	0.01318	0.03248	0.06245	0.09248	0.11929	0.14099
1.56466	0.2205	1.54881	1.01363	0.98034		1.56466	0.52008	1.00926	1.71233	0.72049		0.00369	0.00421	0.00456	0.00468	0.00456	0.00431	0.00438	0.00564	0.00869	0.01361	0.02049	0.02937	0.04015	0.05237	0.0652	0.07741	0.08755	0.09414	0.09603	0.09261	0.08411	0.07163	0.05717	0.04373	0.03545	0.03544	0.04129	0.04797	0.05186	0.05046	0.04206	0.02596	0.00461	0.02671	0.05755	0.0877	0.11432	0.13563
1.59534	0.22849	1.51436	0.98625	0.96939		1.59534	0.50978	0.88091	1.5758	0.74256		0.00346	0.00395	0.00427	0.00435	0.00415	0.00373	0.00346	0.0043	0.00696	0.01146	0.01783	0.02616	0.03641	0.04817	0.06064	0.07264	0.0827	0.08936	0.09143	0.08834	0.08032	0.06853	0.05502	0.04271	0.03529	0.03513	0.04018	0.04631	0.05028	0.04956	0.04216	0.0271	0.00598	0.02415	0.05448	0.08417	0.11024	0.13084
1.62602	0.23395	1.44775	0.95282	0.94788		1.62602	0.4899	0.74405	1.39668	0.76887		0.00325	0.00372	0.00402	0.00407	0.00382	0.0033	0.00276	0.00319	0.00551	0.0096	0.01547	0.02327	0.03299	0.04428	0.0564	0.06817	0.07814	0.08483	0.08707	0.08426	0.07667	0.06548	0.05275	0.04134	0.03452	0.03417	0.03853	0.04427	0.04852	0.04872	0.04269	0.02948	0.01288	0.02466	0.053	0.08172	0.10692	0.12654
1.6567	0.23987	1.35194	0.91473	0.91601		1.6567	0.47945	0.60369	1.18485	0.79134		0.00306	0.00351	0.00379	0.00382	0.00356	0.00298	0.00226	0.0023	0.0043	0.008	0.01339	0.02066	0.02986	0.0407	0.05246	0.06399	0.07386	0.08056	0.08293	0.08037	0.07316	0.06249	0.05041	0.03968	0.03327	0.03266	0.0364	0.04186	0.04653	0.04783	0.0434	0.03235	0.01929	0.02725	0.0528	0.08016	0.10423	0.12265
1.68738	0.25146	1.23164	0.87335	0.87434		1.68738	0.50967	0.46491	0.95334	0.80189		0.00288	0.00332	0.00358	0.00361	0.00333	0.00274	0.00191	0.0016	0.00332	0.00665	0.01156	0.01831	0.027	0.03739	0.04879	0.06008	0.06982	0.07653	0.079	0.07667	0.0698	0.05958	0.04804	0.03784	0.03166	0.03071	0.03386	0.03912	0.04432	0.04683	0.04412	0.03528	0.02502	0.03088	0.05355	0.0793	0.10206	0.1191
1.71806	0.27558	1.09302	0.82989	0.82378		1.71806	0.60861	0.33275	0.7171	0.79402		0.00272	0.00314	0.0034	0.00341	0.00314	0.00255	0.00168	0.00107	0.00252	0.0055	0.00995	0.01619	0.02438	0.03433	0.04538	0.05643	0.06603	0.07271	0.07527	0.07314	0.06659	0.05678	0.04571	0.0359	0.02981	0.02844	0.03099	0.03609	0.04191	0.04572	0.04475	0.03808	0.03011	0.03486	0.05494	0.07899	0.1003	0.11584
1.74874	0.31847	0.94335	0.78534	0.76554		1.74874	0.78106	0.21212	0.49165	0.76363		0.00257	0.00298	0.00323	0.00324	0.00296	0.00239	0.00153	0.000691986	0.00189	0.00453	0.00853	0.01428	0.02199	0.03151	0.04222	0.05302	0.06247	0.0691	0.07172	0.06977	0.06352	0.05411	0.04345	0.03396	0.02783	0.02596	0.02786	0.03283	0.03934	0.0445	0.04528	0.04065	0.03464	0.03885	0.05675	0.07907	0.09887	0.11283
1.77942	0.38335	0.7907	0.74036	0.70109		1.77942	1.0146	0.10878	0.29178	0.70923
1.8101	0.47011	0.64372	0.6953	0.6321		1.8101	1.29422	0.04302	0.13092	0.63179
1.84078	0.57672	0.51157	0.65012	0.56042		1.84078	1.6067	0.07214	0.03649	0.53427
1.87146	0.70035	0.40399	0.60455	0.48803		1.87146	1.94013	0.11505	0.07116	0.42109
1.90214	0.83787	0.33022	0.5581	0.41697		1.90214	2.2831	0.14028	0.09331	0.29758
1.93282	0.98591	0.29407	0.51022	0.3494		1.93282	2.62431	0.14585	0.09223	0.17008
1.9635	1.1409	0.28778	0.46042	0.28763		1.9635	2.95264	0.1332	0.11316	0.05766
1.99418	1.29907	0.29584	0.40836	0.23419		1.99418	3.25731	0.10605	0.18437	0.11094
2.02485	1.45648	0.30554	0.35392	0.19187		2.02485	3.52822	0.07345	0.28302	0.23137
2.05553	1.60909	0.31066	0.2973	0.16329		2.05553	3.75628	0.06438	0.38743	0.35123
2.08621	1.75288	0.30972	0.239	0.1494		2.08621	3.93377	0.10354	0.48495	0.46701
2.11689	1.88399	0.30378	0.17984	0.14772		2.11689	4.05463	0.1638	0.57067	0.57841
2.14757	1.99878	0.29484	0.12118	0.15326		2.14757	4.11473	0.22856	0.64869	0.68573
2.17825	2.09399	0.28484	0.06587	0.16137		2.17825	4.11204	0.2912	0.73252	0.78953
2.20893	2.16687	0.27517	0.0315	0.16909		2.20893	4.04668	0.34762	0.84121	0.89084
2.23961	2.21523	0.26661	0.06155	0.17505		2.23961	3.92095	0.3948	0.99016	0.99147
2.27029	2.23757	0.2596	0.10676	0.17886		2.27029	3.7392	0.43055	1.18274	1.09423
2.30097	2.23311	0.25475	0.14878	0.18061		2.30097	3.50765	0.45342	1.40929	1.20275
2.33165	2.20182	0.25319	0.18481	0.18059		2.33165	3.23406	0.46272	1.65178	1.32068
2.36233	2.14444	0.2568	0.21362	0.17907		2.36233	2.92745	0.45845	1.88872	1.45048
2.39301	2.06244	0.26814	0.23451	0.17613		2.39301	2.59767	0.44128	2.09856	1.59218
2.42369	1.95798	0.29025	0.24709	0.17167		2.42369	2.25493	0.41244	2.26195	1.74261
2.45437	1.83383	0.32628	0.25129	0.16539		2.45437	1.90946	0.37366	2.36328	1.89545
2.48505	1.69328	0.37915	0.24731	0.15684		2.48505	1.57096	0.32702	2.39196	2.04185
2.51573	1.54002	0.45118	0.23562	0.14557		2.51573	1.24833	0.27483	2.34325	2.17159
2.54641	1.37803	0.54373	0.21693	0.13119		2.54641	0.94923	0.21952	2.21886	2.27428
2.57709	1.21146	0.65691	0.19218	0.11343		2.57709	0.67983	0.1635	2.0272	2.34055
2.60777	1.0445	0.78943	0.16245	0.09225		2.60777	0.44465	0.10906	1.78376	2.36303
2.63845	0.88134	0.93842	0.12901	0.06793		2.63845	0.24638	0.05834	1.51196	2.33705
2.66913	0.72609	1.09956	0.09325	0.04152		2.66913	0.08586	0.01449	1.24548	2.26113
2.69981	0.58289	1.26717	0.05687	0.01941		2.69981	0.03822	0.02817	1.03174	2.1371
2.73049	0.45614	1.4345	0.02404	0.03198		2.73049	0.12808	0.05914	0.92576	1.97002
2.76117	0.35097	1.59413	0.02587	0.06279		2.76117	0.18861	0.08257	0.95075	1.76771
2.79184	0.27375	1.73834	0.05588	0.0958		2.79184	0.22577	0.09808	1.0659	1.5402
2.82252	0.23036	1.85964	0.08552	0.12842		2.82252	0.24694	0.10603	1.20862	1.29895
2.8532	0.21947	1.95125	0.11172	0.1593		2.8532	0.26034	0.10724	1.33545	1.05601
2.88388	0.22891	2.00753	0.13364	0.18731		2.88388	0.27384	0.10307	1.42389	0.82322
2.91456	0.24458	2.0244	0.15088	0.21142		2.91456	0.29315	0.0954	1.46487	0.61165
2.94524	0.25774	1.99967	0.16334	0.23077		2.94524	0.32034	0.08692	1.45749	0.43136
2.97592	0.2646	1.93324	0.17119	0.24461		2.97592	0.35417	0.08109	1.40599	0.29199
3.0066	0.26419	1.82721	0.17481	0.25241		3.0066	0.39171	0.08137	1.31772	0.20334
3.03728	0.25698	1.68587	0.17481	0.2538		3.03728	0.42999	0.08913	1.20159	0.16807
3.06796	0.24421	1.51562	0.17195	0.24867		3.06796	0.46675	0.10283	1.06683	0.16637
3.09864	0.22749	1.3248	0.16711	0.23711		3.09864	0.50061	0.11968	0.92209	0.17248
3.12932	0.20875	1.1236	0.16123	0.21945		3.12932	0.53092	0.13731	0.77485	0.17663
3.16	0.19009	0.92412	0.1552	0.19624		3.16	0.55749	0.154	0.63117	0.18036
3.19068	0.17386	0.74083	0.14976	0.16828		3.19068	0.58027	0.16864	0.49582	0.1875
3.22136	0.16251	0.59113	0.14535	0.13661		3.22136	0.59914	0.18046	0.37289	0.19886
3.25204	0.15812	0.49345	0.14206	0.10262		3.25204	0.61379	0.18902	0.26682	0.21133
3.28272	0.16165	0.45624	0.13964	0.06864		3.28272	0.6237	0.19403	0.18451	0.22044
3.3134	0.17247	0.46447	0.13757	0.04112		3.3134	0.62824	0.19541	0.13776	0.22315
3.34408	0.18875	0.48931	0.13521	0.0401		3.34408	0.62684	0.19319	0.13277	0.21969
3.37476	0.20831	0.50807	0.13194	0.0652		3.37476	0.6191	0.18752	0.15015	0.21484
3.40544	0.22916	0.50921	0.12727	0.09539		3.40544	0.60502	0.17863	0.16695	0.21802
3.43612	0.24957	0.48946	0.12084	0.12412		3.43612	0.58504	0.16689	0.17303	0.2395
3.4668	0.26815	0.45105	0.1125	0.14933		3.4668	0.56012	0.15273	0.16598	0.28297
3.49748	0.28373	0.40048	0.10228	0.17004		3.49748	0.53175	0.13668	0.14745	0.34375
3.52816	0.29535	0.34835	0.09036	0.18569		3.52816	0.5019	0.11941	0.1227	0.41376
3.55884	0.30228	0.30912	0.07707	0.19605		3.55884	0.47292	0.1017	0.10213	0.48532
3.58952	0.30397	0.29716	0.06289	0.20114		3.58952	0.44743	0.08458	0.10048	0.55207
3.62019	0.30016	0.3163	0.0485	0.20124		3.62019	0.42807	0.06939	0.12165	0.60908
3.65087	0.29079	0.35631	0.03504	0.19684		3.65087	0.41726	0.05791	0.15353	0.6527
3.68155	0.27608	0.4031	0.02489	0.18867		3.68155	0.41676	0.05199	0.18473	0.68059
3.71223	0.25653	0.44662	0.02256	0.17762		3.71223	0.42743	0.05214	0.20893	0.69177
3.74291	0.23289	0.48171	0.02876	0.16474		3.74291	0.4491	0.05659	0.22311	0.68659
3.77359	0.20625	0.50707	0.03834	0.15119		3.77359	0.4808	0.0627	0.22649	0.66686
3.80427	0.17809	0.52418	0.0481	0.13815		3.80427	0.52099	0.0685	0.22026	0.63577
3.83495	0.15047	0.53644	0.05687	0.12674		3.83495	0.5678	0.07284	0.20749	0.59793
3.86563	0.12645	0.54809	0.06419	0.11774		3.86563	0.61917	0.07516	0.19306	0.55915
3.89631	0.11038	0.56296	0.06993	0.11148		3.89631	0.67289	0.07528	0.18302	0.52584
3.92699	0.10667	0.58319	0.0741	0.10762		3.92699	0.72668	0.07327	0.18243	0.5038
3.95767	0.1162	0.6085	0.07682	0.10535		3.95767	0.77824	0.06939	0.19235	0.4964
3.98835	0.13532	0.63641	0.0783	0.10362		3.98835	0.82535	0.06406	0.2092	0.50327
4.01903	0.15953	0.66308	0.07879	0.10145		4.01903	0.86604	0.05784	0.22758	0.52069
4.04971	0.18579	0.68435	0.07857	0.09811		4.04971	0.89866	0.05138	0.24288	0.5435
4.08039	0.21245	0.69653	0.07789	0.09317		4.08039	0.92202	0.04539	0.25227	0.56702
4.11107	0.23865	0.6969	0.077	0.08646		4.11107	0.93546	0.04054	0.25498	0.58815
4.14175	0.26396	0.68387	0.07607	0.07807		4.14175	0.93891	0.03726	0.25244	0.60559
4.17243	0.28813	0.65703	0.07519	0.06827		4.17243	0.93291	0.0355	0.24854	0.61959
4.20311	0.31098	0.61707	0.07439	0.05746		4.20311	0.91854	0.03473	0.24948	0.63153
4.23379	0.33229	0.56557	0.07363	0.04619		4.23379	0.89739	0.03417	0.26226	0.64323
4.26447	0.35175	0.50486	0.07285	0.03508		4.26447	0.87141	0.03314	0.29136	0.65638
4.29515	0.36897	0.43772	0.07195	0.02502		4.29515	0.84274	0.03114	0.33655	0.67201
4.32583	0.38348	0.36717	0.07084	0.01747		4.32583	0.81351	0.02795	0.39399	0.69028
4.35651	0.39474	0.29627	0.06947	0.01479		4.35651	0.78562	0.02355	0.45877	0.71056
4.38719	0.40221	0.22787	0.0678	0.01718		4.38719	0.76054	0.01811	0.52629	0.73177
4.41786	0.40537	0.16455	0.06584	0.02143		4.41786	0.73917	0.01197	0.59275	0.75276
4.44854	0.40378	0.10867	0.0636	0.02538		4.44854	0.72183	0.00604	0.65514	0.77262
4.47922	0.39711	0.06319	0.06112	0.02838		4.47922	0.70831	0.00514	0.71115	0.79082
4.5099	0.3852	0.03638	0.05843	0.03037		4.5099	0.69804	0.01047	0.75908	0.80715
4.54058	0.36808	0.04153	0.05558	0.03161		4.54058	0.69029	0.01619	0.79771	0.82162
4.57126	0.34601	0.05995	0.05257	0.03253		4.57126	0.68435	0.02105	0.82622	0.83418
4.60194	0.31956	0.07661	0.04944	0.03362		4.60194	0.6796	0.02465	0.84406	0.84461
4.63262	0.28971	0.08917	0.0462	0.03531		4.63262	0.67553	0.02671	0.85085	0.85236
4.6633	0.25796	0.09779	0.04291	0.03783		4.6633	0.6717	0.02713	0.84633	0.85658
4.69398	0.22663	0.10295	0.03963	0.04115		4.69398	0.66766	0.02588	0.83033	0.85621
4.72466	0.1992	0.10492	0.03656	0.04506		4.72466	0.66289	0.02306	0.80281	0.85016
4.75534	0.18048	0.10381	0.03394	0.04923		4.75534	0.65676	0.01886	0.76391	0.83746
4.78602	0.17541	0.09968	0.03214	0.05338		4.78602	0.64852	0.01358	0.71403	0.81741
4.8167	0.18596	0.09297	0.03155	0.05726		4.8167	0.6374	0.0077	0.6539	0.78969
4.84738	0.20941	0.08513	0.03245	0.06071		4.84738	0.62267	0.00313	0.58468	0.75442
4.87806	0.24078	0.07944	0.0348	0.06366		4.87806	0.60369	0.00685	0.50799	0.71211
4.90874	0.27551	0.08112	0.03831	0.06607		4.90874	0.58005	0.01268	0.42599	0.66367
4.93942	0.31028	0.09422	0.04256	0.068		4.93942	0.5516	0.01803	0.34156	0.61035
4.9701	0.34279	0.11809	0.0471	0.06951		4.9701	0.51848	0.02241	0.25878	0.55366
5.00078	0.37141	0.14924	0.05154	0.07071		5.00078	0.48111	0.0256	0.18463	0.49535
5.03146	0.395	0.18424	0.05555	0.07171		5.03146	0.44021	0.02754	0.13396	0.43745
5.06214	0.41279	0.22035	0.05886	0.07261		5.06214	0.3967	0.02831	0.12936	0.38234
5.09282	0.42433	0.25537	0.06124	0.0735		5.09282	0.35167	0.02819	0.16487	0.33302
5.1235	0.42945	0.28747	0.06254	0.07447		5.1235	0.3063	0.02767	0.21222	0.29343
5.15418	0.42823	0.31517	0.06264	0.07556		5.15418	0.26182	0.02744	0.25618	0.26844
5.18486	0.42101	0.33738	0.06148	0.07681		5.18486	0.21944	0.02818	0.2907	0.26256
5.21553	0.40833	0.35338	0.05906	0.07824		5.21553	0.1803	0.03027	0.31309	0.27722
5.24621	0.39095	0.36291	0.05542	0.07981		5.24621	0.14552	0.03358	0.32216	0.30962
5.27689	0.36979	0.36616	0.05067	0.08149		5.27689	0.1162	0.03758	0.31773	0.35471
5.30757	0.34593	0.36374	0.04499	0.08319		5.30757	0.09345	0.04164	0.30038	0.40743
5.33825	0.32051	0.35666	0.03862	0.08478		5.33825	0.07823	0.04515	0.27139	0.46351
5.36893	0.29477	0.3462	0.03194	0.08613		5.36893	0.07068	0.04766	0.23264	0.51922
5.39961	0.2699	0.33385	0.02556	0.08705		5.39961	0.06933	0.04881	0.18653	0.57117
5.43029	0.247	0.32102	0.02055	0.08739		5.43029	0.07166	0.0484	0.13582	0.61619
5.46097	0.22696	0.3089	0.01855	0.08697		5.46097	0.07532	0.04637	0.0835	0.65133
5.49165	0.21032	0.29818	0.02049	0.08566		5.49165	0.0788	0.04278	0.03258	0.67405
5.52233	0.19721	0.28899	0.0252	0.08335		5.52233	0.08125	0.03785	0.01456	0.68233
5.55301	0.18727	0.28087	0.03102	0.07998		5.55301	0.08219	0.03196	0.05469	0.67484
5.58369	0.17981	0.27295	0.03694	0.07556		5.58369	0.08133	0.02571	0.08669	0.65108
5.61437	0.17396	0.26428	0.04241	0.07013		5.61437	0.07853	0.02015	0.10951	0.61145
5.64505	0.16888	0.25398	0.04713	0.06381		5.64505	0.07376	0.01695	0.12324	0.55726
5.67573	0.16394	0.24157	0.05093	0.05681		5.67573	0.06711	0.01757	0.12914	0.49068
5.70641	0.15871	0.22696	0.05369	0.04937		5.70641	0.05888	0.0211	0.12988	0.41467
5.73709	0.15305	0.21061	0.05537	0.04185		5.73709	0.04966	0.0255	0.1294	0.33281
5.76777	0.14699	0.19338	0.05596	0.03473		5.76777	0.0405	0.02942	0.13222	0.24926
5.79845	0.1407	0.17658	0.0555	0.02866		5.79845	0.03328	0.03215	0.14153	0.16895
5.82913	0.13442	0.16166	0.05405	0.02446		5.82913	0.03067	0.03333	0.15745	0.09968
5.85981	0.12837	0.14997	0.05173	0.02285		5.85981	0.0339	0.03279	0.17741	0.06331
5.89049	0.12271	0.14228	0.04868	0.02373		5.89049	0.04089	0.03053	0.19799	0.08365
5.92117	0.11748	0.13839	0.0451	0.02613		5.92117	0.04884	0.02664	0.21616	0.12095
5.95185	0.11266	0.13723	0.04128	0.02895		5.95185	0.05591	0.02135	0.22974	0.15177
5.98253	0.10812	0.13731	0.03761	0.03146		5.98253	0.06098	0.015	0.23746	0.17152
6.0132	0.10374	0.1373	0.03461	0.03325		6.0132	0.06337	0.00827	0.23887	0.18003
6.04388	0.09944	0.13641	0.03288	0.03412		6.04388	0.06267	0.0047	0.23422	0.17881
6.07456	0.09518	0.13454	0.03297	0.03399		6.07456	0.05869	0.01005	0.22428	0.17054
6.10524	0.09108	0.13231	0.03506	0.03292		6.10524	0.05144	0.0172	0.21018	0.15871
6.13592	0.0873	0.13082	0.03887	0.03102		6.13592	0.04112	0.02399	0.19324	0.14735
6.1666	0.08408	0.13138	0.04388	0.02851		6.1666	0.02812	0.02992	0.1748	0.1401
6.19728	0.08167	0.13491	0.04954	0.02571		6.19728	0.01311	0.03471	0.15612	0.13888
6.22796	0.08019	0.14157	0.05541	0.02309		6.22796	0.00597	0.03819	0.1383	0.14296
6.25864	0.07962	0.15057	0.06113	0.02128		6.25864	0.02269	0.04031	0.12235	0.14963
6.28932	0.07978	0.16051	0.06644	0.02095		6.28932	0.04055	0.04114	0.10918	0.15588
6.32	0.08031	0.16979	0.07114	0.02243		6.32	0.05785	0.04086	0.09954	0.1594
6.35068	0.0808	0.17694	0.07507	0.02547		6.35068	0.07374	0.03976	0.09374	0.15886
6.38136	0.08084	0.18079	0.07816	0.02953		6.38136	0.08746	0.03827	0.09131	0.15383
6.41204	0.08008	0.18052	0.08038	0.03406		6.41204	0.09834	0.03687	0.09089	0.14452
6.44272	0.07829	0.17574	0.08176	0.03865		6.44272	0.10583	0.03607	0.09062	0.13168
6.4734	0.07534	0.16649	0.0824	0.043		6.4734	0.10952	0.03621	0.0887	0.1164
6.50408	0.07124	0.15324	0.08244	0.04689		6.50408	0.10916	0.03736	0.08374	0.10012
6.53476	0.06611	0.13702	0.08208	0.05013		6.53476	0.1047	0.03929	0.07505	0.08463
6.56544	0.06021	0.11946	0.08156	0.05258		6.56544	0.09631	0.04159	0.0629	0.0722
6.59612	0.05394	0.1031	0.08111	0.05415		6.59612	0.08447	0.04381	0.04934	0.06542
6.6268	0.0478	0.09142	0.08095	0.05477		6.6268	0.07016	0.04557	0.04033	0.06593
6.65748	0.04247	0.08796	0.0812	0.05439		6.65748	0.05541	0.0466	0.0452	0.07296
6.68816	0.03866	0.0937	0.08192	0.05302		6.68816	0.04484	0.0467	0.06303	0.08413
6.71884	0.03691	0.10596	0.08305	0.05071		6.71884	0.04591	0.04582	0.08585	0.09733
6.74952	0.03729	0.12093	0.08441	0.04752		6.74952	0.06007	0.04395	0.10883	0.11122
6.7802	0.03929	0.13557	0.08577	0.04358		6.7802	0.08127	0.04117	0.12951	0.12506
6.81087	0.04216	0.14798	0.08687	0.03904		6.81087	0.10498	0.03764	0.14672	0.13838
6.84155	0.04523	0.15703	0.08745	0.03409		6.84155	0.12886	0.03353	0.16036	0.15084
6.87223	0.04808	0.16222	0.08727	0.02896		6.87223	0.15155	0.02907	0.17149	0.16216
6.90291	0.05049	0.16344	0.08616	0.0239		6.90291	0.17211	0.02447	0.1823	0.17201
6.93359	0.05247	0.16098	0.08401	0.01921		6.93359	0.18982	0.01996	0.19564	0.18011
6.96427	0.05416	0.15538	0.08076	0.01523		6.96427	0.20415	0.01574	0.21407	0.18617
6.99495	0.05581	0.14742	0.07648	0.01231		6.99495	0.21472	0.01201	0.23876	0.18994
7.02563	0.05774	0.138	0.07127	0.01064		7.02563	0.22132	0.0089	0.26906	0.19127
7.05631	0.0602	0.12804	0.06536	0.01001		7.05631	0.22384	0.00654	0.30284	0.19012
7.08699	0.06339	0.11833	0.05908	0.00982		7.08699	0.22235	0.00506	0.33724	0.18657
7.11767	0.06733	0.10941	0.05289	0.00948		7.11767	0.21702	0.00458	0.36936	0.18089
7.14835	0.07191	0.10139	0.04736	0.00865		7.14835	0.20812	0.00504	0.39663	0.17349
7.17903	0.0769	0.09398	0.04322	0.00727		7.17903	0.19606	0.00621	0.41708	0.165
7.20971	0.08199	0.08657	0.04115	0.00566		7.20971	0.18127	0.00789	0.42944	0.15618
7.24039	0.08686	0.07845	0.04145	0.00506		7.24039	0.16428	0.0099	0.43325	0.14799
7.27107	0.09119	0.06903	0.04389	0.00692		7.27107	0.14566	0.01211	0.42885	0.14151
7.30175	0.09472	0.058	0.04783	0.01057		7.30175	0.12597	0.01437	0.41731	0.1378
7.33243	0.09722	0.04561	0.05253	0.015		7.33243	0.10582	0.0165	0.40031	0.13772
7.36311	0.09849	0.03311	0.05745	0.0197		7.36311	0.08579	0.01837	0.37996	0.14166
7.39379	0.09843	0.02474	0.06218	0.02434		7.39379	0.06649	0.01985	0.35853	0.14941
7.42447	0.09696	0.02807	0.06653	0.02867		7.42447	0.0486	0.02082	0.33811	0.16024
7.45515	0.09407	0.04118	0.0704	0.03245		7.45515	0.03303	0.02124	0.3203	0.17309
7.48583	0.08979	0.05735	0.07378	0.03551		7.48583	0.02173	0.02105	0.30596	0.18676
7.51651	0.08422	0.07345	0.07674	0.03768		7.51651	0.01844	0.02028	0.29512	0.20002
7.54719	0.07747	0.08795	0.07938	0.03886		7.54719	0.02291	0.01896	0.2872	0.21168
7.57787	0.06971	0.09983	0.08179	0.03899		7.57787	0.02947	0.01718	0.28134	0.22061
7.60854	0.06114	0.10836	0.08406	0.03807		7.60854	0.03523	0.01506	0.27667	0.22581
7.63922	0.05199	0.113	0.08626	0.03613		7.63922	0.03935	0.01276	0.27256	0.22641
7.6699	0.04249	0.11346	0.08837	0.03331		7.6699	0.04164	0.01048	0.26854	0.22179
7.70058	0.03293	0.10965	0.09037	0.0298		7.70058	0.04217	0.00854	0.26425	0.21154
7.73126	0.02367	0.1017	0.09215	0.02588		7.73126	0.04117	0.00737	0.2593	0.1956
7.76194	0.01529	0.08992	0.09359	0.02198		7.76194	0.03899	0.00735	0.25325	0.17419
7.79262	0.00947	0.07485	0.09455	0.01875		7.79262	0.03612	0.00842	0.24567	0.1479
7.8233	0.00994	0.05719	0.09489	0.01696		7.8233	0.03322	0.01016	0.23624	0.1176
7.85398	0.01492	0.03791	0.09447	0.01716		7.85398	0.03114	0.01226	0.22497	0.08445
7.88466	0.02043	0.019	0.09319	0.01906		7.88466	0.03072	0.01455	0.21231	0.04986
7.91534	0.0253	0.01321	0.09097	0.0218		7.91534	0.03246	0.01698	0.19927	0.01553
7.94602	0.0292	0.02947	0.08778	0.02461		7.94602	0.03621	0.01953	0.1873	0.01852
7.9767	0.03201	0.04799	0.08362	0.02697		7.9767	0.04139	0.02218	0.17803	0.0485
8.00738	0.03372	0.0651	0.07853	0.02855		8.00738	0.04737	0.02489	0.17269	0.07454
8.03806	0.03437	0.07989	0.07259	0.02915		8.03806	0.05366	0.02758	0.17148	0.09558
8.06874	0.03408	0.09187	0.06591	0.02869		8.06874	0.05992	0.03016	0.17337	0.11111
8.09942	0.03302	0.10084	0.05862	0.02715		8.09942	0.06595	0.0325	0.17651	0.12113
8.1301	0.03142	0.10676	0.05088	0.0246		8.1301	0.07163	0.03448	0.17886	0.12622
8.16078	0.02962	0.10981	0.04285	0.02122		8.16078	0.07689	0.036	0.17876	0.12753
8.19146	0.02802	0.11036	0.03473	0.01735		8.19146	0.08171	0.03695	0.17524	0.12672
8.22214	0.02707	0.10891	0.02668	0.01365		8.22214	0.0861	0.03726	0.16806	0.12575
8.25282	0.02719	0.10608	0.01887	0.01153		8.25282	0.09007	0.03688	0.15768	0.12639
8.2835	0.02857	0.10252	0.01147	0.01259		8.2835	0.09359	0.03583	0.14516	0.12963
8.31418	0.03113	0.09884	0.00463	0.01645		8.31418	0.09665	0.03416	0.13195	0.13532
8.34486	0.03458	0.09552	0.00164	0.02155		8.34486	0.09919	0.03196	0.11958	0.14234
8.37554	0.0386	0.09277	0.00702	0.02687		8.37554	0.10115	0.02943	0.10928	0.14915
8.40621	0.04287	0.09055	0.01163	0.0319		8.40621	0.10242	0.02685	0.10143	0.15433
8.43689	0.04718	0.08859	0.01538	0.0363		8.43689	0.10293	0.02461	0.09538	0.15685
8.46757	0.05134	0.08647	0.0183	0.03986		8.46757	0.10258	0.0232	0.08977	0.15621
8.49825	0.05525	0.08375	0.02044	0.04242		8.49825	0.10131	0.02308	0.08311	0.15243
8.52893	0.05883	0.08009	0.02189	0.04389		8.52893	0.09913	0.02445	0.07433	0.14593
8.55961	0.06203	0.07525	0.02281	0.04425		8.55961	0.09608	0.02713	0.06306	0.13746
8.59029	0.06485	0.06921	0.0234	0.04351		8.59029	0.09228	0.03074	0.04971	0.12789
8.62097	0.06729	0.06211	0.02391	0.04175		8.62097	0.08795	0.03488	0.03566	0.11803
8.65165	0.06935	0.05425	0.02459	0.03909		8.65165	0.08342	0.03924	0.02436	0.10844
8.68233	0.07108	0.04615	0.02569	0.03573		8.68233	0.07911	0.04361	0.02267	0.09928
8.71301	0.0725	0.03855	0.02736	0.03189		8.71301	0.07555	0.04783	0.0307	0.09032
8.74369	0.07363	0.03243	0.02962	0.02788		8.74369	0.07328	0.05182	0.04062	0.08111
8.77437	0.07452	0.02882	0.03239	0.02408		8.77437	0.07276	0.05551	0.04846	0.0712
8.80505	0.07518	0.02823	0.03552	0.02095		8.80505	0.07421	0.05887	0.05292	0.06046
8.83573	0.07562	0.02993	0.03884	0.01894		8.83573	0.07755	0.0619	0.05393	0.04933
8.86641	0.07585	0.0326	0.04217	0.01832		8.86641	0.08242	0.06459	0.05256	0.03925
8.89709	0.07587	0.03509	0.04534	0.01894		8.89709	0.08833	0.06696	0.05125	0.03327
8.92777	0.07567	0.03676	0.04822	0.02028		8.92777	0.09477	0.06902	0.0535	0.03465
8.95845	0.07524	0.03734	0.05071	0.02181		8.95845	0.10128	0.07081	0.06181	0.04237
8.98913	0.07454	0.03684	0.05273	0.02313		8.98913	0.10749	0.07235	0.07565	0.05259
9.01981	0.07357	0.03548	0.05425	0.02398		9.01981	0.11312	0.07369	0.09265	0.0625
9.05049	0.07231	0.03367	0.05524	0.02426		9.05049	0.11799	0.07485	0.11037	0.0706
9.08117	0.07074	0.03192	0.05573	0.02391		9.08117	0.12198	0.07587	0.12686	0.07606
9.11185	0.06887	0.03075	0.05576	0.02295		9.11185	0.12505	0.07679	0.14064	0.07847
9.14253	0.06671	0.03049	0.05541	0.02146		9.14253	0.12722	0.07761	0.15068	0.07775
9.17321	0.0643	0.03107	0.05478	0.01952		9.17321	0.12858	0.07834	0.15639	0.07403
9.20388	0.06168	0.03213	0.05398	0.01726		9.20388	0.12925	0.07897	0.15753	0.06767
9.23456	0.05892	0.0331	0.05311	0.01481		9.23456	0.1294	0.07946	0.15426	0.05919
9.26524	0.05612	0.03342	0.05231	0.0123		9.26524	0.1292	0.07978	0.14705	0.04922
9.29592	0.0534	0.03267	0.05165	0.00985		9.29592	0.12886	0.07989	0.13664	0.03863
9.3266	0.05089	0.03054	0.0512	0.00759		9.3266	0.12855	0.07976	0.12395	0.02873
9.35728	0.04872	0.02689	0.05098	0.00568		9.35728	0.1284	0.07936	0.11005	0.02192
9.38796	0.04704	0.02167	0.05096	0.00437		9.38796	0.12851	0.0787	0.09601	0.02152
9.41864	0.04593	0.01499	0.05109	0.00399		9.41864	0.12888	0.07783	0.08284	0.027
9.44932	0.04546	0.00704	0.05127	0.00462		9.44932	0.12945	0.07682	0.07135	0.03462
9.48	0.04561	0.00214	0.0514	0.00592		9.48	0.1301	0.07576	0.062	0.04207
9.51068	0.04629	0.01169	0.05137	0.00758		9.51068	0.13065	0.07479	0.05484	0.04836
9.54136	0.04738	0.02165	0.05108	0.00947		9.54136	0.13091	0.07404	0.04946	0.05303
9.57204	0.04871	0.03153	0.05045	0.01153		9.57204	0.13066	0.07362	0.04527	0.05591
9.60272	0.05012	0.04093	0.04941	0.01367		9.60272	0.12974	0.07359	0.04176	0.05706
9.6334	0.05145	0.04947	0.04792	0.01584		9.6334	0.12798	0.07398	0.03874	0.05671
9.66408	0.05255	0.05683	0.04596	0.01793		9.66408	0.12527	0.0747	0.03638	0.05526
9.69476	0.05331	0.06272	0.04352	0.01984		9.69476	0.12157	0.07564	0.03511	0.05326
9.72544	0.05362	0.06696	0.04062	0.02147		9.72544	0.11689	0.07665	0.03531	0.05134
9.75612	0.05343	0.06944	0.03731	0.02275		9.75612	0.11127	0.07752	0.03705	0.05002
9.7868	0.05266	0.07012	0.03361	0.02358		9.7868	0.10486	0.07811	0.03999	0.04961
9.81748	0.0513	0.06911	0.0296	0.02391		9.81748	0.0978	0.07825	0.04355	0.05005
9.84816	0.04934	0.06656	0.02533	0.0237		9.84816	0.09031	0.07787	0.0472	0.05097
9.87884	0.04677	0.06277	0.02087	0.02295		9.87884	0.08264	0.0769	0.05053	0.05188
9.90952	0.04364	0.05808	0.01629	0.02167		9.90952	0.07505	0.07538	0.05329	0.0523
9.9402	0.04001	0.05296	0.01168	0.0199		9.9402	0.06782	0.07337	0.05536	0.05192
9.97088	0.03594	0.04791	0.00711	0.01772		9.97088	0.06126	0.07098	0.05671	0.05064
[truncated: 562 more columns]

## Sheet: Figure 4
Figure 4. Photocatalytic conversion of CO2 to syngas. (a) Summary of the syngas production rate with M(salen)-COFs obtained from different synthesis. Photocatalytic syngas production with (b) Zn-TAPB-COF-1, (c) ZnZn-TAPB-COF-1, (d) Co-TAPB-COF-1, (e) Co-TAPT-COF-1, (f) Co-TAPT-COF-2. (g) Control experiments under different reaction conditions. (h) Mass spectroscopy of the product (13CO: m/z = 29)…
Figure 4a				Figure 4b				Figure 4c
Photocatalysts	CO (mmol g-1 h-1)	H2 (mmol g-1 h-1)		Time-h	CO-Zn-TAPB-COF-1	H2-Zn-TAPB-COF-1		Time-h	CO-ZnZn-TAPB-COF-1	H2-ZnZn-TAPB-COF-1
ZnZn-TAPB-COF-1	0.23	7.09		0	0	0		0	0	0
Zn-TATP-COF-1	0.2	5.79		0.5	0.270404	6.87195		0.5	0.205263	5.43233
ZnZn-TATP-COF-1	0.03	0.75		1	0.276545	10.5723		1	0.372482	10.8819
Zn-TAPB-COF-2	0.18	4.5		1.5	0.730934	18.8373		1.5	0.581694	15.881
ZnZn-TATP-COF-2	0.27	6.14		2	0.917766	23.0638		2	0.639378	18.5743
Zn-TAPB-COF-1	0.42	8.71		2.5	1.13993	26.6893		2.5	0.796358	22.1244
ZnZn-TAPB-COF-2	0.25	4.36		3	1.39591	30.1489		3	0.847594	24.51
Zn-TATP-COF-2	0.46	7.29		3.5	1.45395	32.8396		3.5	0.884708	26.8744
Co-TATP-COF-2	3.5	4.72		4	1.67451	34.863		4	0.907992	28.6947
Co-TATP-COF-1	8.39	11.31
Co-TAPB-COF-2	3.24	4.23
Co-TAPB-COF-1	6.44	6.71
Figure 4d				Figure 4e				Figure 4f
Time-h	CO-Co-TAPB-COF-1	H2-Co-TAPB-COF-1		Time-h	CO-Co-TAPT-COF-1	H2-Co-TAPB-COF-1		Time-h	CO-Co-TAPT-COF-2	H2-Co-TAPT-COF-2
0	0	0		0	0	0		0	0	0
0.5	4.0486	4.20051		0.5	5.96747	6417.46		0.5	0.608376	1.8978
1	8.75747	8.69403		1	11.8534	12862.3		1	2.39312	4.44551
1.5	12.8182	13.0927		1.5	16.4849	18079.8		1.5	4.55615	7.21106
2	16.6106	16.4786		2	20.6518	26169.6		2	6.70644	9.89509
2.5	19.7427	19.1237		2.5	24.3882	32722.3		2.5	8.73558	12.2445
3	22.3775	22.4022		3	27.9783	36576.9		3	10.5407	14.4989
3.5	24.5794	25.2617		3.5	31.0022	40856.1		3.5	12.7708	16.4354
4	26.8268	28.2422		4	34.1241	43505.5		4	14.343	18.2615
Figure 4g				Figure 4h				Figure 4i
Control	CO rate	H2 rate		position	intensity			Salen-Co
Co-TATP-COF-1	9.23	12.08		29	100				Co	C-N	Ph-N
Ru Complex	0.14	1.08		32	29.7			*+CO2	0	0	0
In N2	0	0.209						*COOH	0.748641	1.92019	2.76357
In dark	0.0072	0						*CO	0.125382	0.385052	0.301981
No Ru Complex	0	0						*+CO	0.154525	0.154525	0.154525
								Salen-Zn
									Zn	C-N	Ph-N
								*+CO2	0	0	0
								*COOH	2.25202	0.963269	1.3038
								*CO	0.427978	0.402114	0.303696
								*+CO	0.154525	0.154525	0.154525
								Salen-2Zn
									2Zn	C-N	Ph-N
								*+CO2	0	0	0
								*COOH	2.01944	1.01937	1.34974
								*CO	0.438887	0.377455	0.267689
								*+CO	0.154525	0.154525	0.154525

## Sheet: Figure S2&S4
Figure S2. 13C NMR spectrum for Zn-CHO. Figure S4. 13C NMR spectrum for ZnZn-CHO.
ppm	Zn-CHO	ppm	ZnZn-CHO
340.66	0.220777	340.66	-0.273194
340.648	0.218855	340.648	-0.273813
340.636	0.217235	340.636	-0.274769
340.624	0.215907	340.624	-0.276051
340.612	0.214866	340.612	-0.277644
340.6	0.21412	340.6	-0.279535
340.588	0.213654	340.588	-0.281706
340.576	0.213461	340.576	-0.28414
340.564	0.213542	340.564	-0.28682
340.552	0.213885	340.552	-0.289718
340.54	0.214485	340.54	-0.292819
340.528	0.215335	340.528	-0.296092
340.516	0.216425	340.516	-0.299516
340.504	0.217736	340.504	-0.303059
340.492	0.219279	340.492	-0.306697
340.48	0.221021	340.48	-0.310402
340.468	0.22296	340.468	-0.314142
340.456	0.225084	340.456	-0.317887
340.444	0.227383	340.444	-0.321604
340.432	0.229834	340.432	-0.325267
340.42	0.232431	340.42	-0.328834
340.408	0.235156	340.408	-0.332284
340.396	0.238	340.396	-0.33558
340.383	0.240936	340.383	-0.338691
340.371	0.243959	340.371	-0.341588
340.359	0.247051	340.359	-0.344235
340.347	0.250191	340.347	-0.346612
340.335	0.253361	340.335	-0.34868
340.323	0.256549	340.323	-0.350423
340.311	0.25973	340.311	-0.351802
340.299	0.262901	340.299	-0.352799
340.287	0.266026	340.287	-0.353395
340.275	0.2691	340.275	-0.353558
340.263	0.272104	340.263	-0.353275
340.251	0.275019	340.251	-0.352533
340.239	0.277825	340.239	-0.351305
340.227	0.280512	340.227	-0.349584
340.215	0.283055	340.215	-0.347356
340.203	0.285447	340.203	-0.344615
340.191	0.287673	340.191	-0.341356
340.179	0.289715	340.179	-0.337565
340.167	0.291557	340.167	-0.333245
340.155	0.293195	340.155	-0.3284
340.143	0.294598	340.143	-0.32302
340.131	0.295777	340.131	-0.317122
340.118	0.296708	340.118	-0.310705
340.106	0.297388	340.106	-0.303781
340.094	0.297806	340.094	-0.296359
340.082	0.297957	340.082	-0.288456
340.07	0.297835	340.07	-0.28008
340.058	0.297434	340.058	-0.271253
340.046	0.29675	340.046	-0.261989
340.034	0.295785	340.034	-0.252307
340.022	0.294533	340.022	-0.242234
340.01	0.293	340.01	-0.231782
339.998	0.291185	339.998	-0.220983
339.986	0.289085	339.986	-0.209861
339.974	0.286722	339.974	-0.198431
339.962	0.284081	339.962	-0.186731
339.95	0.281181	339.95	-0.174775
339.938	0.278024	339.938	-0.162603
339.926	0.274623	339.926	-0.150227
339.914	0.270994	339.914	-0.137685
339.902	0.267134	339.902	-0.124998
339.89	0.263061	339.89	-0.112196
339.878	0.258792	339.878	-0.099296
339.866	0.254342	339.866	-0.086331
339.854	0.24971	339.854	-0.073327
339.841	0.244933	339.841	-0.060299
339.829	0.240013	339.829	-0.047275
339.817	0.234973	339.817	-0.034278
339.805	0.229817	339.805	-0.021327
339.793	0.224573	339.793	-0.008443
339.781	0.219256	339.781	0.004358
339.769	0.213879	339.769	0.017055
339.757	0.208461	339.757	0.029633
339.745	0.203023	339.745	0.042076
339.733	0.197566	339.733	0.054375
339.721	0.192126	339.721	0.066516
339.709	0.186702	339.709	0.07848
339.697	0.181321	339.697	0.090264
339.685	0.175986	339.685	0.101855
339.673	0.170713	339.673	0.11325
339.661	0.165521	339.661	0.12444
339.649	0.16042	339.649	0.135417
339.637	0.155409	339.637	0.146179
339.625	0.150518	339.625	0.156719
339.613	0.145738	339.613	0.167036
339.601	0.141077	339.601	0.177126
339.589	0.136553	339.589	0.18699
339.577	0.132164	339.577	0.196621
339.564	0.127909	339.564	0.206021
339.552	0.123794	339.552	0.215188
339.54	0.119818	339.54	0.224126
339.528	0.115995	339.528	0.232827
339.516	0.112293	339.516	0.241293
339.504	0.108742	339.504	0.249527
339.492	0.105313	339.492	0.257529
339.48	0.102013	339.48	0.265292
339.468	0.09883	339.468	0.272817
339.456	0.095759	339.456	0.280103
339.444	0.09279	339.444	0.287155
339.432	0.089912	339.432	0.293963
339.42	0.087108	339.42	0.300527
339.408	0.084381	339.408	0.30684
339.396	0.081701	339.396	0.312912
339.384	0.079067	339.384	0.31872
339.372	0.076451	339.372	0.324277
339.36	0.07385	339.36	0.329569
339.348	0.071236	339.348	0.334589
339.336	0.068608	339.336	0.33934
339.324	0.065931	339.324	0.343807
339.312	0.063203	339.312	0.347989
339.299	0.0604	339.299	0.351875
339.287	0.057507	339.287	0.355461
339.275	0.054503	339.275	0.358741
339.263	0.051383	339.263	0.3617
339.251	0.048113	339.251	0.364341
339.239	0.044686	339.239	0.36665
339.227	0.041091	339.227	0.368622
339.215	0.037303	339.215	0.370244
339.203	0.033314	339.203	0.371517
339.191	0.02911	339.191	0.372429
339.179	0.024669	339.179	0.372973
339.167	0.019992	339.167	0.373149
339.155	0.015062	339.155	0.372944
339.143	0.009869	339.143	0.372355
339.131	0.004406	339.131	0.371378
339.119	-0.001332	339.119	0.370007
339.107	-0.00736	339.107	0.368248
339.095	-0.013667	339.095	0.366087
339.083	-0.020274	339.083	0.363533
339.071	-0.027171	339.071	0.360577
339.059	-0.03436	339.059	0.357227
339.047	-0.04184	339.047	0.353478
339.035	-0.049609	339.035	0.349338
339.022	-0.057666	339.022	0.344805
339.01	-0.065999	339.01	0.339892
338.998	-0.074602	338.998	0.334595
338.986	-0.08347	338.986	0.328928
338.974	-0.092593	338.974	0.322893
338.962	-0.101956	338.962	0.3165
338.95	-0.111545	338.95	0.309766
338.938	-0.12135	338.938	0.302687
338.926	-0.131346	338.926	0.295282
338.914	-0.141532	338.914	0.287565
338.902	-0.151879	338.902	0.279545
338.89	-0.162369	338.89	0.271235
338.878	-0.172984	338.878	0.262654
338.866	-0.183708	338.866	0.253811
338.854	-0.194505	338.854	0.244724
338.842	-0.205373	338.842	0.235409
338.83	-0.216276	338.83	0.225878
338.818	-0.227186	338.818	0.216155
338.806	-0.238095	338.806	0.206247
338.794	-0.248977	338.794	0.196174
338.782	-0.259797	338.782	0.185957
338.77	-0.270545	338.77	0.175608
338.757	-0.281184	338.757	0.165146
338.745	-0.291704	338.745	0.154583
338.733	-0.302076	338.733	0.143941
338.721	-0.312275	338.721	0.133238
338.709	-0.322284	338.709	0.122477
338.697	-0.332082	338.697	0.111688
338.685	-0.341649	338.685	0.100875
338.673	-0.350962	338.673	0.090062
338.661	-0.360002	338.661	0.079258
338.649	-0.368763	338.649	0.068476
338.637	-0.377212	338.637	0.057736
338.625	-0.38535	338.625	0.04704
338.613	-0.393148	338.613	0.036407
338.601	-0.400613	338.601	0.025852
338.589	-0.407715	338.589	0.015377
338.577	-0.414458	338.577	0.005003
338.565	-0.420823	338.565	-0.00527
338.553	-0.426814	338.553	-0.015421
338.541	-0.432418	338.541	-0.025453
338.529	-0.437638	338.529	-0.035353
338.517	-0.442461	338.517	-0.045107
338.505	-0.446905	338.505	-0.054714
338.493	-0.450946	338.493	-0.064163
338.48	-0.454607	338.48	-0.073449
338.468	-0.457875	338.468	-0.082563
338.456	-0.460769	338.456	-0.0915
338.444	-0.463288	338.444	-0.100254
338.432	-0.465438	338.432	-0.108815
338.42	-0.467228	338.42	-0.117185
338.408	-0.46867	338.408	-0.125349
338.396	-0.469767	338.396	-0.133311
338.384	-0.470536	338.384	-0.141057
338.372	-0.470987	338.372	-0.148584
338.36	-0.471136	338.36	-0.155886
338.348	-0.470991	338.348	-0.162964
338.336	-0.470562	338.336	-0.1698
338.324	-0.469871	338.324	-0.176399
338.312	-0.468927	338.312	-0.18275
338.3	-0.467747	338.3	-0.188849
338.288	-0.466345	338.288	-0.19469
338.276	-0.46473	338.276	-0.200263
338.264	-0.462923	338.264	-0.205565
338.252	-0.46094	338.252	-0.210592
338.24	-0.458785	338.24	-0.215333
338.228	-0.456479	338.228	-0.219783
338.216	-0.454038	338.216	-0.223938
338.203	-0.451469	338.203	-0.227786
338.191	-0.448788	338.191	-0.231325
338.179	-0.446001	338.179	-0.234544
338.167	-0.443129	338.167	-0.237438
338.155	-0.44017	338.155	-0.240003
338.143	-0.437149	338.143	-0.242228
338.131	-0.434062	338.131	-0.244107
338.119	-0.430926	338.119	-0.245636
338.107	-0.427742	338.107	-0.246807
338.095	-0.424522	338.095	-0.247616
338.083	-0.42127	338.083	-0.248051
338.071	-0.417987	338.071	-0.248113
338.059	-0.414693	338.059	-0.247796
338.047	-0.411373	338.047	-0.247088
338.035	-0.40804	338.035	-0.245999
338.023	-0.404701	338.023	-0.244511
338.011	-0.401343	338.011	-0.242632
337.999	-0.397988	337.999	-0.240349
337.987	-0.394613	337.987	-0.237665
337.975	-0.391243	337.975	-0.23458
337.963	-0.387859	337.963	-0.231095
337.951	-0.384467	337.951	-0.227205
337.938	-0.381067	337.938	-0.222915
337.926	-0.377658	337.926	-0.218225
337.914	-0.37423	337.914	-0.21314
337.902	-0.370793	337.902	-0.207658
337.89	-0.367338	337.89	-0.201791
337.878	-0.363861	337.878	-0.195539
337.866	-0.360363	337.866	-0.188912
337.854	-0.356839	337.854	-0.181914
337.842	-0.353285	337.842	-0.174557
337.83	-0.349705	337.83	-0.166845
337.818	-0.346086	337.818	-0.158791
337.806	-0.342434	337.806	-0.150411
337.794	-0.338736	337.794	-0.141709
337.782	-0.334999	337.782	-0.132702
337.77	-0.331215	337.77	-0.123405
337.758	-0.32739	337.758	-0.113833
337.746	-0.323501	337.746	-0.103996
337.734	-0.319568	337.734	-0.093917
337.722	-0.315572	337.722	-0.083612
337.71	-0.311522	337.71	-0.073095
337.698	-0.307407	337.698	-0.06239
337.686	-0.303234	337.686	-0.051511
337.674	-0.298991	337.674	-0.040482
337.661	-0.294681	337.661	-0.029323
337.649	-0.2903	337.649	-0.01805
337.637	-0.285855	337.637	-0.00669
337.625	-0.281329	337.625	0.004737
337.613	-0.276737	337.613	0.01621
337.601	-0.272066	337.601	0.027709
337.589	-0.267313	337.589	0.039209
337.577	-0.262484	337.577	0.050688
337.565	-0.257571	337.565	0.062128
337.553	-0.252575	337.553	0.073501
337.541	-0.247499	337.541	0.084788
337.529	-0.242335	337.529	0.095968
337.517	-0.237081	337.517	0.10702
337.505	-0.231738	337.505	0.117924
337.493	-0.226307	337.493	0.128659
337.481	-0.220781	337.481	0.139205
337.469	-0.215163	337.469	0.149542
337.457	-0.209455	337.457	0.159655
337.445	-0.203648	337.445	0.169525
337.433	-0.197747	337.433	0.179136
337.421	-0.191753	337.421	0.188467
337.409	-0.185653	337.409	0.197511
337.396	-0.179468	337.396	0.206251
337.384	-0.173174	337.384	0.214671
337.372	-0.166793	337.372	0.222765
337.36	-0.16031	337.36	0.230517
337.348	-0.153739	337.348	0.237918
337.336	-0.147072	337.336	0.244966
337.324	-0.140316	337.324	0.251645
337.312	-0.133464	337.312	0.257956
337.3	-0.126537	337.3	0.263887
337.288	-0.119522	337.288	0.26944
337.276	-0.112431	337.276	0.27461
337.264	-0.105264	337.264	0.279396
337.252	-0.098035	337.252	0.283796
337.24	-0.090744	337.24	0.28781
337.228	-0.0834	337.228	0.291442
337.216	-0.076002	337.216	0.294693
337.204	-0.068568	337.204	0.297566
337.192	-0.061107	337.192	0.300066
337.18	-0.05362	337.18	0.302199
337.168	-0.046122	337.168	0.303965
337.156	-0.038629	337.156	0.305378
337.144	-0.031143	337.144	0.306438
337.132	-0.023674	337.132	0.307156
337.119	-0.01624	337.119	0.30754
337.107	-0.008855	337.107	0.307595
337.095	-0.001524	337.095	0.307335
337.083	0.005735	337.083	0.306762
337.071	0.012911	337.071	0.305886
337.059	0.019979	337.059	0.30472
337.047	0.026948	337.047	0.303269
337.035	0.033784	337.035	0.301538
337.023	0.040489	337.023	0.299541
337.011	0.047033	337.011	0.297286
336.999	0.05342	336.999	0.294771
336.987	0.059627	336.987	0.292012
336.975	0.06565	336.975	0.289011
336.963	0.071464	336.963	0.285777
336.951	0.077072	336.951	0.282312
336.939	0.082455	336.939	0.278624
336.927	0.087641	336.927	0.274626
336.915	0.095938	336.915	0.271829
336.903	0.103986	336.903	0.268812
336.891	0.111786	336.891	0.265587
336.879	0.119318	336.879	0.262148
336.867	0.126585	336.867	0.258493
336.855	0.133584	336.855	0.254626
336.842	0.140305	336.842	0.250545
336.83	0.146761	336.83	0.246246
336.818	0.152939	336.818	0.241732
336.806	0.158842	336.806	0.236993
336.794	0.16447	336.794	0.232035
336.782	0.169836	336.782	0.226847
336.77	0.174935	336.77	0.221427
336.758	0.179776	336.758	0.215774
336.746	0.18437	336.746	0.209879
336.734	0.18872	336.734	0.203745
336.722	0.192827	336.722	0.197362
336.71	0.196712	336.71	0.190726
336.698	0.200382	336.698	0.183839
336.686	0.203846	336.686	0.176694
336.674	0.207112	336.674	0.169285
336.662	0.210201	336.662	0.161619
336.65	0.213117	336.65	0.153685
336.638	0.215878	336.638	0.145493
336.626	0.218491	336.626	0.137034
336.614	0.220977	336.614	0.128314
336.602	0.223339	336.602	0.119334
336.59	0.2256	336.59	0.110103
336.577	0.227762	336.577	0.100618
336.565	0.229849	336.565	0.090893
336.553	0.231861	336.553	0.080931
336.541	0.233824	336.541	0.070747
336.529	0.235733	336.529	0.060345
336.517	0.237597	336.517	0.049742
336.505	0.239443	336.505	0.038952
336.493	0.241263	336.493	0.02799
336.481	0.243065	336.481	0.016871
336.469	0.244857	336.469	0.005617
336.457	0.246643	336.457	-0.005756
336.445	0.248437	336.445	-0.01722
336.433	0.250221	336.433	-0.028757
336.421	0.252008	336.421	-0.040342
336.409	0.253802	336.409	-0.051946
336.397	0.255594	336.397	-0.063548
336.385	0.257387	336.385	-0.075116
336.373	0.259172	336.373	-0.086621
336.361	0.260947	336.361	-0.098037
336.349	0.262706	336.349	-0.109327
336.337	0.264438	336.337	-0.120467
336.325	0.266148	336.325	-0.131423
336.313	0.267814	336.313	-0.142166
336.3	0.269433	336.3	-0.152661
336.288	0.270987	336.288	-0.162878
336.276	0.272479	336.276	-0.172783
336.264	0.273879	336.264	-0.182355
336.252	0.275196	336.252	-0.191552
336.24	0.276402	336.24	-0.200355
336.228	0.277495	336.228	-0.208732
336.216	0.278454	336.216	-0.216654
336.204	0.279276	336.204	-0.224093
336.192	0.27994	336.192	-0.231036
336.18	0.280445	336.18	-0.23745
336.168	0.280766	336.168	-0.243319
336.156	0.280907	336.156	-0.248619
336.144	0.280843	336.144	-0.25334
336.132	0.280575	336.132	-0.257465
336.12	0.280097	336.12	-0.260981
336.108	0.27939	336.108	-0.263877
336.096	0.278451	336.096	-0.266149
336.084	0.277281	336.084	-0.267784
336.072	0.275863	336.072	-0.268793
336.06	0.274202	336.06	-0.269164
336.048	0.272295	336.048	-0.268903
336.035	0.270134	336.035	-0.268019
336.023	0.267725	336.023	-0.266513
336.011	0.265069	336.011	-0.264404
335.999	0.26216	335.999	-0.261695
335.987	0.259004	335.987	-0.25841
335.975	0.255614	335.975	-0.254564
335.963	0.251985	335.963	-0.25017
335.951	0.248124	335.951	-0.245261
335.939	0.244038	335.939	-0.239857
335.927	0.239733	335.927	-0.233986
335.915	0.235228	335.915	-0.22767
335.903	0.230521	335.903	-0.220945
335.891	0.22563	335.891	-0.21384
335.879	0.22055	335.879	-0.206388
335.867	0.215311	335.867	-0.198621
335.855	0.209914	335.855	-0.190577
335.843	0.204374	335.843	-0.182291
335.831	0.198695	335.831	-0.173798
335.819	0.192898	335.819	-0.165133
335.807	0.186985	335.807	-0.156339
335.795	0.180978	335.795	-0.147443
335.783	0.17488	335.783	-0.138492
335.771	0.168708	335.771	-0.129514
335.758	0.162469	335.758	-0.120555
335.746	0.156173	335.746	-0.111638
335.734	0.149831	335.734	-0.102806
335.722	0.14345	335.722	-0.094092
335.71	0.137033	335.71	-0.085525
335.698	0.130601	335.698	-0.077136
335.686	0.124148	335.686	-0.068959
335.674	0.11769	335.674	-0.061015
335.662	0.111226	335.662	-0.053336
335.65	0.104761	335.65	-0.045938
335.638	0.098303	335.638	-0.038851
335.626	0.091854	335.626	-0.032093
335.614	0.085411	335.614	-0.025683
335.602	0.078978	335.602	-0.019631
335.59	0.072558	335.59	-0.013962
335.578	0.066158	335.578	-0.008673
335.566	0.059762	335.566	-0.003787
335.554	0.053382	335.554	0.000698
335.542	0.047013	335.542	0.004773
335.53	0.040653	335.53	0.008438
335.518	0.03429	335.518	0.011692
335.506	0.027945	335.506	0.01454
335.494	0.021589	335.494	0.01698
335.481	0.015243	335.481	0.019021
335.469	0.008887	335.469	0.020673
335.457	0.002527	335.457	0.021943
335.445	-0.003844	335.445	0.022845
335.433	-0.010222	335.433	0.023394
335.421	-0.016619	335.421	0.023599
335.409	-0.023024	335.409	0.023488
335.397	-0.029451	335.397	0.023065
335.385	-0.035887	335.385	0.022361
335.373	-0.04235	335.373	0.021389
335.361	-0.048826	335.361	0.020175
335.349	-0.055313	335.349	0.018743
335.337	-0.061822	335.337	0.01711
335.325	-0.068339	335.325	0.015301
335.313	-0.074871	335.313	0.013344
335.301	-0.081411	335.301	0.011258
335.289	-0.087944	335.289	0.009074
335.277	-0.094481	335.277	0.006813
335.265	-0.101012	335.265	0.004497
335.253	-0.107522	335.253	0.002157
335.241	-0.114019	335.241	-0.000185
335.229	-0.120478	335.229	-0.002509
335.216	-0.126907	335.216	-0.004787
335.204	-0.133284	335.204	-0.007001
335.192	-0.13961	335.192	-0.009122
335.18	-0.145865	335.18	-0.011137
335.168	-0.152052	335.168	-0.013022
335.156	-0.158147	335.156	-0.01476
335.144	-0.164146	335.144	-0.016331
335.132	-0.170039	335.132	-0.017722
335.12	-0.175809	335.12	-0.018909
335.108	-0.181453	335.108	-0.019889
335.096	-0.186952	335.096	-0.020638
335.084	-0.192294	335.084	-0.021155
335.072	-0.197468	335.072	-0.021426
335.06	-0.202475	335.06	-0.02144
335.048	-0.207287	335.048	-0.021192
335.036	-0.2119	335.036	-0.020678
335.024	-0.216304	335.024	-0.019891
335.012	-0.220489	335.012	-0.018832
335	-0.224437	335	-0.017494
334.988	-0.228148	334.988	-0.015886
334.976	-0.231612	334.976	-0.014004
334.964	-0.234814	334.964	-0.011848
334.952	-0.237749	334.952	-0.009435
334.939	-0.240414	334.939	-0.00676
334.927	-0.242791	334.927	-0.003836
334.915	-0.244884	334.915	-0.00067
334.903	-0.246676	334.903	0.002727
334.891	-0.248176	334.891	0.006346
334.879	-0.249366	334.879	0.010168
334.867	-0.250245	334.867	0.014188
334.855	-0.250811	334.855	0.018385
334.843	-0.251058	334.843	0.022748
334.831	-0.250985	334.831	0.027258
334.819	-0.250583	334.819	0.031898
334.807	-0.249855	334.807	0.036655
334.795	-0.248801	334.795	0.041503
334.783	-0.247412	334.783	0.046429
334.771	-0.245694	334.771	0.051411
334.759	-0.243641	334.759	0.056429
334.747	-0.24126	334.747	0.061468
334.735	-0.238539	334.735	0.066506
334.723	-0.235484	334.723	0.071517
334.711	-0.232095	334.711	0.076491
334.699	-0.228374	334.699	0.0814
334.687	-0.22432	334.687	0.086233
334.674	-0.219934	334.674	0.090964
334.662	-0.215209	334.662	0.095579
334.65	-0.210162	334.65	0.100058
334.638	-0.204771	334.638	0.104383
334.626	-0.199066	334.626	0.108539
334.614	-0.193024	334.614	0.112515
334.602	-0.18666	334.602	0.116288
334.59	-0.179971	334.59	0.119847
334.578	-0.172956	334.578	0.123184
334.566	-0.165627	334.566	0.126284
334.554	-0.157982	334.554	0.129134
334.542	-0.150012	334.542	0.131734
334.53	-0.14174	334.53	0.134063
334.518	-0.133158	334.518	0.136128
334.506	-0.124272	334.506	0.137918
334.494	-0.115085	334.494	0.13943
334.482	-0.105601	334.482	0.140664
334.47	-0.095825	334.47	0.14162
334.458	-0.085766	334.458	0.142296
334.446	-0.075428	334.446	0.142703
334.434	-0.064815	334.434	0.142836
334.422	-0.053935	334.422	0.142709
334.41	-0.050843	334.41	0.134237
334.397	-0.047499	334.397	0.125524
334.385	-0.043914	334.385	0.116572
334.373	-0.040098	334.373	0.1074
334.361	-0.036059	334.361	0.098018
334.349	-0.031807	334.349	0.088445
334.337	-0.027362	334.337	0.078692
334.325	-0.02272	334.325	0.068786
334.313	-0.017909	334.313	0.058736
334.301	-0.012935	334.301	0.048568
334.289	-0.007811	334.289	0.038306
334.277	-0.002553	334.277	0.027968
334.265	0.002823	334.265	0.017576
334.253	0.008302	334.253	0.007163
334.241	0.013874	334.241	-0.003256
334.229	0.019523	334.229	-0.013649
334.217	0.025226	334.217	-0.023993
334.205	0.030965	334.205	-0.03426
334.193	0.036741	334.193	-0.044421
334.181	0.04252	334.181	-0.054455
334.169	0.048291	334.169	-0.064333
334.157	0.05404	334.157	-0.074023
334.145	0.059743	334.145	-0.083506
334.133	0.065403	334.133	-0.092748
334.12	0.070985	334.12	-0.101727
334.108	0.076478	334.108	-0.110416
334.096	0.081873	334.096	-0.118794
334.084	0.087156	334.084	-0.126832
334.072	0.092306	334.072	-0.134508
334.06	0.097321	334.06	-0.141801
334.048	0.102179	334.048	-0.148694
334.036	0.106876	334.036	-0.155153
334.024	0.111399	334.024	-0.161177
334.012	0.115744	334.012	-0.166735
334	0.119893	334	-0.171815
333.988	0.123852	333.988	-0.176406
333.976	0.127598	333.976	-0.180491
333.964	0.131146	333.964	-0.184061
333.952	0.134476	333.952	-0.187105
333.94	0.137598	333.94	-0.189613
333.928	0.140499	333.928	-0.191581
333.916	0.143191	333.916	-0.193007
333.904	0.145664	333.904	-0.193882
333.892	0.147932	333.892	-0.194207
333.88	0.149989	333.88	-0.193985
333.868	0.151847	333.868	-0.193215
333.855	0.153503	333.855	-0.191907
333.843	0.154974	333.843	-0.190058
333.831	0.156261	333.831	-0.187684
333.819	0.157373	333.819	-0.184793
333.807	0.15833	333.807	-0.181389
333.795	0.159127	333.795	-0.177492
333.783	0.15978	333.783	-0.173115
333.771	0.160305	333.771	-0.168268
333.759	0.160712	333.759	-0.162978
333.747	0.161019	333.747	-0.157254
333.735	0.161233	333.735	-0.151118
333.723	0.161366	333.723	-0.144598
333.711	0.161439	333.711	-0.137702
333.699	0.161465	333.699	-0.130461
333.687	0.161453	333.687	-0.1229
333.675	0.16142	333.675	-0.115039
333.663	0.161386	333.663	-0.106905
333.651	0.161361	333.651	-0.098523
333.639	0.161354	333.639	-0.089919
333.627	0.161383	333.627	-0.081122
333.615	0.161463	333.615	-0.072154
333.603	0.161602	333.603	-0.063047
333.591	0.161815	333.591	-0.053824
333.578	0.16212	333.578	-0.044513
333.566	0.162518	333.566	-0.035145
333.554	0.163024	333.554	-0.025736
333.542	0.163643	333.542	-0.016324
333.53	0.164398	333.53	-0.00693
333.518	0.165284	333.518	0.00242
333.506	0.166311	333.506	0.011703
333.494	0.16749	333.494	0.02089
333.482	0.168828	333.482	0.029964
333.47	0.170321	333.47	0.038896
333.458	0.171991	333.458	0.04767
333.446	0.173823	333.446	0.05626
333.434	0.175828	333.434	0.064648
333.422	0.178016	333.422	0.072817
333.41	0.180376	333.41	0.080744
333.398	0.182919	333.398	0.088414
333.386	0.18564	333.386	0.095813
333.374	0.188534	333.374	0.102921
333.362	0.191616	333.362	0.109729
333.35	0.194865	333.35	0.116223
333.338	0.198298	333.338	0.122388
333.326	0.201897	333.326	0.128216
333.313	0.205668	333.313	0.133698
333.301	0.209605	333.301	0.138823
333.289	0.213702	333.289	0.143586
333.277	0.217958	333.277	0.147974
333.265	0.222368	333.265	0.151991
333.253	0.226922	333.253	0.155623
333.241	0.231628	333.241	0.158869
333.229	0.236467	333.229	0.161725
333.217	0.241441	333.217	0.16419
333.205	0.246535	333.205	0.16626
333.193	0.251759	333.193	0.167937
333.181	0.257089	333.181	0.169212
333.169	0.262534	333.169	0.170095
333.157	0.268078	333.157	0.170577
333.145	0.273718	333.145	0.170663
333.133	0.279443	333.133	0.170353
333.121	0.285256	333.121	0.169647
333.109	0.291142	333.109	0.168547
333.097	0.297099	333.097	0.167053
333.085	0.303111	333.085	0.165166
333.073	0.30918	333.073	0.162894
333.061	0.3153	333.061	0.160231
333.049	0.321456	333.049	0.157178
333.036	0.327642	333.036	0.153744
333.024	0.33385	333.024	0.149922
333.012	0.340075	333.012	0.145719
333	0.346309	333	0.141137
332.988	0.352542	332.988	0.13617
332.976	0.358765	332.976	0.130826
332.964	0.364969	332.964	0.125108
332.952	0.371145	332.952	0.119008
332.94	0.377286	332.94	0.112536
332.928	0.383387	332.928	0.105689
332.916	0.389429	332.916	0.098469
332.904	0.395406	332.904	0.090879
332.892	0.401313	332.892	0.082917
332.88	0.407136	332.88	0.074593
332.868	0.412868	332.868	0.065895
332.856	0.418491	332.856	0.056838
332.844	0.424004	332.844	0.04742
332.832	0.429389	332.832	0.037645
332.82	0.434645	332.82	0.027515
332.808	0.439754	332.808	0.01704
332.796	0.444709	332.796	0.006218
332.784	0.449498	332.784	-0.004939
332.772	0.454113	332.772	-0.016427
332.759	0.458547	332.759	-0.028239
332.747	0.462782	332.747	-0.040361
332.735	0.466812	332.735	-0.05279
332.723	0.470627	332.723	-0.065509
332.711	0.47422	332.711	-0.078506
332.699	0.477581	332.699	-0.09177
332.687	0.480707	332.687	-0.105282
332.675	0.48358	332.675	-0.119029
332.663	0.486199	332.663	-0.132992
332.651	0.488562	332.651	-0.147146
332.639	0.49065	332.639	-0.16148
332.627	0.492465	332.627	-0.175963
332.615	0.494001	332.615	-0.190571
332.603	0.495254	332.603	-0.205286
332.591	0.496222	332.591	-0.220072
332.579	0.4969	332.579	-0.234905
332.567	0.497277	332.567	-0.249755
332.555	0.497373	332.555	-0.264591
332.543	0.497172	332.543	-0.279377
332.531	0.496671	332.531	-0.294086
332.519	0.49588	332.519	-0.308677
332.507	0.494798	332.507	-0.323116
332.494	0.493431	332.494	-0.337366
332.482	0.491771	332.482	-0.351396
332.47	0.489834	332.47	-0.365156
332.458	0.487619	332.458	-0.378618
332.446	0.485136	332.446	-0.391741
332.434	0.482381	332.434	-0.404484
332.422	0.479372	332.422	-0.416808
332.41	0.47611	332.41	-0.428678
332.398	0.472604	332.398	-0.440054
332.386	0.468864	332.386	-0.450899
332.374	0.464894	332.374	-0.461178
332.362	0.460711	332.362	-0.470852
332.35	0.456319	332.35	-0.479889
332.338	0.451719	332.338	-0.488256
332.326	0.446938	332.326	-0.495919
332.314	0.441973	332.314	-0.502852
332.302	0.436841	332.302	-0.509022
332.29	0.431544	332.29	-0.514408
332.278	0.426096	332.278	-0.518985
332.266	0.420508	332.266	-0.522725
332.254	0.414783	332.254	-0.525621
332.242	0.408937	332.242	-0.52765
332.23	0.40297	332.23	-0.528794
332.217	0.396896	332.217	-0.529051
332.205	0.390719	332.205	-0.528406
332.193	0.384442	332.193	-0.526857
332.181	0.378073	332.181	-0.524407
332.169	0.37162	332.169	-0.521046
332.157	0.365083	332.157	-0.516787
332.145	0.358468	332.145	-0.511632
332.133	0.351775	332.133	-0.505593
332.121	0.345007	332.121	-0.498685
332.109	0.338167	332.109	-0.490919
332.097	0.331246	332.097	-0.482319
332.085	0.324245	332.085	-0.472909
332.073	0.317172	332.073	-0.462705
332.061	0.310013	332.061	-0.451741
332.049	0.302763	332.049	-0.440045
332.037	0.295426	332.037	-0.427641
332.025	0.287985	332.025	-0.414578
332.013	0.280443	332.013	-0.40088
332.001	0.272786	332.001	-0.386588
331.989	0.265006	331.989	-0.371746
331.977	0.257095	331.977	-0.356386
331.965	0.249042	331.965	-0.340554
331.952	0.240841	331.952	-0.324297
331.94	0.232472	331.94	-0.307652
331.928	0.22393	331.928	-0.290668
331.916	0.215207	331.916	-0.273383
331.904	0.211428	331.904	-0.257873
331.892	0.207433	331.892	-0.242155
331.88	0.203224	331.88	-0.226269
331.868	0.198774	331.868	-0.210269
331.856	0.194075	331.856	-0.194189
331.844	0.189121	331.844	-0.178071
331.832	0.183885	331.832	-0.16196
331.82	0.178374	331.82	-0.145894
331.808	0.172557	331.808	-0.129913
331.796	0.16644	331.796	-0.114048
331.784	0.159999	331.784	-0.098339
331.772	0.153228	331.772	-0.082815
331.76	0.146122	331.76	-0.067511
331.748	0.138668	331.748	-0.052453
331.736	0.130865	331.736	-0.037666
331.724	0.122696	331.724	-0.023178
331.712	0.114157	331.712	-0.009009
331.7	0.105248	331.7	0.00482
331.688	0.095967	331.688	0.018293
331.675	0.086301	331.675	0.031392
331.663	0.076253	331.663	0.044106
331.651	0.065827	331.651	0.05643
331.639	0.055014	331.639	0.068344
331.627	0.043821	331.627	0.079853
331.615	0.032254	331.615	0.090945
331.603	0.020302	331.603	0.101624
331.591	0.007985	331.591	0.111885
331.579	-0.004695	331.579	0.121733
331.567	-0.017742	331.567	0.131174
331.555	-0.031131	331.555	0.14021
331.543	-0.044868	331.543	0.148847
331.531	-0.058939	331.531	0.1571
331.519	-0.073333	331.519	0.164973
331.507	-0.088036	331.507	0.172477
331.495	-0.103041	331.495	0.179626
331.483	-0.118334	331.483	0.186435
331.471	-0.133904	331.471	0.192913
331.459	-0.14973	331.459	0.199081
331.447	-0.165806	331.447	0.204948
331.435	-0.182113	331.435	0.210531
331.423	-0.198635	331.423	0.215847
331.411	-0.215362	331.411	0.220909
331.398	-0.232269	331.398	0.225741
331.386	-0.249353	331.386	0.230351
331.374	-0.266585	331.374	0.234757
331.362	-0.283953	331.362	0.238981
331.35	-0.301443	331.35	0.243028
331.338	-0.319035	331.338	0.246923
331.326	-0.33672	331.326	0.250674
331.314	-0.354476	331.314	0.254299
331.302	-0.372287	331.302	0.257812
331.29	-0.390139	331.29	0.261228
331.278	-0.408014	331.278	0.264558
331.266	-0.425899	331.266	0.267819
331.254	-0.443785	331.254	0.271014
331.242	-0.461641	331.242	0.274164
331.23	-0.479468	331.23	0.277273
331.218	-0.497243	331.218	0.280357
331.206	-0.514954	331.206	0.283423
331.194	-0.532586	331.194	0.286481
331.182	-0.55013	331.182	0.28954
331.17	-0.567563	331.17	0.292614
331.158	-0.58488	331.158	0.2957
331.146	-0.602057	331.146	0.298817
331.133	-0.619099	331.133	0.301967
331.121	-0.635977	331.121	0.305157
331.109	-0.652679	331.109	0.308398
331.097	-0.669199	331.097	0.311692
331.085	-0.685519	331.085	0.315049
331.073	-0.701624	331.073	0.318477
331.061	-0.717511	331.061	0.321977
331.049	-0.733149	331.049	0.325556
331.037	-0.748538	331.037	0.329224
331.025	-0.76366	331.025	0.332983
331.013	-0.778495	331.013	0.33684
331.001	-0.793038	331.001	0.340801
330.989	-0.807266	330.989	0.34487
330.977	-0.821169	330.977	0.349054
330.965	-0.834733	330.965	0.353359
330.953	-0.847932	330.953	0.357786
330.941	-0.860761	330.941	0.362341
330.929	-0.873192	330.929	0.367034
330.917	-0.885212	330.917	0.371863
330.905	-0.896809	330.905	0.376835
330.893	-0.907965	330.893	0.381952
330.881	-0.918652	330.881	0.387221
330.869	-0.928861	330.869	0.392639
330.856	-0.938568	330.856	0.398211
330.844	-0.947757	330.844	0.403942
330.832	-0.956411	330.832	0.40983
330.82	-0.964509	330.82	0.415879
330.808	-0.972024	330.808	0.422083
330.796	-0.978956	330.796	0.428447
330.784	-0.985265	330.784	0.434971
330.772	-0.990951	330.772	0.441646
330.76	-0.995984	330.76	0.448475
330.748	-1.00035	330.748	0.455452
330.736	-1.00404	330.736	0.462573
330.724	-1.00702	330.724	0.469835
330.712	-1.00929	330.712	0.477225
330.7	-1.01083	330.7	0.48474
330.688	-1.01163	330.688	0.492372
330.676	-1.01167	330.676	0.500108
330.664	-1.01095	330.664	0.507941
330.652	-1.00944	330.652	0.515858
330.64	-1.00716	330.64	0.523845
330.628	-1.00408	330.628	0.531894
330.616	-1.0002	330.616	0.539986
330.604	-0.995516	330.604	0.548108
330.591	-0.990032	330.591	0.556248
330.579	-0.983736	330.579	0.564383
330.567	-0.976635	330.567	0.572502
330.555	-0.968741	330.555	0.580579
330.543	-0.960047	330.543	0.588602
330.531	-0.950562	330.531	0.596555
330.519	-0.940299	330.519	0.60441
330.507	-0.92927	330.507	0.612155
330.495	-0.91748	330.495	0.619767
330.483	-0.904951	330.483	0.627225
330.471	-0.8917	330.471	0.634513
330.459	-0.877743	330.459	0.641607
330.447	-0.863097	330.447	0.648487
330.435	-0.847797	330.435	0.655138
330.423	-0.831861	330.423	0.661536
330.411	-0.815314	330.411	0.667665
330.399	-0.798183	330.399	0.673506
330.387	-0.780497	330.387	0.679037
330.375	-0.762287	330.375	0.684248
330.363	-0.743586	330.363	0.689119
330.351	-0.724434	330.351	0.693634
330.339	-0.704845	330.339	0.697779
330.327	-0.684878	330.327	0.701538
330.314	-0.664557	330.314	0.704901
330.302	-0.643919	330.302	0.707855
330.29	-0.623006	330.29	0.710386
330.278	-0.60184	330.278	0.71249
330.266	-0.580481	330.266	0.714157
330.254	-0.558953	330.254	0.715377
330.242	-0.537296	330.242	0.716145
330.23	-0.515546	330.23	0.716457
330.218	-0.493737	330.218	0.716308
330.206	-0.471913	330.206	0.715698
330.194	-0.450104	330.194	0.714623
330.182	-0.428345	330.182	0.713087
330.17	-0.406675	330.17	0.711084
330.158	-0.385118	330.158	0.708623
330.146	-0.363706	330.146	0.705706
330.134	-0.342476	330.134	0.702333
330.122	-0.321454	330.122	0.698515
330.11	-0.300663	330.11	0.69426
330.098	-0.280137	330.098	0.689567
330.086	-0.259885	330.086	0.684451
330.074	-0.239941	330.074	0.678917
330.062	-0.220326	330.062	0.672978
330.05	-0.201057	330.05	0.666644
330.037	-0.182144	330.037	0.659925
330.025	-0.16361	330.025	0.652832
330.013	-0.145459	330.013	0.645381
330.001	-0.127718	330.001	0.637579
329.989	-0.110376	329.989	0.629444
329.977	-0.093458	329.977	0.620987
329.965	-0.076959	329.965	0.612219
329.953	-0.060887	329.953	0.603159
329.941	-0.045251	329.941	0.593815
329.929	-0.030041	329.929	0.584203
329.917	-0.015257	329.917	0.574339
329.905	-0.000909	329.905	0.564229
329.893	0.013013	329.893	0.553894
329.881	0.026515	329.881	0.543341
329.869	0.039598	329.869	0.532586
329.857	0.052272	329.857	0.52164
329.845	0.064544	329.845	0.510514
329.833	0.076422	329.833	0.49922
329.821	0.087907	329.821	0.487773
329.809	0.099021	329.809	0.476175
329.797	0.109765	329.797	0.464442
329.785	0.120147	329.785	0.452576
329.772	0.130184	329.772	0.440591
329.76	0.139878	329.76	0.428495
329.748	0.149248	329.748	0.416293
329.736	0.158295	329.736	0.40399
329.724	0.167039	329.724	0.391594
329.712	0.175478	329.712	0.379105
329.7	0.183631	329.7	0.366531
329.688	0.191503	329.688	0.353869
329.676	0.199101	329.676	0.341129
329.664	0.206429	329.664	0.328307
329.652	0.213501	329.652	0.315401
329.64	0.220322	329.64	0.302415
329.628	0.226893	329.628	0.28935
329.616	0.233224	329.616	0.276195
329.604	0.239319	329.604	0.262955
329.592	0.245176	329.592	0.249623
329.58	0.250802	329.58	0.236193
329.568	0.256203	329.568	0.222662
329.556	0.261368	329.556	0.209022
329.544	0.266304	329.544	0.195267
329.532	0.271012	329.532	0.181393
329.52	0.275489	329.52	0.167382
329.508	0.279739	329.508	0.153234
329.495	0.283751	329.495	0.138935
329.483	0.287524	329.483	0.124478
329.471	0.291055	329.471	0.109851
329.459	0.294348	329.459	0.095044
329.447	0.297388	329.447	0.080044
329.435	0.300175	329.435	0.06484
329.423	0.302704	329.423	0.049425
329.411	0.304973	329.411	0.03378
329.399	0.309103	329.399	0.029869
329.387	0.312962	329.387	0.025711
329.375	0.316548	329.375	0.021287
329.363	0.319852	329.363	0.016589
329.351	0.322867	329.351	0.011601
329.339	0.325599	329.339	0.006312
329.327	0.328037	329.327	0.000712
329.315	0.330181	329.315	-0.005214
329.303	0.332028	329.303	-0.011472
329.291	0.333574	329.291	-0.018076
329.279	0.334821	329.279	-0.025032
329.267	0.335769	329.267	-0.032351
329.255	0.336409	329.255	-0.040044
329.243	0.336757	329.243	-0.048112
329.23	0.336803	329.23	-0.056567
329.218	0.336558	329.218	-0.065411
329.206	0.336015	329.206	-0.074652
329.194	0.335188	329.194	-0.084293
329.182	0.334083	329.182	-0.094331
329.17	0.332694	329.17	-0.104775
329.158	0.331044	329.158	-0.115619
329.146	0.329136	329.146	-0.126864
329.134	0.326972	329.134	-0.138508
329.122	0.324572	329.122	-0.150545
329.11	0.32194	329.11	-0.16297
329.098	0.319093	329.098	-0.175778
329.086	0.316042	329.086	-0.188958
329.074	0.312791	329.074	-0.202503
329.062	0.309374	329.062	-0.216401
329.05	0.305788	329.05	-0.230636
329.038	0.302056	329.038	-0.2452
329.026	0.298197	329.026	-0.260073
329.014	0.294221	329.014	-0.275242
329.002	0.290145	329.002	-0.29069
328.99	0.285999	328.99	-0.306394
328.978	0.281787	328.978	-0.322334
328.966	0.277528	328.966	-0.338492
328.953	0.273244	328.953	-0.35484
328.941	0.268949	328.941	-0.371363
328.929	0.264667	328.929	-0.388031
328.917	0.260418	328.917	-0.404821
328.905	0.256213	328.905	-0.421705
328.893	0.252068	328.893	-0.438657
328.881	0.248006	328.881	-0.455652
328.869	0.244045	328.869	-0.472661
328.857	0.240191	328.857	-0.489656
328.845	0.236469	328.845	-0.506613
328.833	0.2329	328.833	-0.523495
328.821	0.229482	328.821	-0.54028
328.809	0.22624	328.809	-0.556938
328.797	0.223189	328.797	-0.573439
328.785	0.220329	328.785	-0.589762
328.773	0.217682	328.773	-0.605871
328.761	0.215255	328.761	-0.621744
328.749	0.213055	328.749	-0.637356
328.737	0.211091	328.737	-0.652677
328.725	0.209369	328.725	-0.667682
328.713	0.207893	328.713	-0.682351
328.701	0.206672	328.701	-0.696657
328.689	0.205706	328.689	-0.71058
328.676	0.204997	328.676	-0.724096
328.664	0.204546	328.664	-0.737185
328.652	0.204359	328.652	-0.74983
328.64	0.20442	328.64	-0.762013
328.628	0.20474	328.628	-0.773718
328.616	0.20531	328.616	-0.784927
328.604	0.206126	328.604	-0.795624
328.592	0.207183	328.592	-0.805804
328.58	0.208466	328.58	-0.815448
328.568	0.209981	328.568	-0.824547
328.556	0.211705	328.556	-0.8331
328.544	0.213637	328.544	-0.84109
328.532	0.215768	328.532	-0.848516
328.52	0.218074	328.52	-0.855374
328.508	0.220551	328.508	-0.861656
328.496	0.223195	328.496	-0.867363
328.484	0.225977	328.484	-0.872495
328.472	0.2289	328.472	-0.877048
328.46	0.23193	328.46	-0.881028
328.448	0.23507	328.448	-0.884436
328.436	0.238297	328.436	-0.887274
328.424	0.241605	328.424	-0.889547
328.411	0.244973	328.411	-0.89126
328.399	0.248382	328.399	-0.892422
328.387	0.251823	328.387	-0.893037
328.375	0.255289	328.375	-0.893113
328.363	0.258756	328.363	-0.892665
328.351	0.262214	328.351	-0.891695
328.339	0.265652	328.339	-0.890216
328.327	0.269059	328.327	-0.888236
328.315	0.272423	328.315	-0.885767
328.303	0.275732	328.303	-0.882822
328.291	0.278974	328.291	-0.879411
328.279	0.282141	328.279	-0.875544
328.267	0.285231	328.267	-0.871236
328.255	0.288229	328.255	-0.866501
328.243	0.291134	328.243	-0.861348
328.231	0.293938	328.231	-0.855795
328.219	0.296632	328.219	-0.849849
328.207	0.299221	328.207	-0.843526
328.195	0.3017	328.195	-0.836836
328.183	0.304064	328.183	-0.829793
328.171	0.306311	328.171	-0.822416
328.159	0.308454	328.159	-0.814709
328.147	0.31048	328.147	-0.806691
328.134	0.312397	328.134	-0.798371
328.122	0.314203	328.122	-0.789762
328.11	0.31591	328.11	-0.780878
328.098	0.317518	328.098	-0.771732
328.086	0.31903	328.086	-0.762326
328.074	0.320456	328.074	-0.752687
328.062	0.321806	328.062	-0.742818
328.05	0.323078	328.05	-0.732729
328.038	0.324278	328.038	-0.722432
328.026	0.325428	328.026	-0.711945
328.014	0.326518	328.014	-0.701271
328.002	0.327564	328.002	-0.690421
327.99	0.328577	327.99	-0.679408
327.978	0.329555	327.978	-0.668243
327.966	0.330514	327.966	-0.656932
327.954	0.331459	327.954	-0.645486
327.942	0.332392	327.942	-0.633916
327.93	0.333332	327.93	-0.622229
327.918	0.334274	327.918	-0.610436
327.906	0.33522	327.906	-0.598541
327.894	0.336188	327.894	-0.586557
327.882	0.337169	327.882	-0.57449
327.869	0.338178	327.869	-0.562346
327.857	0.339211	327.857	-0.550139
327.845	0.340275	327.845	-0.537868
327.833	0.34136	327.833	-0.525546
327.821	0.342482	327.821	-0.513178
327.809	0.343624	327.809	-0.500768
327.797	0.344796	327.797	-0.488325
327.785	0.345983	327.785	-0.475856
327.773	0.347196	327.773	-0.463365
327.761	0.348423	327.761	-0.450855
327.749	0.349655	327.749	-0.438336
327.737	0.35089	327.737	-0.425804
327.725	0.352121	327.725	-0.413277
327.713	0.353335	327.713	-0.400745
327.701	0.354527	327.701	-0.388221
327.689	0.355688	327.689	-0.375707
327.677	0.356802	327.677	-0.363202
327.665	0.357863	327.665	-0.350713
327.653	0.358856	327.653	-0.338244
327.641	0.359779	327.641	-0.325791
327.629	0.360604	327.629	-0.31336
327.617	0.361326	327.617	-0.300952
327.605	0.361936	327.605	-0.28857
327.592	0.362413	327.592	-0.276216
327.58	0.362753	327.58	-0.263883
327.568	0.362936	327.568	-0.251583
327.556	0.362951	327.556	-0.239307
327.544	0.36279	327.544	-0.227061
327.532	0.362436	327.532	-0.214843
327.52	0.361879	327.52	-0.20265
327.508	0.361113	327.508	-0.190483
327.496	0.360118	327.496	-0.178344
327.484	0.358899	327.484	-0.166228
327.472	0.357429	327.472	-0.154133
327.46	0.35571	327.46	-0.142069
327.448	0.353738	327.448	-0.130019
327.436	0.351505	327.436	-0.11799
327.424	0.349002	327.424	-0.105979
327.412	0.346232	327.412	-0.093985
327.4	0.343183	327.4	-0.082004
327.388	0.339864	327.388	-0.070038
327.376	0.336266	327.376	-0.058083
327.364	0.332401	327.364	-0.04614
327.352	0.328258	327.352	-0.034202
327.34	0.32384	327.34	-0.022269
327.328	0.319166	327.328	-0.010345
327.315	0.314231	327.315	0.001577
327.303	0.309037	327.303	0.013499
327.291	0.30361	327.291	0.025418
327.279	0.297938	327.279	0.03734
327.267	0.292039	327.267	0.049259
327.255	0.28593	327.255	0.061185
327.243	0.279612	327.243	0.073114
327.231	0.273106	327.231	0.085048
327.219	0.266417	327.219	0.096986
327.207	0.259563	327.207	0.108924
327.195	0.252565	327.195	0.120871
327.183	0.245426	327.183	0.132823
327.171	0.238166	327.171	0.144776
327.159	0.2308	327.159	0.156735
327.147	0.223345	327.147	0.168697
327.135	0.215821	327.135	0.18066
327.123	0.208235	327.123	0.192627
327.111	0.200615	327.111	0.20459
327.099	0.192965	327.099	0.216557
327.087	0.185307	327.087	0.228517
327.075	0.177654	327.075	0.24047
327.063	0.170029	327.063	0.252419
327.05	0.162437	327.05	0.26436
327.038	0.154896	327.038	0.276291
327.026	0.147421	327.026	0.288208
327.014	0.140013	327.014	0.30011
327.002	0.132706	327.002	0.311994
326.99	0.125498	326.99	0.323859
326.978	0.1184	326.978	0.335703
326.966	0.111421	326.966	0.347521
326.954	0.10458	326.954	0.359315
326.942	0.09787	326.942	0.371076
326.93	0.091315	326.93	0.382806
326.918	0.084903	326.918	0.394505
326.906	0.078656	326.906	0.406169
326.894	0.071362	326.894	0.400385
326.882	0.064235	326.882	0.394561
326.87	0.057276	326.87	0.388702
326.858	0.050479	326.858	0.382797
326.846	0.043851	326.846	0.376853
326.834	0.037393	326.834	0.370867
326.822	0.031103	326.822	0.364838
326.81	0.02497	326.81	0.358769
326.798	0.018997	326.798	0.352658
326.786	0.013176	326.786	0.346506
326.773	0.007503	326.773	0.340318
326.761	0.001975	326.761	0.334089
326.749	-0.003422	326.749	0.32783
326.737	-0.008694	326.737	0.321541
326.725	-0.013847	326.725	0.315223
326.713	-0.018895	326.713	0.30888
326.701	-0.023841	326.701	0.302522
326.689	-0.028704	326.689	0.296149
326.677	-0.033493	326.677	0.289765
326.665	-0.038212	326.665	0.283387
326.653	-0.042886	326.653	0.27701
326.641	-0.047516	326.641	0.270645
326.629	-0.052128	326.629	0.264304
326.617	-0.056722	326.617	0.257993
326.605	-0.061316	326.605	0.251715
326.593	-0.065925	326.593	0.245487
326.581	-0.070562	326.581	0.239315
326.569	-0.075241	326.569	0.233211
326.557	-0.079975	326.557	0.227185
326.545	-0.084778	326.545	0.221251
326.533	-0.089664	326.533	0.215413
326.521	-0.094641	326.521	0.209685
326.508	-0.099729	326.508	0.204081
326.496	-0.104939	326.496	0.198613
326.484	-0.110276	326.484	0.193292
326.472	-0.115764	326.472	0.188121
326.46	-0.121408	326.46	0.183124
326.448	-0.127222	326.448	0.178304
326.436	-0.13321	326.436	0.173675
326.424	-0.139386	326.424	0.16925
326.412	-0.14576	326.412	0.165034
326.4	-0.152346	326.4	0.161039
326.388	-0.15914	326.388	0.157277
326.376	-0.166153	326.376	0.153747
326.364	-0.173399	326.364	0.150467
326.352	-0.180872	326.352	0.14744
326.34	-0.188588	326.34	0.144673
326.328	-0.196543	326.328	0.142173
326.316	-0.204742	326.316	0.139937
326.304	-0.213183	326.304	0.137978
326.292	-0.221879	326.292	0.13629
326.28	-0.230814	326.28	0.134879
326.268	-0.240005	326.268	0.133742
326.256	-0.249437	326.256	0.132877
326.244	-0.259115	326.244	0.132286
326.231	-0.269025	326.231	0.131961
326.219	-0.279168	326.219	0.131899
326.207	-0.289549	326.207	0.132092
326.195	-0.300148	326.195	0.132533
326.183	-0.310962	326.183	0.133216
326.171	-0.321987	326.171	0.134126
326.159	-0.333206	326.159	0.135255
326.147	-0.344614	326.147	0.13659
326.135	-0.356198	326.135	0.138121
326.123	-0.367951	326.123	0.139825
326.111	-0.379858	326.111	0.141697
326.099	-0.391907	326.099	0.143717
326.087	-0.404083	326.087	0.145866
326.075	-0.416374	326.075	0.148128
326.063	-0.428769	326.063	0.150487
326.051	-0.441249	326.051	0.152919
326.039	-0.453799	326.039	0.155414
326.027	-0.466409	326.027	0.157945
326.015	-0.479059	326.015	0.160496
326.003	-0.491728	326.003	0.163046
325.991	-0.504415	325.991	0.16558
325.979	-0.517092	325.979	0.168076
325.967	-0.529747	325.967	0.170519
325.954	-0.542369	325.954	0.172888
325.942	-0.554933	325.942	0.175166
325.93	-0.567432	325.93	0.177334
325.918	-0.579852	325.918	0.179386
325.906	-0.592168	325.906	0.181294
325.894	-0.60438	325.894	0.183057
325.882	-0.616468	325.882	0.184651
325.87	-0.628421	325.87	0.186077
325.858	-0.640223	325.858	0.187314
325.846	-0.651865	325.846	0.188361
325.834	-0.663334	325.834	0.189207
325.822	-0.674621	325.822	0.189847
325.81	-0.68572	325.81	0.190277
325.798	-0.696619	325.798	0.190498
325.786	-0.707306	325.786	0.190501
325.774	-0.71778	325.774	0.190296
325.762	-0.728038	325.762	0.189877
325.75	-0.738056	325.75	0.189254
325.738	-0.74784	325.738	0.188426
325.726	-0.757401	325.726	0.187406
325.714	-0.766711	325.714	0.186201
325.702	-0.775776	325.702	0.184815
325.689	-0.784598	325.689	0.183262
325.677	-0.793168	325.677	0.181548
325.665	-0.801493	325.665	0.179692
325.653	-0.809561	325.653	0.177709
325.641	-0.817383	325.641	0.175603
325.629	-0.824952	325.629	0.173398
325.617	-0.832276	325.617	0.171103
325.605	-0.839347	325.605	0.168739
325.593	-0.84617	325.593	0.166315
325.581	-0.852747	325.581	0.163851
325.569	-0.859076	325.569	0.161357
325.557	-0.865163	325.557	0.158858
325.545	-0.871009	325.545	0.156358
325.533	-0.876609	325.533	0.153878
325.521	-0.88197	325.521	0.151431
325.509	-0.887091	325.509	0.149026
325.497	-0.891976	325.497	0.146675
325.485	-0.896622	325.485	0.144393
325.473	-0.901029	325.473	0.142182
325.461	-0.905196	325.461	0.14006
325.449	-0.909122	325.449	0.138025
325.437	-0.912808	325.437	0.136086
325.425	-0.916255	325.425	0.134244
325.412	-0.919451	325.412	0.132503
325.4	-0.922401	325.4	0.130863
325.388	-0.925102	325.388	0.129322
325.376	-0.927543	325.376	0.127879
325.364	-0.929725	325.364	0.126527
325.352	-0.931642	325.352	0.125258
325.34	-0.933284	325.34	0.12407
325.328	-0.93465	325.328	0.122945
325.316	-0.935735	325.316	0.121879
325.304	-0.936519	325.304	0.120853
325.292	-0.937013	325.292	0.119857
325.28	-0.937194	325.28	0.118869
325.268	-0.93706	325.268	0.117882
325.256	-0.936599	325.256	0.116869
325.244	-0.935806	325.244	0.11582
325.232	-0.934671	325.232	0.114703
325.22	-0.933184	325.22	0.113505
325.208	-0.931336	325.208	0.112202
325.196	-0.929115	325.196	0.110776
325.184	-0.926516	325.184	0.109201
325.172	-0.923526	325.172	0.107456
325.16	-0.920138	325.16	0.10552
325.147	-0.916345	325.147	0.103367
325.135	-0.91214	325.135	0.100972
325.123	-0.907513	325.123	0.098324
325.111	-0.902456	325.111	0.095399
325.099	-0.896962	325.099	0.092171
325.087	-0.891037	325.087	0.088623
325.075	-0.884654	325.075	0.084742
325.063	-0.877832	325.063	0.080499
325.051	-0.870548	325.051	0.075888
325.039	-0.862818	325.039	0.07089
325.027	-0.854627	325.027	0.065494
325.015	-0.845982	325.015	0.05968
325.003	-0.836874	325.003	0.053449
324.991	-0.827317	324.991	0.046782
324.979	-0.817299	324.979	0.039678
324.967	-0.806836	324.967	0.032128
324.955	-0.795929	324.955	0.024128
324.943	-0.784582	324.943	0.015672
324.931	-0.772797	324.931	0.006764
324.919	-0.760597	324.919	-0.0026
324.907	-0.747974	324.907	-0.012416
324.895	-0.734948	324.895	-0.022685
324.883	-0.721522	324.883	-0.033393
324.87	-0.707712	324.87	-0.04454
324.858	-0.693535	324.858	-0.056117
324.846	-0.678995	324.846	-0.068119
324.834	-0.664115	324.834	-0.080533
324.822	-0.648905	324.822	-0.093346
324.81	-0.633378	324.81	-0.106555
324.798	-0.617556	324.798	-0.120137
324.786	-0.60145	324.786	-0.134081
324.774	-0.585082	324.774	-0.148378
324.762	-0.568463	324.762	-0.163007
324.75	-0.551617	324.75	-0.177958
324.738	-0.534558	324.738	-0.193213
324.726	-0.517312	324.726	-0.208755
324.714	-0.499886	324.714	-0.224571
324.702	-0.482309	324.702	-0.240644
324.69	-0.464588	324.69	-0.256956
324.678	-0.44675	324.678	-0.273493
324.666	-0.428811	324.666	-0.290241
324.654	-0.410794	324.654	-0.307176
324.642	-0.392703	324.642	-0.324287
324.63	-0.374566	324.63	-0.341562
324.618	-0.356392	324.618	-0.358981
324.606	-0.338208	324.606	-0.376531
324.593	-0.32002	324.593	-0.394194
324.581	-0.301849	324.581	-0.411961
324.569	-0.283708	324.569	-0.429812
324.557	-0.265606	324.557	-0.447737
324.545	-0.247564	324.545	-0.465718
324.533	-0.22959	324.533	-0.48375
324.521	-0.211692	324.521	-0.501813
324.509	-0.193892	324.509	-0.519895
324.497	-0.176186	324.497	-0.53798
324.485	-0.158595	324.485	-0.556062
324.473	-0.141123	324.473	-0.574124
324.461	-0.123777	324.461	-0.592153
324.449	-0.106561	324.449	-0.610134
324.437	-0.089489	324.437	-0.628061
324.425	-0.072555	324.425	-0.645912
324.413	-0.055778	324.413	-0.663677
324.401	-0.039145	324.401	-0.681346
324.389	-0.021871	324.389	-0.675071
324.377	-0.004757	324.377	-0.66867
324.365	0.012202	324.365	-0.662129
324.353	0.029007	324.353	-0.65543
324.341	0.045645	324.341	-0.648559
324.328	0.062137	324.328	-0.641498
324.316	0.078463	324.316	-0.634235
324.304	0.094641	324.304	-0.626749
324.292	0.110669	324.292	-0.619031
324.28	0.126557	324.28	-0.611057
324.268	0.142292	324.268	-0.602815
324.256	0.15789	324.256	-0.594278
324.244	0.173356	324.244	-0.585443
324.232	0.188694	324.232	-0.576283
324.22	0.203903	324.22	-0.566786
324.208	0.219011	324.208	-0.556929
324.196	0.233997	324.196	-0.546697
324.184	0.24888	324.184	-0.536077
324.172	0.263669	324.172	-0.525048
324.16	0.278362	324.16	-0.5136
324.148	0.292975	324.148	-0.501713
324.136	0.307511	324.136	-0.489377
324.124	0.321975	324.124	-0.47658
324.112	0.336382	324.112	-0.463304
324.1	0.35073	324.1	-0.449543
324.088	0.365025	324.088	-0.435287
324.076	0.379281	324.076	-0.420527
324.064	0.393501	324.064	-0.405264
324.051	0.4077	324.051	-0.389483
324.039	0.421868	324.039	-0.373187
324.027	0.436024	324.027	-0.356377
324.015	0.450169	324.015	-0.33905
324.003	0.464305	324.003	-0.321211
323.991	0.478444	323.991	-0.302867
323.979	0.49259	323.979	-0.284025
323.967	0.506738	323.967	-0.264695
323.955	0.520901	323.955	-0.244891
323.943	0.53508	323.943	-0.224624
323.931	0.549267	323.931	-0.203919
323.919	0.563482	323.919	-0.182787
323.907	0.577717	323.907	-0.161255
323.895	0.591968	323.895	-0.139346
323.883	0.606241	323.883	-0.117085
323.871	0.620534	323.871	-0.094498
323.859	0.63485	323.859	-0.071623
323.847	0.649184	323.847	-0.048487
323.835	0.663528	323.835	-0.025125
323.823	0.677887	323.823	-0.001568
323.811	0.692246	323.811	0.022134
323.799	0.706616	323.799	0.045957
323.786	0.720975	323.786	0.069853
323.774	0.735328	323.774	0.09378
323.762	0.749663	323.762	0.1177
323.75	0.763976	323.75	0.141572
323.738	0.778252	323.738	0.165348
323.726	0.792486	323.726	0.188993
323.714	0.806664	323.714	0.212459
323.702	0.820784	323.702	0.235703
323.69	0.834827	323.69	0.258685
323.678	0.848785	323.678	0.281365
323.666	0.862641	323.666	0.3037
323.654	0.876383	323.654	0.325653
323.642	0.889998	323.642	0.347186
323.63	0.903474	323.63	0.368265
323.618	0.916796	323.618	0.388852
323.606	0.929949	323.606	0.408915
323.594	0.942909	323.594	0.428423
323.582	0.955675	323.582	0.447352
323.57	0.968215	323.57	0.465673
323.558	0.980532	323.558	0.483362
323.546	0.992586	323.546	0.5004
323.534	1.00438	323.534	0.516774
323.522	1.01589	323.522	0.532457
323.509	1.0271	323.509	0.547444
323.497	1.03799	323.497	0.561735
323.485	1.04855	323.485	0.575308
323.473	1.05875	323.473	0.588164
323.461	1.06859	323.461	0.600309
323.449	1.07805	323.449	0.611737
323.437	1.08712	323.437	0.622465
323.425	1.09577	323.425	0.632492
323.413	1.104	323.413	0.641831
323.401	1.11179	323.401	0.650495
323.389	1.11912	323.389	0.658503
323.377	1.12599	323.377	0.66587
323.365	1.13238	323.365	0.672621
323.353	1.13828	323.353	0.67877
323.341	1.14369	323.341	0.684352
323.329	1.14859	323.329	0.689386
323.317	1.15297	323.317	0.693905
323.305	1.15684	323.305	0.697934
323.293	1.16017	323.293	0.701502
323.281	1.16297	323.281	0.704646
323.269	1.16522	323.269	0.707388
323.257	1.16694	323.257	0.709774
323.245	1.16812	323.245	0.711827
323.232	1.16874	323.232	0.713576
323.22	1.16883	323.22	0.715063
323.208	1.16837	323.208	0.716312
323.196	1.16737	323.196	0.717357
323.184	1.16583	323.184	0.718229
323.172	1.16376	323.172	0.718954
323.16	1.16116	323.16	0.719568
323.148	1.15804	323.148	0.720088
323.136	1.15441	323.136	0.720544
323.124	1.15026	323.124	0.720959
323.112	1.14562	323.112	0.721359
323.1	1.1405	323.1	0.721755
323.088	1.1349	323.088	0.722171
323.076	1.12884	323.076	0.72262
323.064	1.12233	323.064	0.72312
323.052	1.11538	323.052	0.723679
323.04	1.10801	323.04	0.724306
323.028	1.10023	323.028	0.725008
323.016	1.09206	323.016	0.725792
323.004	1.0835	323.004	0.726657
322.992	1.07458	322.992	0.727601
322.98	1.06531	322.98	0.728626
322.967	1.05571	322.967	0.729727
322.955	1.0458	322.955	0.730897
322.943	1.03558	322.943	0.732123
322.931	1.02508	322.931	0.733397
322.919	1.01431	322.919	0.73471
322.907	1.00328	322.907	0.736046
322.895	0.99201	322.895	0.737389
322.883	0.980515	322.883	0.738718
322.871	0.968811	322.871	0.74002
322.859	0.956904	322.859	0.74127
322.847	0.944814	322.847	0.742456
322.835	0.932546	322.835	0.743543
322.823	0.920116	322.823	0.744521
322.811	0.907533	322.811	0.74536
322.799	0.894807	322.799	0.746041
322.787	0.881949	322.787	0.746543
322.775	0.868959	322.775	0.746836
322.763	0.855848	322.763	0.746905
322.751	0.84263	322.751	0.746718
322.739	0.829302	322.739	0.746258
322.727	0.815859	322.727	0.745505
322.715	0.802317	322.715	0.74444
322.703	0.788673	322.703	0.74304
322.69	0.774932	322.69	0.74129
322.678	0.761088	322.678	0.739166
322.666	0.747149	322.666	0.736662
322.654	0.733102	322.654	0.73376
322.642	0.71895	322.642	0.730445
322.63	0.704689	322.63	0.726713
322.618	0.690313	322.618	0.722543
322.606	0.675824	322.606	0.717941
322.594	0.661215	322.594	0.712892
322.582	0.646475	322.582	0.707402
322.57	0.631605	322.57	0.701462
322.558	0.616592	322.558	0.695075
322.546	0.601436	322.546	0.688245
322.534	0.586126	322.534	0.680981
322.522	0.570655	322.522	0.673283
322.51	0.555025	322.51	0.66516
322.498	0.539221	322.498	0.656627
322.486	0.523244	322.486	0.647691
322.474	0.507082	322.474	0.638377
322.462	0.490735	322.462	0.628687
322.45	0.474205	322.45	0.618654
322.438	0.457478	322.438	0.608286
322.425	0.440554	322.425	0.597607
322.413	0.423436	322.413	0.586643
322.401	0.406127	322.401	0.57541
322.389	0.388618	322.389	0.56394
322.377	0.370917	322.377	0.552259
322.365	0.353028	322.365	0.540389
322.353	0.334951	322.353	0.528358
322.341	0.316694	322.341	0.516201
322.329	0.298273	322.329	0.503937
322.317	0.279681	322.317	0.491596
322.305	0.260949	322.305	0.479215
322.293	0.242068	322.293	0.466817
322.281	0.223064	322.281	0.454433
322.269	0.203947	322.269	0.442088
322.257	0.184741	322.257	0.429814
322.245	0.165453	322.245	0.417637
322.233	0.146113	322.233	0.405589
322.221	0.126731	322.221	0.393689
322.209	0.107341	322.209	0.38197
322.197	0.087954	322.197	0.370447
322.185	0.068598	322.185	0.359152
322.173	0.049303	322.173	0.348101
322.161	0.030094	322.161	0.337322
322.148	0.010992	322.148	0.326825
322.136	-0.007973	322.136	0.316637
322.124	-0.026768	322.124	0.306765
322.112	-0.045372	322.112	0.29723
322.1	-0.063745	322.1	0.288045
322.088	-0.081873	322.088	0.279219
322.076	-0.099717	322.076	0.270757
322.064	-0.117243	322.064	0.262675
322.052	-0.134443	322.052	0.254972
322.04	-0.151271	322.04	0.247654
322.028	-0.167704	322.028	0.24073
322.016	-0.183717	322.016	0.234184
322.004	-0.199289	322.004	0.228026
321.992	-0.214382	321.992	0.222254
321.98	-0.228988	321.98	0.216855
321.968	-0.243071	321.968	0.211826
321.956	-0.256623	321.956	0.20716
321.944	-0.269617	321.944	0.202847
321.932	-0.28204	321.932	0.198867
321.92	-0.293875	321.92	0.195222
321.908	-0.305105	321.908	0.191883
321.896	-0.315714	321.896	0.188846
321.884	-0.331162	321.884	0.170035
321.871	-0.345978	321.871	0.151485
321.859	-0.360153	321.859	0.133184
321.847	-0.373686	321.847	0.115103
321.835	-0.386569	321.835	0.097234
321.823	-0.398809	321.823	0.079544
321.811	-0.410417	321.811	0.062011
321.799	-0.421375	321.799	0.044631
321.787	-0.431706	321.787	0.027368
321.775	-0.441411	321.775	0.01021
321.763	-0.450499	321.763	-0.006873
321.751	-0.458992	321.751	-0.0239
321.739	-0.466891	321.739	-0.040887
321.727	-0.474218	321.727	-0.057861
321.715	-0.48099	321.715	-0.07483
321.703	-0.48722	321.703	-0.091825
321.691	-0.492934	321.691	-0.108859
321.679	-0.498143	321.679	-0.125941
321.667	-0.502881	321.667	-0.143098
321.655	-0.507157	321.655	-0.160343
321.643	-0.511012	321.643	-0.177681
321.631	-0.514444	321.631	-0.195129
321.619	-0.517501	321.619	-0.212697
321.606	-0.520193	321.606	-0.230393
321.594	-0.522553	321.594	-0.248226
321.582	-0.524598	321.582	-0.266196
321.57	-0.526357	321.57	-0.284312
321.558	-0.527853	321.558	-0.302571
321.546	-0.529113	321.546	-0.320977
321.534	-0.530153	321.534	-0.339523
321.522	-0.531003	321.522	-0.358212
321.51	-0.53168	321.51	-0.377031
321.498	-0.532208	321.498	-0.395978
321.486	-0.532606	321.486	-0.415039
321.474	-0.532888	321.474	-0.434199
321.462	-0.533079	321.462	-0.453453
321.45	-0.533199	321.45	-0.472775
321.438	-0.533256	321.438	-0.492155
321.426	-0.53327	321.426	-0.511575
321.414	-0.533245	321.414	-0.531005
321.402	-0.533209	321.402	-0.550431
321.39	-0.533156	321.39	-0.569822
321.378	-0.533108	321.378	-0.589162
321.366	-0.533066	321.366	-0.608407
321.354	-0.533039	321.354	-0.627544
321.342	-0.533034	321.342	-0.646536
321.329	-0.533053	321.329	-0.665347
321.317	-0.533099	321.317	-0.683954
321.305	-0.533179	321.305	-0.702315
321.293	-0.533288	321.293	-0.720402
321.281	-0.533438	321.281	-0.738176
321.269	-0.533611	321.269	-0.755602
321.257	-0.533819	321.257	-0.772644
321.245	-0.534051	321.245	-0.789269
321.233	-0.534312	321.233	-0.805437
321.221	-0.534591	321.221	-0.821102
321.209	-0.534892	321.209	-0.836243
321.197	-0.535198	321.197	-0.850813
321.185	-0.535511	321.185	-0.864783
321.173	-0.535836	321.173	-0.878104
321.161	-0.536151	321.161	-0.890756
321.149	-0.536458	321.149	-0.902688
321.137	-0.536752	321.137	-0.913885
321.125	-0.537012	321.125	-0.924295
321.113	-0.537261	321.113	-0.933898
321.101	-0.537471	321.101	-0.942655
321.089	-0.537636	321.089	-0.950545
321.077	-0.537764	321.077	-0.95753
321.064	-0.537832	321.064	-0.963593
321.052	-0.537852	321.052	-0.968706
321.04	-0.537814	321.04	-0.972842
321.028	-0.537702	321.028	-0.975982
321.016	-0.537524	321.016	-0.978105
321.004	-0.537267	321.004	-0.979196
320.992	-0.536939	320.992	-0.97924
320.98	-0.53652	320.98	-0.978225
320.968	-0.536023	320.968	-0.976137
320.956	-0.535431	320.956	-0.972966
320.944	-0.534746	320.944	-0.968709
320.932	-0.533971	320.932	-0.963351
320.92	-0.533097	320.92	-0.956912
320.908	-0.532118	320.908	-0.949375
320.896	-0.531046	320.896	-0.940751
320.884	-0.529867	320.884	-0.931048
320.872	-0.528582	320.872	-0.920265
320.86	-0.527184	320.86	-0.908416
320.848	-0.525685	320.848	-0.895518
320.836	-0.52407	320.836	-0.88158
320.824	-0.522346	320.824	-0.866634
320.812	-0.520509	320.812	-0.850686
320.8	-0.518561	320.8	-0.833765
320.787	-0.516491	320.787	-0.815888
320.775	-0.514305	320.775	-0.797099
320.763	-0.512001	320.763	-0.777413
320.751	-0.509578	320.751	-0.756867
320.739	-0.507035	320.739	-0.735487
320.727	-0.504363	320.727	-0.713326
320.715	-0.501571	320.715	-0.690404
320.703	-0.498651	320.703	-0.666767
320.691	-0.495605	320.691	-0.642454
320.679	-0.492429	320.679	-0.617515
320.667	-0.489124	320.667	-0.591984
320.655	-0.485689	320.655	-0.565914
320.643	-0.482112	320.643	-0.539341
320.631	-0.478419	320.631	-0.512326
320.619	-0.474576	320.619	-0.484903
320.607	-0.470604	320.607	-0.457138
320.595	-0.466495	320.595	-0.429066
320.583	-0.462247	320.583	-0.400756
320.571	-0.457869	320.571	-0.372238
320.559	-0.453355	320.559	-0.343582
320.547	-0.4487	320.547	-0.314829
320.535	-0.443912	320.535	-0.286039
320.523	-0.438984	320.523	-0.257259
320.51	-0.433929	320.51	-0.228544
320.498	-0.428739	320.498	-0.199948
320.486	-0.423423	320.486	-0.171521
320.474	-0.417975	320.474	-0.143311
320.462	-0.412408	320.462	-0.115379
320.45	-0.406713	320.45	-0.087766
320.438	-0.400901	320.438	-0.060524
320.426	-0.39497	320.426	-0.033703
320.414	-0.388935	320.414	-0.00735
320.402	-0.382789	320.402	0.018485
320.39	-0.376543	320.39	0.043759
320.378	-0.370196	320.378	0.068435
320.366	-0.363762	320.366	0.092449
320.354	-0.357225	320.354	0.115787
320.342	-0.35062	320.342	0.138385
320.33	-0.343929	320.33	0.160223
320.318	-0.337163	320.318	0.181256
320.306	-0.330334	320.306	0.201445
320.294	-0.323441	320.294	0.220764
320.282	-0.316491	320.282	0.239181
320.27	-0.30949	320.27	0.256656
320.258	-0.302439	320.258	0.273184
320.245	-0.295352	320.245	0.288715
320.233	-0.288218	320.233	0.303245
320.221	-0.28105	320.221	0.316738
320.209	-0.273854	320.209	0.329186
320.197	-0.266626	320.197	0.340562
320.185	-0.259376	320.185	0.350861
320.173	-0.252104	320.173	0.360067
320.161	-0.244809	320.161	0.368177
320.149	-0.237493	320.149	0.375163
320.137	-0.230158	320.137	0.381044
320.125	-0.222809	320.125	0.385802
320.113	-0.215437	320.113	0.389442
320.101	-0.208051	320.101	0.39196
320.089	-0.200642	320.089	0.393366
320.077	-0.193211	320.077	0.393662
320.065	-0.185756	320.065	0.392861
320.053	-0.178281	320.053	0.390966
320.041	-0.170769	320.041	0.388001
320.029	-0.163237	320.029	0.383972
320.017	-0.155662	320.017	0.378905
320.005	-0.148056	320.005	0.372807
319.993	-0.140403	319.993	0.365715
319.981	-0.132702	319.981	0.357642
319.968	-0.124953	319.968	0.34862
319.956	-0.117159	319.956	0.338669
319.944	-0.109302	319.944	0.327832
319.932	-0.101386	319.932	0.316129
319.92	-0.093402	319.92	0.303605
319.908	-0.085353	319.908	0.29028
319.896	-0.077235	319.896	0.276211
319.884	-0.069044	319.884	0.261418
319.872	-0.060778	319.872	0.24596
319.86	-0.052443	319.86	0.22986
319.848	-0.044026	319.848	0.21318
319.836	-0.035536	319.836	0.195948
319.824	-0.026967	319.824	0.178223
319.812	-0.018323	319.812	0.160044
319.8	-0.009609	319.8	0.141461
319.788	-0.000827	319.788	0.122517
319.776	0.008018	319.776	0.103276
319.764	0.016928	319.764	0.083775
319.752	0.025894	319.752	0.064071
319.74	0.03491	319.74	0.044205
319.728	0.043971	319.728	0.024243
319.716	0.053065	319.716	0.004218
319.703	0.062188	319.703	-0.015798
319.691	0.071323	319.691	-0.035774
319.679	0.080469	319.679	-0.055644
319.667	0.089615	319.667	-0.075376
319.655	0.098746	319.655	-0.094906
319.643	0.107853	319.643	-0.114191
319.631	0.11692	319.631	-0.133178
319.619	0.125935	319.619	-0.151836
319.607	0.134886	319.607	-0.170102
319.595	0.143768	319.595	-0.187943
319.583	0.152559	319.583	-0.205311
319.571	0.161241	319.571	-0.222174
319.559	0.169814	319.559	-0.23848
319.547	0.178247	319.547	-0.254201
319.535	0.186543	319.535	-0.269295
319.523	0.194684	319.523	-0.283738
319.511	0.20266	319.511	-0.297489
319.499	0.21045	319.499	-0.310528
319.487	0.218047	319.487	-0.322812
319.475	0.225433	319.475	-0.33434
319.463	0.232619	319.463	-0.345066
319.451	0.239567	319.451	-0.354989
319.439	0.246282	319.439	-0.364079
319.426	0.252752	319.426	-0.372329
319.414	0.25897	319.414	-0.379719
319.402	0.264933	319.402	-0.386249
319.39	0.270625	319.39	-0.391898
319.378	0.275425	319.378	-0.402195
319.366	0.279956	319.366	-0.411604
319.354	0.284205	319.354	-0.420134
319.342	0.288164	319.342	-0.427782
319.33	0.291837	319.33	-0.43456
319.318	0.295223	319.318	-0.440462
319.306	0.298307	319.306	-0.445513
319.294	0.301109	319.294	-0.449706
319.282	0.303618	319.282	-0.453072
319.27	0.305829	319.27	-0.455604
319.258	0.307748	319.258	-0.457341
319.246	0.309385	319.246	-0.458282
319.234	0.310731	319.234	-0.458465
319.222	0.311797	319.222	-0.457891
319.21	0.312578	319.21	-0.456596
319.198	0.313078	319.198	-0.454593
319.186	0.313305	319.186	-0.451918
319.174	0.313264	319.174	-0.448586
319.162	0.312947	319.162	-0.444628
319.149	0.312369	319.149	-0.440063
319.137	0.311533	319.137	-0.434933
319.125	0.310436	319.125	-0.429239
319.113	0.309089	319.113	-0.423035
319.101	0.307491	319.101	-0.416329
319.089	0.305642	319.089	-0.409161
319.077	0.303548	319.077	-0.401542
319.065	0.301215	319.065	-0.393512
319.053	0.298641	319.053	-0.385084
319.041	0.295835	319.041	-0.376297
319.029	0.292791	319.029	-0.367159
319.017	0.289518	319.017	-0.357707
319.005	0.286015	319.005	-0.347949
318.993	0.282279	318.993	-0.337917
318.981	0.278327	318.981	-0.327629
318.969	0.274143	318.969	-0.317103
318.957	0.269741	318.957	-0.306349
318.945	0.265118	318.945	-0.295395
318.933	0.260277	318.933	-0.284242
318.921	0.255213	318.921	-0.272919
318.909	0.249941	318.909	-0.261425
318.897	0.244451	318.897	-0.249785
318.884	0.238764	318.884	-0.237991
318.872	0.232855	318.872	-0.226065
318.86	0.226755	318.86	-0.214002
318.848	0.220447	318.848	-0.201824
318.836	0.213951	318.836	-0.189512
318.824	0.207263	318.824	-0.177098
318.812	0.200402	318.812	-0.164554
318.8	0.193351	318.8	-0.151907
318.788	0.18614	318.788	-0.139135
318.776	0.178767	318.776	-0.126251
318.764	0.171236	318.764	-0.113249
318.752	0.163567	318.752	-0.100126
318.74	0.155769	318.74	-0.086873
318.728	0.147844	318.728	-0.073498
318.716	0.139815	318.716	-0.05999
318.704	0.131692	318.704	-0.046348
318.692	0.123485	318.692	-0.032553
318.68	0.115208	318.68	-0.018622
318.668	0.106879	318.668	-0.004531
318.656	0.098513	318.656	0.009713
318.644	0.090134	318.644	0.02412
318.632	0.08174	318.632	0.038696
318.62	0.073366	318.62	0.05345
318.607	0.065018	318.607	0.068366
318.595	0.056729	318.595	0.08348
318.583	0.048499	318.583	0.098763
318.571	0.040356	318.571	0.114237
318.559	0.032315	318.559	0.129893
318.547	0.024397	318.547	0.145748
318.535	0.016615	318.535	0.161779
318.523	0.008989	318.523	0.178004
318.511	0.001537	318.511	0.194409
318.499	-0.005731	318.499	0.210999
318.487	-0.012797	318.487	0.227762
318.475	-0.019637	318.475	0.244705
318.463	-0.026257	318.463	0.261803
318.451	-0.03263	318.451	0.279069
318.439	-0.038749	318.439	0.296479
318.427	-0.044599	318.427	0.314034
318.415	-0.050184	318.415	0.331712
318.403	-0.055481	318.403	0.349509
318.391	-0.060494	318.391	0.36741
318.379	-0.065213	318.379	0.3854
318.367	-0.069645	318.367	0.403463
318.355	-0.073776	318.355	0.421586
318.342	-0.077613	318.342	0.439742
318.33	-0.081156	318.33	0.457926
318.318	-0.084411	318.318	0.476105
318.306	-0.087373	318.306	0.494267
318.294	-0.090062	318.294	0.512389
318.282	-0.092474	318.282	0.530453
318.27	-0.094623	318.27	0.548425
318.258	-0.096513	318.258	0.566301
318.246	-0.098168	318.246	0.584036
318.234	-0.099588	318.234	0.601623
318.222	-0.100799	318.222	0.619024
318.21	-0.101798	318.21	0.636228
318.198	-0.102622	318.198	0.653196
318.186	-0.103263	318.186	0.669913
318.174	-0.103756	318.174	0.68635
318.162	-0.104104	318.162	0.702487
318.15	-0.104339	318.15	0.71829
318.138	-0.10447	318.138	0.733748
318.126	-0.104507	318.126	0.748817
318.114	-0.104474	318.114	0.763492
318.102	-0.104399	318.102	0.777737
318.09	-0.104286	318.09	0.791544
318.078	-0.104152	318.078	0.804871
318.065	-0.104006	318.065	0.817718
318.053	-0.103878	318.053	0.830044
318.041	-0.103763	318.041	0.841848
318.029	-0.103691	318.029	0.853095
318.017	-0.103666	318.017	0.863781
318.005	-0.103694	318.005	0.87388
317.993	-0.103791	317.993	0.883385
317.981	-0.103962	317.981	0.892274
317.969	-0.104216	317.969	0.900538
317.957	-0.104557	317.957	0.908163
317.945	-0.104978	317.945	0.91515
317.933	-0.105507	317.933	0.92147
317.921	-0.106115	317.921	0.927133
317.909	-0.106825	317.909	0.932124
317.897	-0.10762	317.897	0.936443
317.885	-0.108506	317.885	0.940082
[truncated: 30,876 more rows]

## Sheet: Figure S5&Figure S6
Figure S5. (a, b) AA stacking mode and simulated pore distribution for Zn-TAPB-COF-1. (c, d) AB stacking mode and simulated pore distribution for Zn-TAPB-COF-1.							Figure S6. (a, b) AA stacking mode and simulated pore distribution for ZnZn-TAPB-COF-1. (c, d) AB stacking mode and simulated pore distribution for ZnZn-TAPB-COF-1.
[truncated: 1,004 more rows]

[truncated: 17 more sheets: Figure S7, Figure S8, Figures S9-S12, Figures S13-16, Figure S17, Figures S18-S23, Figure S24, Figure S25, Figure S34, Figure S35, Figure S36-S39, Figure S40, Figure S41, Figure S42, Figure S44, Figure S45, Figure S46]
